# Supplementary material for: Human monocyte-to-macrophage differentiation involves highly localized gain and loss of DNA methylation at transcription factor binding sites
Source: Epigenetics Chromatin. 2019 Jun 6;12:34. doi: 10.1186/s13072-019-0279-4 (PMC6551876; doi:10.1186/s13072-019-0279-4)
Supplement: Supplementary file 2 — Additional file 2: Table S2 Differentially methylated CpGs (DMCs). The table includes all 5870 DMCs with the characteristics for each position. Column 1: CpG identifier, Column 2-4: Effect size (mean squares), F-statistic and P-value of the overall effect, Column 5-10: Partial t-statistics for monocytes, macrophages and activated macrophages (LPS/IFNγ, IL-4, oxLDL and acLDL), Column 11: Cell type contributing most to the overall effect based on partial t-statistics, Column 12: Gain or loss of methylation during monocyte-to-macrophage differentiation or during subsequent macrophage activation, Column 13: Nearest gene, Column 14-15: Transcription levels of nearest gene in monocytes and macrophages (logTPM), Column 16-17: Chromatin states in monocytes and macrophages based on histone modifications, Column 18-20: Number, length (bp) and mean methylation (%) of differentially methylated CpGs in region (DMR), Column 21-22: Overlap with DNAseI hypersensitive sites in monocytes and macrophages. [file 13072_2019_279_MOESM2_ESM.txt]

CpG	Mean_squares	Fstat	Pval	monocyte_tstat	macrophage_tstat	M (LPS/IFN)_tstat	M (IL-4)_tstat	M (oxLDL)_tstat	M (acLDL)_tstat	Abs_max_tstat	Gain_or_loss_of_methylation	Nearest_Gene	Monocyte_transcription	Macrophage_transcription	Monocyte_states	Macrophage_states	CpGs_in_region	Length_of_region	Mean_difference_in_methylation_of_region	Monocyte_DNAseI	Macrophage_DNAseI	Monocyte_PU1	Macrophage_PU1	Monocyte_CEBP	Macrophage_CEBP
cg27012908	0.325644560844006	2463.17151329671	2.66973401223149e-21	110.951032639433	-21.1290819310176	-20.6222605518356	-22.3631031649156	-23.0718725057247	-23.7647147696201	monocyte	Gain	POLR3E	-2.52572864430826	-1.42711635564015	quiescent	enhancer	5	269	0.511449995699028	FALSE	TRUE	FALSE	TRUE	FALSE	TRUE
cg09230938	0.343796602623301	2420.06459883924	3.04714186664959e-21	109.989228180334	-20.6411314952262	-21.7191180186465	-22.6231628175572	-22.0493942766236	-22.9564218036711	monocyte	Gain	ABCC5	-6.21460809842219	-Inf	quiescent	enhancer	3	440	0.621527778398659	FALSE	TRUE	FALSE	FALSE	FALSE	FALSE
cg12229979	0.270682692589484	1098.6665375258	1.12304935226349e-18	74.1023766191866	-14.8780517217136	-13.9673164290574	-16.1105304356401	-14.7816536916968	-14.3648243390034	monocyte	Gain	HAUS8	-0.121038328377056	-1.77195684193188	enhancer	enhancer	NA	NA	NA	FALSE	FALSE	FALSE	FALSE	FALSE	FALSE
cg00608661	0.216103968362998	815.636366666109	1.04003891903402e-17	63.8390777541439	-13.2426169175438	-12.441410697073	-13.9098624927165	-12.7691047968474	-11.4760827963983	monocyte	Gain	CHST11	0.452348694007015	0.083881483980702	activeenhancer	active	NA	NA	NA	FALSE	TRUE	FALSE	FALSE	FALSE	FALSE
cg24766229	0.159992423571784	709.863627522564	2.93339327934742e-17	59.5111353964709	-11.8332477570291	-10.1532467966951	-10.8758996640635	-12.5728960044691	-14.0758452199936	monocyte	Gain	C17orf99	-Inf	-Inf	enhancer	enhancer	7	415	0.263678571874542	FALSE	FALSE	FALSE	FALSE	FALSE	FALSE
cg09012001	0.153245629732732	667.148438121296	4.66102429789728e-17	-57.6218185351508	10.0344465859742	9.67032169722264	15.1019547804278	11.2100282930699	11.6050672633254	monocyte	Loss	IFFO2	1.26694760348732	0.939030218843645	flankingactivetss	enhancer	2	6	-0.182999996002764	FALSE	FALSE	FALSE	FALSE	FALSE	FALSE
cg14325837	0.0538051471325348	634.624514633821	6.76697564239071e-17	-56.0163711091133	16.1524217982389	10.5276111187789	10.8534323312847	7.05330137981514	11.429604497015	monocyte	Loss	ARHGAP22	-2.32278780031156	-2.4949569856415	bivalent	bivalent	21	224	-0.141595238110139	FALSE	FALSE	FALSE	FALSE	FALSE	FALSE
cg09854726	0.158157319055139	628.553422232949	7.26993212556752e-17	55.9771393864677	-9.52675438429205	-9.351633947753	-12.3258226470553	-11.7181157667094	-13.054812669718	monocyte	Gain	VEGFB	-Inf	-Inf	activeenhancer	activeenhancer	8	719	0.365010422479827	FALSE	FALSE	FALSE	FALSE	FALSE	TRUE
cg08202165	0.336968675716589	619.125460264972	8.13728800184818e-17	55.6252437730916	-11.6960222248912	-10.4995156625067	-11.7291124201118	-10.3412221538468	-11.3593712858423	monocyte	Gain	TAB2	1.27032218486747	0.856540727468381	quiescent	enhancer	9	832	0.39574999631279	FALSE	FALSE	FALSE	FALSE	FALSE	FALSE
cg13605674	0.136715651746726	556.654106982391	1.79827455280506e-16	52.7429873058862	-10.6665506240376	-11.2150667236707	-9.77611608802685	-11.1267835948204	-9.95847030703074	monocyte	Gain	TM4SF19	1.67147330335355	1.99978938273222	enhancer	active	35	1498	0.299883333429517	FALSE	FALSE	FALSE	TRUE	FALSE	FALSE
cg00360761	0.20180824059889	536.870359964544	2.35488186313741e-16	-51.6870166031065	12.846093946143	7.75895277587282	11.6107813565474	9.93200343322477	9.53918510442696	monocyte	Loss	ZFP36L2	0.322083499169113	3.24161531183769	enhancer	enhancer	31	1183	-0.214846776362749	FALSE	FALSE	FALSE	FALSE	FALSE	FALSE
cg19132462	0.0511175690037409	510.412288556066	3.4314516386464e-16	50.3252025938662	-7.75601697842071	-13.7130242770246	-8.59759190606776	-9.00646071955675	-11.2521087263381	monocyte	Gain	AMPD3	-5.11599580975408	-4.89285225843987	enhancer	enhancer	10	497	0.312908333260566	FALSE	TRUE	FALSE	FALSE	FALSE	TRUE
cg21034324	0.104902770863713	477.770802830576	5.61319253310723e-16	48.7238328694473	-7.05026523062449	-8.05814455213817	-10.5943731868264	-12.1220326181568	-10.8990172781396	monocyte	Gain	SLCO4A1	-2.57702193869581	-0.815314814534153	quiescent	activeenhancer	5	265	0.370850004674867	FALSE	FALSE	FALSE	FALSE	FALSE	FALSE
cg25409809	0.279953962160231	432.912495829539	1.16917481838729e-15	46.4909770996984	-9.25313104526499	-8.02474217115155	-8.83719244607081	-9.76235994548401	-10.6135514635102	monocyte	Gain	CYFIP1	-Inf	-Inf	quiescent	enhancer	NA	NA	NA	FALSE	TRUE	FALSE	FALSE	FALSE	FALSE
cg27093403	0.0721726037175168	416.87352764757	1.54822327634771e-15	-45.6220809626614	9.95436204677121	10.1383961546795	7.93089141659875	8.4534995186036	9.14493186528876	monocyte	Loss	BCAT1	-3.91202300542815	-5.29831736654804	quiescent	quiescent	3	388	-0.120583313206832	FALSE	FALSE	FALSE	FALSE	FALSE	FALSE
cg03532815	0.0501737771286742	407.917191279234	1.81959560679458e-15	45.1183152189236	-8.73576358429987	-10.0360037927022	-10.1893648387453	-7.60140975570209	-8.55577324747417	monocyte	Gain	KLHL26	-Inf	-Inf	quiescent	activeenhancer	34	674	0.416529410244787	FALSE	TRUE	FALSE	FALSE	FALSE	FALSE
cg08847775	0.0930420374260046	389.27102986812	2.57652674334771e-15	-44.0203554447605	11.3000430815969	8.81613053414587	8.88168166838516	6.92077804527317	8.10172213785923	monocyte	Loss	ZFP36L2	0.322083499169113	3.24161531183769	enhancer	quiescent	16	1055	-0.264192708777652	FALSE	FALSE	FALSE	FALSE	FALSE	FALSE
cg19799702	0.12528055825849	385.036758331053	2.79470916533103e-15	-43.8596796067239	9.33118961509356	9.05277436624518	9.35540052108966	7.87381104233406	8.24650403292341	monocyte	Loss	AMZ1	-Inf	-Inf	enhancer	enhancer	17	448	-0.152102941345862	TRUE	FALSE	TRUE	FALSE	FALSE	FALSE
cg03927470	0.147306683763626	370.375701129552	3.72916873770371e-15	42.7768658064216	-8.16408561477041	-5.19380300610482	-7.83355395987612	-9.30337327884189	-12.2820499510895	monocyte	Gain	ERCC4	0.357674444271816	0.327503566638452	quiescent	activeenhancer	2	56	0.677124999463558	FALSE	FALSE	FALSE	FALSE	FALSE	FALSE
cg09474092	0.273056788070173	370.173419094411	3.74433445869074e-15	42.9813396563503	-8.37142183082633	-7.51173010608318	-9.89143783142529	-9.39758658321225	-7.80916321060356	monocyte	Gain	MR1	2.30258509299405	-3.59356927430961	quiescent	activeenhancer	3	264	0.554166661885877	FALSE	TRUE	FALSE	FALSE	FALSE	TRUE
cg02974085	0.264121866439285	366.669172199431	4.01847729553972e-15	42.7873764959727	-7.92939073782526	-7.6518403520116	-9.02109899745678	-8.35045390951764	-9.83459255634551	monocyte	Gain	FAM177B	2.9950320284396	2.39857685864777	quiescent	enhancer	3	107	0.766666659464439	FALSE	TRUE	FALSE	TRUE	FALSE	FALSE
cg05591270	0.185159573165889	353.379373525134	5.28617283860648e-15	41.9400688936261	-5.81601165748737	-8.66479658506374	-8.72641304166467	-8.73710016798058	-9.99574744154496	monocyte	Gain	ZMIZ1	-4.13516655674236	-2.40794560865187	quiescent	activeenhancer	20	782	0.44424999965122	FALSE	TRUE	FALSE	FALSE	FALSE	FALSE
cg09358725	0.13125382303589	340.302217670657	6.99399440772404e-15	-41.1157523030423	8.83444962555897	10.8392425512428	6.13801412576365	8.3553756391666	6.94867036138803	monocyte	Loss	LMO2	1.46695226413735	2.18211093952617	enhancer	activeenhancer	NA	NA	NA	FALSE	FALSE	FALSE	FALSE	FALSE	FALSE
cg00502509	0.164045990800692	336.451159135198	7.61049140063577e-15	40.9666438234842	-8.95633066230165	-6.32298323732023	-8.23762752104694	-8.45979993443284	-8.98990247716745	monocyte	Gain	MAD1L1	-Inf	-Inf	enhancer	enhancer	19	682	0.395249997812993	FALSE	FALSE	FALSE	FALSE	FALSE	FALSE
cg06655216	0.098577740772964	329.168130172016	8.95252299659401e-15	40.4808529065046	-8.51473738086905	-6.18398845051406	-7.30931461425861	-8.36509029110966	-10.10772216976	monocyte	Gain	DUSP6	-1.53247687129797	-0.0151136378100482	enhancer	enhancer	NA	NA	NA	FALSE	TRUE	FALSE	TRUE	FALSE	FALSE
cg21647532	0.217396877474102	328.682723954109	9.05109482783068e-15	40.5268455539492	-8.37710888215444	-7.37191564929805	-7.69243294986023	-8.64585428760918	-8.43953375880398	monocyte	Gain	CAPG	2.89513815831829	3.32620440262073	enhancer	activeenhancer	4	277	0.606354164968555	FALSE	FALSE	FALSE	TRUE	FALSE	FALSE
cg11080651	0.0897845793452024	321.277998458103	1.07181960775604e-14	-39.9735574691776	9.27282531531202	6.52022411301705	9.8934211283763	7.96326119606196	6.32382571641664	monocyte	Loss	ROPN1L	-Inf	-Inf	flankingactivetss	quiescent	NA	NA	NA	FALSE	FALSE	FALSE	FALSE	FALSE	FALSE
cg02152819	0.0622180129808028	320.625575342003	1.08810486326415e-14	-39.8655805879382	9.87305556610714	5.47503023006172	10.2742242292464	6.97899493696186	7.26427562556112	monocyte	Loss	B3GNT7	-5.11599580975408	-4.60517018598809	quiescent	enhancer	3	154	-0.093749997826914	FALSE	FALSE	FALSE	FALSE	FALSE	FALSE
cg12449049	0.0969911905218896	319.495211279707	1.1169883972468e-14	-39.650492660991	12.5061242274164	5.25130836722234	6.68122181490954	8.10169561965106	7.11014261388541	monocyte	Loss	CMAHP	NA	NA	enhancer	enhancer	1	0	-0.0790000078268349	FALSE	FALSE	TRUE	FALSE	FALSE	FALSE
cg27409802	0.106721002174365	311.218964545893	1.35702619207091e-14	39.3413459054065	-5.64790298822439	-6.77952540151412	-9.3861446795685	-8.77796784653844	-8.74980498480394	monocyte	Gain	LPP	1.73554178922983	1.34416943481922	flankingactivetss	active	NA	NA	NA	FALSE	FALSE	FALSE	FALSE	FALSE	FALSE
cg26361436	0.0779388548293401	304.840789026375	1.58223241991248e-14	39.0313901002011	-7.79106082110015	-7.70636199011875	-8.12702300707128	-7.08250187076129	-8.32444241114959	monocyte	Gain	ZBED5	-Inf	-Inf	activeenhancer	flankingactivetss	NA	NA	NA	FALSE	FALSE	FALSE	FALSE	FALSE	FALSE
cg17833106	0.0985673194627802	294.187859486986	2.05959093196919e-14	-38.2700098265624	7.98291650995606	6.97722390204732	9.92932987295036	6.60694968210622	6.77358985950247	monocyte	Loss	NECTIN4	-0.673344553263766	-1.6476591252543	quiescent	enhancer	NA	NA	NA	FALSE	FALSE	FALSE	TRUE	FALSE	FALSE
cg13435137	0.0926006125510562	291.967634422854	2.17852297932378e-14	-37.8588830877395	11.124347642155	4.32339853485712	9.70658802613179	7.10965815605059	5.59489072867153	monocyte	Loss	P2RX1	1.86841182074914	2.24150724348546	enhancer	enhancer	NA	NA	NA	TRUE	FALSE	TRUE	FALSE	FALSE	FALSE
cg01544580	0.132204847652984	289.234130611831	2.33578401742715e-14	38.0255750232812	-7.20750944174545	-7.69795315160553	-7.60686180078974	-7.92830505091146	-7.58494554592729	monocyte	Gain	SNX11	2.35441824163406	3.68694007473289	enhancer	quiescent	3	183	0.257499998228418	TRUE	FALSE	FALSE	FALSE	FALSE	FALSE
cg13030582	0.0435200244611912	287.061539596403	2.46998319879222e-14	-37.8558252968099	7.84293709277108	6.74989485128366	8.32452205125779	6.64571803020795	8.29275325900857	monocyte	Loss	MFAP4	1.24415459395877	-0.809680996815897	enhancer	activeenhancer	4	568	-0.122937493181477	FALSE	FALSE	FALSE	FALSE	FALSE	FALSE
cg10892950	0.0975779661536856	287.018351550396	2.47273807683391e-14	37.4992537665256	-4.19594704450649	-12.1975159523596	-6.80618734135532	-7.84520948771075	-6.45439396369006	monocyte	Gain	ANO6	-6.21460809842219	-Inf	quiescent	enhancer	NA	NA	NA	FALSE	TRUE	FALSE	FALSE	FALSE	FALSE
cg07571519	0.0608624377695302	285.106694209319	2.59824009486249e-14	-37.7245107447325	7.57269818769435	7.60296274628945	8.61749994767794	6.24175836690828	7.68959146662863	monocyte	Loss	CDH23	0.942348266193445	1.20372277307073	enhancer	quiescent	3	317	-0.127166669970999	TRUE	FALSE	TRUE	TRUE	FALSE	FALSE
cg01127300	0.107766162097295	284.759929084794	2.62177089366481e-14	37.6738033104309	-6.12353598266107	-6.78364358919749	-7.33829659767351	-8.76283804008256	-8.66548904060251	monocyte	Gain	TMEM184B	0.544647172241501	0.804241228065532	quiescent	activeenhancer	NA	NA	NA	TRUE	TRUE	FALSE	FALSE	FALSE	FALSE
cg06773488	0.158149314602382	281.943125143961	2.82212313926651e-14	37.5042463339991	-6.8658147319056	-7.52599871282712	-6.26606734833863	-8.15246781039186	-8.6938977306843	monocyte	Gain	MBP	-Inf	-Inf	activeenhancer	enhancer	10	500	0.249133333160232	FALSE	FALSE	FALSE	FALSE	FALSE	FALSE
cg11858019	0.149125148524433	270.643801018721	3.82048027419566e-14	36.6862331284629	-6.82443870817375	-5.31745375949611	-7.16549889822217	-8.06556891097639	-9.31327284977793	monocyte	Gain	BCL2A1	2.08442908319088	2.00653477087175	activeenhancer	active	6	961	0.26465277649307	FALSE	FALSE	FALSE	FALSE	FALSE	FALSE
cg00411595	0.0607276110421922	269.93114649577	3.89578703926409e-14	-36.5534197069585	7.45221688830211	4.45605870845811	10.0414580964346	6.76440616219008	7.83927987427027	monocyte	Loss	SLC2A6	-5.52146091786225	-4.60517018598809	enhancer	enhancer	1	0	-0.130500001832843	FALSE	FALSE	FALSE	FALSE	FALSE	FALSE
cg04252044	0.0902633186183524	269.584918268109	3.93297945071503e-14	36.6569955224799	-5.69581052928955	-7.92585358434158	-6.72831598444152	-7.77723371952125	-8.52978170488602	monocyte	Gain	LPP	1.73554178922983	1.34416943481922	flankingactivetss	active	15	838	0.430305556694253	TRUE	FALSE	FALSE	FALSE	FALSE	FALSE
cg26187031	0.178780180247476	268.424097814655	4.06064487987832e-14	36.6085279442224	-6.16697778415398	-7.70412111376796	-6.96634471703333	-8.08759447068945	-7.68348988895363	monocyte	Gain	DPYSL2	-Inf	-Inf	enhancer	enhancer	NA	NA	NA	FALSE	FALSE	FALSE	FALSE	FALSE	FALSE
cg05497253	0.0912925149079631	262.062377219727	4.84945995144273e-14	36.1460890501561	-7.29663460537768	-5.86463151847884	-7.68209827546215	-6.62705913678715	-8.67566553798662	monocyte	Gain	LHFPL2	-Inf	-Inf	activeenhancer	activeenhancer	30	1030	0.332630554069248	FALSE	FALSE	TRUE	TRUE	FALSE	FALSE
cg00055073	0.0519783052007361	261.572386479662	4.91708835320808e-14	-36.0431018765543	8.31282819978945	5.70235803697254	9.4965500892578	6.20609563094344	6.32526991958987	monocyte	Loss	ZFP36L2	0.322083499169113	3.24161531183769	enhancer	enhancer	31	1183	-0.214846776362749	FALSE	FALSE	FALSE	FALSE	FALSE	FALSE
cg26501007	0.106904495595951	249.592387768146	6.95548848831267e-14	-35.1988937728291	8.73839509306737	4.69080065632384	7.28417895241934	6.18100700695934	8.30451209050079	monocyte	Loss	TRIB1	0.00598207167754747	-0.0752624845005469	enhancer	enhancer	1	0	-0.18599998857826	FALSE	FALSE	FALSE	FALSE	FALSE	FALSE
cg21440764	0.0774570810986734	245.699973506687	7.81274324051739e-14	35.0364320719817	-6.98601001671935	-7.28948186378562	-6.56111715172303	-6.45120455754365	-7.74861848222009	monocyte	Gain	CTSB	-6.21460809842219	-5.99146454710798	activeenhancer	activeenhancer	11	474	0.374734844927761	TRUE	TRUE	FALSE	FALSE	FALSE	FALSE
cg25114611	0.0591917870457689	243.356224182264	8.38645416769113e-14	-34.8632482921055	7.51111991349219	6.05294690764589	7.52079269289087	7.1647516615	6.61363709193809	monocyte	Loss	ARMC12	-3.27016911925575	-1.02165124753198	enhancer	enhancer	6	351	-0.300541668043782	FALSE	FALSE	FALSE	FALSE	FALSE	FALSE
cg22750001	0.188939589314051	241.70505503314	8.81932044844751e-14	34.7062708125788	-7.40934532797138	-8.588081316165	-6.68949130948869	-5.82279355207708	-6.19655929009295	monocyte	Gain	MPEG1	-0.20334092401803	0.950692158591487	activeenhancer	activeenhancer	9	938	0.203546296304989	FALSE	FALSE	FALSE	FALSE	FALSE	TRUE
cg02806733	0.0779268596818086	240.777166429559	9.07365747195665e-14	-34.4221546650957	9.32205459294832	5.57510628144844	9.64085499343407	4.91417429938135	4.96996452125985	monocyte	Loss	ITM2C	1.22612560896707	2.30283506174925	enhancer	quiescent	2	84	-0.0719999982975423	FALSE	FALSE	FALSE	FALSE	FALSE	FALSE
cg22284398	0.10197943080351	239.39474711355	9.46815265929518e-14	-34.386591727839	9.65708893178001	4.49355386058912	8.25601442627825	5.46166752325074	6.51826700156009	monocyte	Loss	PRKCE	-Inf	-Inf	enhancer	enhancer	NA	NA	NA	FALSE	FALSE	FALSE	FALSE	FALSE	FALSE
cg05098343	0.0606352036014782	238.908502143673	9.61150360097778e-14	34.4524326189388	-6.80722358992129	-5.03233804764609	-7.14839243394511	-6.29286138890945	-9.1716171587736	monocyte	Gain	ELMO1	-1.23787435600162	2.76332721659205	enhancer	enhancer	8	425	0.442874999387035	TRUE	TRUE	FALSE	TRUE	FALSE	FALSE
cg11588903	0.106723605912465	237.968189038427	9.895753075069e-14	34.4531986065684	-7.68238681928079	-6.0526912041339	-7.7603754325472	-5.7870948992008	-7.17065021653929	monocyte	Gain	MYO9B	-Inf	-3.68887945411394	enhancer	activeenhancer	NA	NA	NA	FALSE	FALSE	FALSE	FALSE	FALSE	FALSE
cg19050555	0.206521227577704	237.78721269609	9.95154748441693e-14	34.4630668332663	-6.79003031811656	-6.98752842127703	-7.80870097984802	-6.11564666713637	-6.76116044630007	monocyte	Gain	TUBA1C	-4.8283137373023	-4.38202663467388	enhancer	activeenhancer	NA	NA	NA	FALSE	FALSE	FALSE	FALSE	FALSE	FALSE
cg27121758	0.0951360216759823	236.604834327998	1.03249679610094e-13	-34.2813463427018	8.92195095631528	5.19300560133278	7.95301272881308	6.01698669597815	6.19639033696118	monocyte	Loss	S1PR4	-0.0140989243795016	0.84372003903932	activetss	activeenhancer	3	94	-0.0799999999710255	TRUE	FALSE	FALSE	FALSE	FALSE	FALSE
cg11298524	0.0796305953986828	234.806095919588	1.09239101327709e-13	34.0986628016159	-5.31481458990275	-9.23653544094788	-8.13144022601301	-6.50654316577864	-4.90932935690507	monocyte	Gain	CUBN	-3.91202300542815	-5.99146454710798	enhancer	activeenhancer	NA	NA	NA	FALSE	TRUE	FALSE	TRUE	FALSE	FALSE
cg15022173	0.135236755949719	233.432603231841	1.14078201369051e-13	34.0046086841643	-5.77787863212458	-4.46136412694667	-6.60940232913439	-8.30704484428196	-8.84891875167691	monocyte	Gain	SCD	3.70248645752015	1.24846804421249	quiescent	activeenhancer	2	52	0.497250000946224	FALSE	FALSE	FALSE	FALSE	FALSE	FALSE
cg01612883	0.025742257283873	230.612775185745	1.247942138878e-13	-33.9129167573773	6.67988065390671	6.71099579928177	8.35413398377471	6.32055747847059	5.84734876873558	monocyte	Loss	NCOR2	-0.725670372265505	-0.994252273343867	enhancer	enhancer	NA	NA	NA	TRUE	FALSE	FALSE	FALSE	FALSE	TRUE
cg06122613	0.138863351247058	227.322904940274	1.38766217468853e-13	33.6581670737375	-5.34197115422604	-7.99837573870398	-7.37486693566182	-6.02099527527401	-6.92195796997645	monocyte	Gain	PI4KB	0.458689869345462	0.0907543632684641	enhancer	enhancer	NA	NA	NA	FALSE	TRUE	FALSE	TRUE	FALSE	TRUE
cg23856536	0.08065856923412	226.95381277298	1.40441498257983e-13	-33.614841242066	7.86111779216403	6.95534428685407	6.72782163087795	7.3541017468338	4.71645574765117	monocyte	Loss	CUX1	-Inf	-Inf	enhancer	enhancer	2	44	-0.221333330497146	TRUE	FALSE	FALSE	FALSE	FALSE	FALSE
cg21845080	0.11133240034744	225.002618246381	1.49687794470576e-13	33.5298996665204	-6.07555958455336	-6.30924040351402	-7.10087831296717	-7.01704920531839	-7.02717215539231	monocyte	Gain	TM4SF19	1.67147330335355	1.99978938273222	enhancer	activetss	35	1498	0.299883333429517	FALSE	FALSE	FALSE	TRUE	FALSE	FALSE
cg10879992	0.0651393815603657	224.77277376501	1.50821704919952e-13	-33.4599621388276	6.5557653197463	4.83741900610289	7.85485337678234	7.08628354275139	7.12564089483352	monocyte	Loss	SORCS2	-6.21460809842219	-Inf	polycomb	quiescent	37	883	-0.205427926965058	FALSE	FALSE	FALSE	FALSE	FALSE	FALSE
cg01243072	0.0961206775241796	223.791856272264	1.55771635422872e-13	-33.4313921264459	7.64525879123939	6.17564433643767	6.17695873998596	6.47191550581506	6.96161476164139	monocyte	Loss	ZFP36L2	0.322083499169113	3.24161531183769	enhancer	enhancer	31	1183	-0.214846776362749	FALSE	FALSE	FALSE	FALSE	FALSE	FALSE
cg01905967	0.120550718964062	223.754745271649	1.55962488568251e-13	33.10232611497	-2.84179939358317	-10.2048955040492	-6.49312244620517	-6.32447064737004	-7.23803811769795	monocyte	Gain	DUSP1	-2.81341071676004	-4.04555439805267	quiescent	enhancer	12	865	0.40619444878151	FALSE	FALSE	FALSE	FALSE	FALSE	FALSE
cg14836522	0.050389578210258	220.18081478558	1.75648068690885e-13	-32.6331776878578	7.42143426388157	1.8621926454998	11.0183363580478	6.46728624771814	5.8639281079003	monocyte	Loss	SDC3	-5.52146091786225	-5.29831736654804	quiescent	quiescent	1	0	-0.121999993920326	FALSE	FALSE	FALSE	FALSE	FALSE	FALSE
cg21243631	0.0602632610275964	218.00555043612	1.89003133138588e-13	32.9050082485278	-5.40546462860076	-5.49937339351317	-6.24518193981775	-6.71142219481306	-9.04356610753581	monocyte	Gain	NPC1	-Inf	-Inf	enhancer	activeenhancer	9	1063	0.278870369721618	FALSE	FALSE	FALSE	FALSE	FALSE	FALSE
cg01883662	0.147986790615524	218.000423478395	1.89035940809508e-13	32.9847312301575	-5.74982601517621	-5.79894438679077	-7.11507111823991	-6.88329542193547	-7.43759426089372	monocyte	Gain	TM4SF19	1.67147330335355	1.99978938273222	enhancer	activetss	35	1498	0.299883333429517	FALSE	FALSE	FALSE	TRUE	FALSE	FALSE
cg07027613	0.0539423651598908	217.48239796479	1.92384330532128e-13	-32.7592017002214	9.13004036909391	3.53350824136483	7.61712672041204	6.17464515287965	6.30388120107731	monocyte	Loss	C1RL	1.8046756944946	1.95727390770563	flankingactivetss	enhancer	2	62	-0.173874993808568	FALSE	FALSE	FALSE	FALSE	FALSE	FALSE
cg05348852	0.0561098266396179	217.210208630089	1.94170601962975e-13	32.7781276320425	-4.27696850078644	-8.05478748328109	-5.17004470263008	-6.57254205676486	-8.70378488124221	monocyte	Gain	ANKRD10	-Inf	-1.78677192771702	enhancer	enhancer	13	458	0.450846152057728	TRUE	TRUE	FALSE	TRUE	FALSE	FALSE
cg19704755	0.238313065380811	216.065466291742	2.01891726420504e-13	-32.7708413332559	6.50800990145002	4.74374474338593	7.78895459022075	5.70718914169495	8.02294298657907	monocyte	Loss	C1orf127	-Inf	-Inf	enhancer	enhancer	1	0	-0.26633333414793	FALSE	FALSE	FALSE	FALSE	FALSE	FALSE
cg07986469	0.0510059671636368	214.913642940735	2.10013712874383e-13	-32.718742575899	7.17535609314664	4.98361181558201	7.93060017606089	6.29043272005724	6.33874179520959	monocyte	Loss	PTPRE	-Inf	-5.99146454710798	enhancer	enhancer	NA	NA	NA	FALSE	FALSE	FALSE	FALSE	FALSE	TRUE
cg24002003	0.0591517026592202	213.963851523854	2.1699033071157e-13	-32.4474661565289	8.92086256070801	4.03877356126797	8.68142820307123	4.59846292456962	6.20793891772477	monocyte	Loss	CHSY1	-2.63108915996608	-3.68887945411394	enhancer	enhancer	3	63	-0.209833329543471	FALSE	FALSE	FALSE	FALSE	FALSE	FALSE
cg22307974	0.105331372506243	212.64612269444	2.27108912034625e-13	32.5873691808655	-6.19077441974895	-6.48786160709994	-7.29029248181368	-5.69230798704088	-6.92613273225111	monocyte	Gain	RHOQ	0.25619140536041	0.87650986186231	enhancer	enhancer	4	309	0.41025000740774	FALSE	FALSE	FALSE	TRUE	FALSE	FALSE
cg08679800	0.108693987468628	211.087509657329	2.39774319367232e-13	32.4725193230852	-5.72959763272852	-7.01390921007875	-6.88436207178102	-6.14812443710192	-6.69652597139641	monocyte	Gain	YWHAZ	-1.77195684193188	-0.0970617128431312	activeenhancer	activeenhancer	10	297	0.459825002774596	FALSE	FALSE	TRUE	FALSE	FALSE	TRUE
cg15033653	0.0338721424482477	210.026833645819	2.4885117639984e-13	-32.0114440403493	10.3801145322607	4.13782365807638	4.80821083940154	4.47411296070394	8.21118205179946	monocyte	Loss	CFAP73	-1.09064411901893	-0.442388462212762	quiescent	quiescent	1	0	-0.145999997854233	FALSE	FALSE	FALSE	FALSE	FALSE	FALSE
cg22496559	0.249218645147938	207.975560777597	2.67532300157497e-13	32.2240202345408	-6.8503471858078	-5.49903549854858	-7.25957866153677	-6.18942170683564	-6.42563718183358	monocyte	Gain	TM4SF19	1.67147330335355	1.99978938273222	enhancer	active	35	1498	0.299883333429517	FALSE	FALSE	FALSE	TRUE	FALSE	FALSE
cg16163382	0.0796551900900764	207.36097007771	2.73435205195395e-13	-32.0896110305125	7.02679229279088	7.29486879674371	4.58686161053503	5.19020144089253	7.99088688950111	monocyte	Loss	CDC42EP3	-Inf	-Inf	enhancer	quiescent	2	213	-0.259750003926456	FALSE	FALSE	FALSE	FALSE	FALSE	FALSE
cg06345789	0.0348435691604847	206.319139606647	2.83781965217451e-13	-31.8763133112714	8.86799433160901	3.52943001160008	8.15878337147925	5.46112289598505	5.85898270054431	monocyte	Loss	FMNL1	-0.729811164931537	0.388657989791783	quiescent	flankingactivetss	15	493	-0.181916664861557	FALSE	FALSE	FALSE	FALSE	FALSE	FALSE
cg01519765	0.104820997203019	206.212105769926	2.8486985846791e-13	-31.9941292400236	8.58717036711056	4.75236700143199	6.69416419808947	6.68239612673537	5.27803147168754	monocyte	Loss	ETV5	-Inf	-Inf	bivalent	enhancer	5	46	-0.13135000038892	FALSE	FALSE	FALSE	FALSE	FALSE	FALSE
cg02863947	0.0797481668229487	204.655816668189	3.01234190684726e-13	-31.8894961094867	7.63646226175629	5.05429355423039	7.41473306611423	4.72499481438284	7.05901241300295	monocyte	Loss	NR1I2	-5.11599580975408	-4.38202663467388	enhancer	quiescent	1	0	-0.244833333417773	FALSE	FALSE	FALSE	FALSE	FALSE	FALSE
cg09128944	0.0715041287481427	203.185439463974	3.17680159161377e-13	-31.6715837554059	9.5509205384076	6.37715421145873	4.63408246713078	4.86520752070233	6.24421902677089	monocyte	Loss	DHRS9	0.845009529869191	1.56809494889972	quiescent	quiescent	1	0	-0.0794999990612268	FALSE	FALSE	FALSE	FALSE	FALSE	FALSE
cg03176993	0.13424242484593	202.734383160704	3.22927383037365e-13	31.8035607525569	-6.56047933255062	-5.4444810526192	-7.31377656861078	-5.5978972557554	-6.88692659066111	monocyte	Gain	LPP	1.73554178922983	1.34416943481922	flankingactivetss	active	NA	NA	NA	FALSE	FALSE	FALSE	FALSE	FALSE	FALSE
cg14145194	0.0648884091252479	202.418414789817	3.26661614228098e-13	-31.6418342335399	5.67399970961912	4.38945908100965	8.81491784673058	5.22252868635176	7.54092890982879	monocyte	Loss	ICAM3	2.64999726965359	1.54115907168081	flankingactivetss	enhancer	4	425	-0.207937496559074	FALSE	FALSE	FALSE	FALSE	FALSE	FALSE
cg20970369	0.0484288526032981	202.33018687493	3.27713047648479e-13	31.7434379863359	-4.68826797589135	-7.29931192387057	-6.91144377631056	-5.78271123824825	-7.0617030726452	monocyte	Gain	DENND2D	7.65528079030752	4.20506568412202	enhancer	flankingactivetss	1	0	0.308083339904745	FALSE	TRUE	FALSE	FALSE	FALSE	FALSE
cg24048338	0.068056627351038	201.262277364267	3.40748537822207e-13	31.0006751666228	-1.65139542654455	-11.7903736147776	-4.73929078721447	-6.69233259907659	-6.12728273907095	monocyte	Gain	HGSNAT	-3.91202300542815	-Inf	quiescent	enhancer	15	877	0.523583335015509	FALSE	TRUE	FALSE	FALSE	FALSE	FALSE
cg24000908	0.0850020032646717	200.345104813493	3.52414511752597e-13	-31.5352163042923	7.9587413640862	4.05749160240267	7.23416402316856	6.09535832012021	6.18946101922534	monocyte	Loss	SLC12A7	-3.03655426807425	-2.77258872223978	quiescent	polycomb	NA	NA	NA	FALSE	FALSE	FALSE	FALSE	FALSE	FALSE
cg16551670	0.109433395701098	199.973967165081	3.57263326581712e-13	30.6600133437901	-3.77816385654338	-13.6628071763672	-4.31175322391254	-3.90617279609467	-5.00111628560394	monocyte	Gain	EFNA5	-2.32278780031156	-2.65926003693278	quiescent	quiescent	NA	NA	NA	TRUE	TRUE	FALSE	TRUE	FALSE	FALSE
cg02774282	0.0433684459718024	199.494120176089	3.6364486901642e-13	-31.4845150190183	7.90261656079476	4.73394905762956	6.00553591836651	7.49315804493537	5.34925543729209	monocyte	Loss	CCDC162P	-Inf	-Inf	enhancer	quiescent	1	0	-0.062916682412227	FALSE	FALSE	FALSE	FALSE	FALSE	FALSE
cg06655349	0.107800098674765	198.095497547105	3.82994890919112e-13	-31.2781714311238	5.74765990960415	3.14480836300769	7.88673876501116	7.16907528840719	7.32988910509357	monocyte	Loss	S1PR2	-1.70374859190534	-2.7333680090865	quiescent	enhancer	NA	NA	NA	FALSE	FALSE	FALSE	FALSE	FALSE	FALSE
cg02127209	0.056337928901068	196.210713455538	4.10944518068798e-13	-31.212505649753	8.1557298983948	4.55940289385039	7.10332542998604	6.12731360736833	5.26673381370629	monocyte	Loss	MAG	-5.52146091786225	-5.29831736654804	enhancer	enhancer	1	0	-0.112750001717359	FALSE	FALSE	FALSE	FALSE	FALSE	FALSE
cg09154256	0.0386559079737625	195.001234087295	4.30096154597036e-13	31.199033304237	-5.62256745892082	-5.89070782279357	-7.2635856275124	-5.76434040393254	-6.6578319877402	monocyte	Gain	RAB1A	-Inf	-Inf	enhancer	enhancer	NA	NA	NA	FALSE	FALSE	FALSE	FALSE	FALSE	FALSE
cg06093152	0.0564496893827916	190.442064366981	5.1195860398967e-13	30.8489824656971	-6.32625163889803	-5.68422215599386	-6.76092342701728	-6.1301913887745	-5.94739385501345	monocyte	Gain	NENF	-2.50103603171788	-0.287682072451781	activeenhancer	activeenhancer	5	653	0.429949998576194	FALSE	FALSE	FALSE	FALSE	FALSE	FALSE
cg18405330	0.0535268411895253	187.54701257424	5.73077467088226e-13	-30.3975336786136	9.59654865190136	4.33680625618139	5.50007456582637	5.56504744492563	5.39905675973377	monocyte	Loss	QKI	2.18582653238385	1.77113150143209	enhancer	activeenhancer	3	167	-0.0884999971215924	FALSE	FALSE	FALSE	FALSE	FALSE	FALSE
cg16660547	0.125489856151497	186.966562785225	5.86303706142745e-13	-30.4974520429954	6.46970378908516	4.86920853750579	5.32075938889404	5.8976228075747	7.94015751993576	monocyte	Loss	VTI1A	-0.188742124596877	-0.663588378318401	enhancer	enhancer	NA	NA	NA	FALSE	FALSE	FALSE	FALSE	FALSE	FALSE
cg04387597	0.0989235326849796	186.693189573422	5.92652427166633e-13	-30.4689155820949	6.98086571087116	4.02396135019142	6.53990930810475	7.00612473232992	5.91805449102662	monocyte	Loss	GPRC5C	1.62215668484188	1.72722094809048	enhancer	quiescent	NA	NA	NA	TRUE	FALSE	FALSE	FALSE	FALSE	FALSE
cg00453938	0.0633956909702447	185.68732898324	6.1669218032075e-13	-30.3634553088706	7.66174181490699	4.54261568347335	7.38683976986746	5.02507251605079	5.74718555534169	monocyte	Loss	MAFB	-Inf	-Inf	polycomb	bivalent	14	353	-0.16562499958534	FALSE	FALSE	FALSE	FALSE	FALSE	FALSE
cg20946037	0.104399587545083	185.519847796021	6.20801317556486e-13	30.3421170957475	-4.39881688238476	-4.93362702524845	-7.68553359305911	-5.9725131385679	-7.35162645643114	monocyte	Gain	ENSA	-2.28278246569787	-3.50655789731998	enhancer	enhancer	1	0	0.576583348214626	FALSE	FALSE	FALSE	FALSE	FALSE	FALSE
cg13052638	0.0578568889826221	183.593620799496	6.7036143811645e-13	29.8774704971443	-1.52161895221175	-5.87385305497114	-6.84149379050725	-6.60322998401179	-9.03727468516996	monocyte	Gain	RASSF5	-Inf	-Inf	enhancer	enhancer	6	518	0.201611112764416	FALSE	FALSE	FALSE	FALSE	FALSE	FALSE
cg26474124	0.0881990146548658	183.413996390336	6.75207184775772e-13	30.2700266095634	-5.36383440455384	-6.39407125070332	-5.70790085642103	-6.38735642246971	-6.41686369583249	monocyte	Gain	C2orf42	-0.669430653942629	-0.165464439727532	activeenhancer	active	NA	NA	NA	FALSE	FALSE	TRUE	FALSE	FALSE	TRUE
cg03640151	0.0334244044447328	180.27080893209	7.66770276883992e-13	-29.6637040618857	7.69491373047268	2.79956097397727	5.04286680753516	4.89146584314004	9.23489674010732	monocyte	Loss	SH3TC1	1.99714629895301	2.44343340158143	quiescent	quiescent	3	39	-0.0713333263993263	FALSE	FALSE	FALSE	FALSE	FALSE	TRUE
cg23279756	0.211137069639216	178.706841189966	8.1751972035985e-13	-29.8542404011754	7.02227367191417	4.73649246131701	5.96545203950017	6.24297409916901	5.88704815708894	monocyte	Loss	ARMC2	-1.2801341652915	-0.400477566597125	enhancer	enhancer	3	24	-0.121083330983917	FALSE	FALSE	FALSE	FALSE	FALSE	FALSE
cg26417912	0.0573902321295813	177.479339060613	8.60025132457714e-13	29.6315371459843	-3.73682923191622	-5.91312326004772	-4.9643072560347	-7.00096793114252	-8.01630948434391	monocyte	Gain	SLAMF9	-4.26869794936688	-5.29831736654804	quiescent	enhancer	1	0	0.853999998420477	FALSE	TRUE	FALSE	TRUE	FALSE	TRUE
cg08934126	0.0267031936993653	177.360086541244	8.64286358421824e-13	-29.6085150395952	7.32877977672494	8.17300732399291	4.07317917735946	5.19062133252236	4.84292745379845	monocyte	Loss	CTNNBIP1	-0.0877389143080067	0.182321556793955	quiescent	quiescent	NA	NA	NA	FALSE	FALSE	FALSE	FALSE	FALSE	FALSE
cg13512830	0.0997236945203466	176.797561880404	8.84712326621102e-13	29.7086330419386	-5.23511853215031	-5.2720191864923	-6.4743575311924	-6.55659490745181	-6.17054288465173	monocyte	Gain	ANKUB1	-Inf	-Inf	flankingactivetss	active	10	411	0.251050001429394	FALSE	FALSE	FALSE	FALSE	FALSE	FALSE
cg16389209	0.0743164908883792	176.573164849219	8.93012681134985e-13	29.6824720365732	-4.91665908083564	-6.0378456270405	-6.40223087552741	-5.52635747874587	-6.79937893544545	monocyte	Gain	ARID5B	0.444685821261446	0.882733948345312	quiescent	enhancer	14	374	0.582666665626069	FALSE	TRUE	FALSE	FALSE	FALSE	FALSE
cg27553890	0.149426327539685	176.369522840173	9.00621772797826e-13	29.5970536398654	-4.19983157304882	-4.78236747814177	-7.05981913687267	-6.8529818203316	-6.70205363143079	monocyte	Gain	SSH1	3.34906162724163	2.87130219517581	enhancer	enhancer	6	220	0.603013888932765	FALSE	TRUE	FALSE	FALSE	FALSE	FALSE
cg14444376	0.211225281355523	176.241059700057	9.05459592430937e-13	29.6467864040378	-6.56355529959621	-4.71835593093169	-5.57150201983219	-6.01299388061712	-6.78037927306059	monocyte	Gain	GPNMB	1.40118297361364	1.6346182109644	quiescent	active	11	909	0.361250002191148	FALSE	TRUE	FALSE	FALSE	FALSE	FALSE
cg03370752	0.150313197225857	176.111704130867	9.10360801431431e-13	29.6186442381688	-4.82656982372378	-5.42998110703887	-6.16247616141308	-5.72384956875988	-7.47576757722599	monocyte	Gain	TMEM138	-Inf	-Inf	quiescent	activeenhancer	3	200	0.232888885670238	FALSE	FALSE	FALSE	FALSE	FALSE	TRUE
cg10185424	0.0349048781749888	175.686730618915	9.26675721211208e-13	29.5483916637951	-6.12675337868754	-3.70247051449543	-6.33926089245577	-6.87748555728432	-6.50242138508254	monocyte	Gain	CD180	-Inf	-Inf	enhancer	enhancer	6	474	0.208583333219091	TRUE	TRUE	FALSE	FALSE	FALSE	FALSE
cg08169341	0.162559016690433	175.610097030287	9.29652849601831e-13	29.1577606381191	-4.58226701415107	-10.9747124765668	-4.82467640675792	-4.74622831957482	-4.0298764259469	monocyte	Gain	SPIDR	0.950112280349666	2.28594745184102	activeenhancer	enhancer	3	239	0.293749990562598	FALSE	TRUE	FALSE	FALSE	FALSE	FALSE
cg06727242	0.015548472698636	174.539679168509	9.7239124786721e-13	-29.4004191456866	7.08435197808606	3.80973402043459	7.23029212990246	4.56572735874321	6.71031368620606	monocyte	Loss	RAD51B	-4.13516655674236	-2.23026443141442	quiescent	quiescent	NA	NA	NA	FALSE	FALSE	FALSE	FALSE	FALSE	FALSE
cg14708514	0.0811487914384861	173.497829000323	1.01613945806315e-12	-29.3701043229844	7.58949243483285	4.30576613162535	6.35659730014798	5.4369017903989	5.68134666182358	monocyte	Loss	AGO2	-Inf	-4.89285225843987	enhancer	enhancer	NA	NA	NA	TRUE	FALSE	FALSE	FALSE	FALSE	FALSE
cg27181349	0.0296507017049896	173.066263389193	1.03491136913941e-12	-29.0771369197456	6.21066680179071	2.69825071725489	9.25220513021595	4.48801708147277	6.4279971994531	monocyte	Loss	COL8A2	-2.81341071676004	-1.13943428318836	quiescent	quiescent	8	558	-0.193156249006279	FALSE	FALSE	FALSE	FALSE	FALSE	FALSE
cg25099490	0.0477164869491051	173.034937533821	1.03628918434875e-12	-29.2447289998685	6.16852283413062	4.95640060349802	8.25567979785852	3.60313201870319	6.26099377676015	monocyte	Loss	CEBPE	1.73695123273306	1.50407739677627	enhancer	enhancer	1	0	-0.149500003550202	FALSE	FALSE	TRUE	TRUE	FALSE	FALSE
cg16908740	0.186974510810728	172.254051663635	1.07131621984448e-12	29.1825514765259	-3.9621079021849	-4.18359783423893	-6.90776065572618	-6.29984257582552	-7.82924250075936	monocyte	Gain	RPTN	-Inf	-Inf	quiescent	quiescent	3	99	0.340500000864267	FALSE	TRUE	FALSE	FALSE	FALSE	FALSE
cg23391641	0.0516964247309162	171.350480050899	1.11353226682591e-12	29.1130377791321	-4.75687900746661	-4.34063779581106	-4.76804521934196	-7.8333254483884	-7.41415034490744	monocyte	Gain	RIN3	1.22788462437225	-1.13943428318836	enhancer	enhancer	2	194	0.262333327128241	FALSE	FALSE	FALSE	FALSE	FALSE	TRUE
cg10768932	0.0123319267669046	171.139070825577	1.12367973851345e-12	-27.9697827646847	8.09647951876734	8.50628318299404	10.220063020988	-0.294971008135051	1.44192805146256	monocyte	Loss	PTPRC	-5.52146091786225	-Inf	enhancer	enhancer	8	1572	-0.184156251625003	FALSE	FALSE	FALSE	FALSE	FALSE	TRUE
cg02833172	0.0382053680927079	171.077706176237	1.12664478742247e-12	29.0734645349147	-3.17351736769295	-6.63775995036789	-4.97699334066791	-6.77860172352312	-7.50659214466807	monocyte	Gain	USP10	3.78500748120816	3.84009726585656	enhancer	enhancer	2	8	0.481625002808869	FALSE	FALSE	TRUE	TRUE	FALSE	FALSE
cg21187194	0.0887534129744693	170.161603063772	1.17198075902907e-12	29.0190697685781	-5.75712397084708	-3.54326251376667	-5.28505527828668	-6.48626804672742	-7.94735998949866	monocyte	Gain	MCM2	-3.50655789731998	-0.765717873394781	activeenhancer	activeenhancer	19	700	0.343662277354222	FALSE	FALSE	FALSE	FALSE	FALSE	FALSE
cg04332373	0.0645330542556463	168.803077616534	1.24306962823044e-12	-28.8413505997401	7.26962959288539	3.29931019044991	8.08287551545744	5.00586394130561	5.18367135956648	monocyte	Loss	CD38	2.26592110862245	1.78002421300963	quiescent	polycomb	6	407	-0.16391666553035	FALSE	FALSE	FALSE	FALSE	FALSE	FALSE
cg02962602	0.11541691543556	167.584868510835	1.31099464128427e-12	28.8547446498925	-4.21046389597177	-5.34082781622598	-5.63054148202372	-5.97528664882889	-7.69762480298713	monocyte	Gain	CCDC57	-0.379797361359587	-0.245261356567829	flankingactivetss	quiescent	9	334	0.237490739983817	FALSE	TRUE	FALSE	FALSE	FALSE	FALSE
cg26544247	0.0364046209731539	166.827304674638	1.35535332885394e-12	-28.315329957654	9.8089421268229	4.39348411099529	8.09888931995543	2.93057679795787	3.08343759186362	monocyte	Loss	DNMT3A	-Inf	-Inf	quiescent	enhancer	6	242	-0.194972224662908	FALSE	FALSE	FALSE	FALSE	FALSE	FALSE
cg13994241	0.0767394100963614	165.875531305573	1.41351464510632e-12	-28.5871543977495	7.20546402282915	2.91076439508372	7.45028336325617	4.67290333185313	6.34773925760563	monocyte	Loss	HOXB5	2.90262965529167	2.10474372454205	bivalent	polycomb	NA	NA	NA	FALSE	FALSE	FALSE	FALSE	FALSE	FALSE
cg09141835	0.0626862048106869	165.486904186829	1.43807229937799e-12	-28.5535097481659	7.38288738217213	4.24507852634568	7.01510750208102	3.11529120653044	6.79514515968164	monocyte	Loss	CBFA2T3	-6.21460809842219	-4.38202663467388	enhancer	enhancer	2	11	-0.15949999447912	FALSE	FALSE	FALSE	FALSE	FALSE	FALSE
cg21604136	0.0634931803606709	164.269690223225	1.51817485382948e-12	-28.6386433851742	5.01432359753715	5.56039176616759	6.66196907892818	5.68250220935686	5.71945673310193	monocyte	Loss	CTNNBIP1	-0.0877389143080067	0.182321556793955	quiescent	quiescent	7	332	-0.358559523066062	FALSE	FALSE	FALSE	FALSE	FALSE	FALSE
cg07201717	0.0629123951870001	163.497506499714	1.57160936468203e-12	-28.565727006242	6.43352020058936	4.93254878430865	6.33716819566416	5.19939669267904	5.66309315780072	monocyte	Loss	SRRM1	1.00283533327434	1.23909860630131	flankingactivetss	enhancer	NA	NA	NA	TRUE	TRUE	TRUE	FALSE	FALSE	FALSE
cg17846016	0.0518422549185996	163.22902098244	1.59068527884188e-12	-28.1657675911857	8.05867619675189	2.31115222695469	6.84161102065521	3.35894769258081	7.59538045429308	monocyte	Loss	SLC16A3	2.31273342404586	3.07246180641266	enhancer	enhancer	NA	NA	NA	FALSE	FALSE	FALSE	FALSE	FALSE	FALSE
cg18677148	0.235544376991855	162.511044690416	1.64299991439339e-12	28.3975967545513	-4.29925848516773	-4.69430598543633	-5.21437799687011	-7.4552117086182	-6.73444257132457	monocyte	Gain	CLTC	0.86288995514704	-2.4949569856415	quiescent	enhancer	NA	NA	NA	FALSE	FALSE	FALSE	FALSE	FALSE	FALSE
cg09306340	0.0311649199237535	162.146380269507	1.6703157233042e-12	-28.3029429383979	8.21190254176378	4.36174275630425	6.07412693520219	3.86442030819558	5.79075041055621	monocyte	Loss	KLHDC9	-Inf	-Inf	flankingactivetss	enhancer	1	0	-0.195250001503155	FALSE	TRUE	FALSE	FALSE	FALSE	FALSE
cg06679494	0.0863242928613803	160.654840830538	1.78753017400945e-12	-28.1310116458446	7.82980706074678	2.68602866302119	6.48991844506178	5.40470187410389	5.72055560291102	monocyte	Loss	RNASEK-C17orf49	-0.983499481567605	-3.91202300542815	quiescent	quiescent	5	89	-0.196100002030532	FALSE	FALSE	FALSE	FALSE	FALSE	FALSE
cg19982684	0.0393493656428021	159.386008967557	1.89461757087223e-12	-27.9907458146982	7.71017554358764	3.6376123094917	7.69667387354741	3.80292412533047	5.14335996272142	monocyte	Loss	RPN1	1.41585316336144	2.10321910159083	enhancer	enhancer	NA	NA	NA	FALSE	FALSE	FALSE	FALSE	FALSE	FALSE
cg14288326	0.00291499106367522	159.356285017626	1.89721196505822e-12	27.812537093936	-3.85477097832369	-9.29239584885324	-3.04918982035743	-4.28703336120848	-7.32914708519314	monocyte	Gain	GSAP	-1.37832619147071	-0.673344553263766	enhancer	activeenhancer	3	118	0.367250001057982	TRUE	TRUE	FALSE	TRUE	FALSE	FALSE
cg13610455	0.0507503162772952	158.370682233108	1.98556194624827e-12	27.8906090315441	-2.49029133941576	-6.52788679447724	-5.19799333340496	-5.61065687052213	-8.0637806937304	monocyte	Gain	LBP	-Inf	-Inf	quiescent	enhancer	5	257	0.504799995260934	FALSE	TRUE	FALSE	FALSE	FALSE	FALSE
cg24354612	0.0471275235457914	157.558270407466	2.06190251278617e-12	27.9463960184417	-5.64340035552349	-6.01298962808798	-3.85359069225428	-4.77560833797446	-7.66080700460669	monocyte	Gain	ICAM1	-4.26869794936688	-3.15825120305177	quiescent	enhancer	NA	NA	NA	FALSE	FALSE	FALSE	FALSE	FALSE	FALSE
cg26572165	0.0417052399902026	156.892106554025	2.12698810461425e-12	-27.6652066203175	8.16864465071368	3.58460097858188	6.58975447649659	2.47750174098548	6.84470477353984	monocyte	Loss	CD244	-2.24431618487007	-0.189346171730919	enhancer	quiescent	8	299	-0.215291665575933	FALSE	FALSE	FALSE	FALSE	FALSE	FALSE
cg16572224	0.0853684176933412	155.989578285349	2.2189144857885e-12	27.648215655103	-4.05429515293367	-8.96172521152021	-3.39979254730867	-5.86296825951664	-5.36943448380558	monocyte	Gain	SH3PXD2B	0.509224342399017	0.0907543632684641	enhancer	enhancer	7	520	0.191702381840774	FALSE	FALSE	FALSE	FALSE	FALSE	FALSE
cg01467417	0.0988469451488	154.409066585719	2.39095650763116e-12	-27.5662317239613	8.37597634355252	3.11243497640321	5.64969301575376	5.67291295143527	4.75521443681088	monocyte	Loss	IL1RN	1.78439911482176	2.19555652023552	enhancer	activeenhancer	NA	NA	NA	FALSE	FALSE	FALSE	TRUE	FALSE	FALSE
cg21241410	0.0797235036678617	153.376320237445	2.51153220730848e-12	-27.3291501529645	6.72993257639245	3.6031651794041	8.88822315260504	2.78274740351687	5.32508182756107	monocyte	Loss	ZFP36L2	0.322083499169113	3.24161531183769	enhancer	quiescent	NA	NA	NA	TRUE	FALSE	FALSE	FALSE	TRUE	TRUE
cg20692268	0.0576059313510395	151.847223373208	2.70292964286338e-12	-27.3336058710925	6.48963924643687	3.21210589269879	7.77343320555502	3.81034646272744	6.04808106364995	monocyte	Loss	RUNX3	-5.52146091786225	-Inf	enhancer	enhancer	9	433	-0.122138891334611	FALSE	FALSE	FALSE	FALSE	FALSE	FALSE
cg18010131	0.069908553469696	151.419071289687	2.75944648486754e-12	27.1851866829525	-2.77127231315692	-8.30367096603646	-3.36497705331035	-5.98200278299647	-6.76326353161142	monocyte	Gain	AMPD3	-5.11599580975408	-4.89285225843987	enhancer	enhancer	10	497	0.312908333260566	FALSE	TRUE	FALSE	FALSE	FALSE	TRUE
cg07438246	0.094718470583658	150.86857974763	2.83409082316263e-12	27.3023461628326	-3.41425538870871	-5.77464800197104	-5.9332211886515	-4.44577772839793	-7.73444385039855	monocyte	Gain	SLC6A6	1.12622745570108	1.26342026296936	flankingactivetss	activetss	11	974	0.199363638392904	FALSE	FALSE	FALSE	FALSE	FALSE	FALSE
cg15704521	0.0911451567514472	150.567541984787	2.8758766449523e-12	-27.32141110027	7.4950023340991	4.05121812813616	6.17555920821772	4.53117434269262	5.0684570605798	monocyte	Loss	GNA12	1.5221355840313	0.871293365943419	flankingactivetss	enhancer	1	0	-0.0667499941773713	TRUE	FALSE	FALSE	FALSE	FALSE	FALSE
cg23716690	0.174535229886507	150.184609672242	2.93004259819925e-12	27.2523405303361	-5.83507131574283	-3.9088311788454	-6.79069154477189	-7.0235111345899	-3.69423535648698	monocyte	Gain	KIF1B	1.23721413810574	0.0124225199985571	quiescent	enhancer	4	312	0.490812491741963	FALSE	FALSE	FALSE	FALSE	FALSE	TRUE
cg05439368	0.0744781144253964	150.013285146684	2.95465019529009e-12	27.3466982891191	-5.05353207654229	-4.49544342576401	-5.26314451065486	-5.92663601501297	-6.60794226114495	monocyte	Gain	TRIM69	0.712949807856125	0.732367893713227	activeenhancer	enhancer	NA	NA	NA	TRUE	TRUE	FALSE	FALSE	FALSE	FALSE
cg01437204	0.0500956236953048	149.171368870735	3.07903104539033e-12	-27.1029161875187	8.68173160243562	4.72819823326332	4.6429234299626	4.19091484468452	4.8591480770774	monocyte	Loss	PTPN7	1.55856558206034	1.38253731224218	flankingactivetss	activeenhancer	NA	NA	NA	FALSE	TRUE	FALSE	FALSE	FALSE	FALSE
cg15342087	0.0989695150722956	149.005656081068	3.10420568904217e-12	27.1836683726064	-3.91581500301289	-6.31630950501209	-4.08151029465309	-6.0019342361851	-6.86809936069033	monocyte	Gain	IER3	-4.01738352108597	0.097580328338864	enhancer	activeenhancer	5	636	0.325900003314018	FALSE	FALSE	FALSE	FALSE	FALSE	FALSE
ch.10.131479F	0.0176370622666336	148.515095325382	3.18010858777209e-12	-26.7319122450863	6.62361684146263	8.7007750596714	5.65488901133635	0.82747509192168	4.92515624264539	monocyte	Loss	KLF6	2.1642421433723	0.914288729203482	quiescent	quiescent	NA	NA	NA	FALSE	FALSE	FALSE	FALSE	FALSE	FALSE
cg12307200	0.0667509478518929	147.839049352245	3.28818250216908e-12	27.0675052031699	-4.77318096912609	-3.46006180427133	-5.56010555860192	-6.08354943051554	-7.1906074102788	monocyte	Gain	LPP	1.73554178922983	1.34416943481922	flankingactivetss	active	15	838	0.430305556694253	FALSE	FALSE	TRUE	TRUE	FALSE	FALSE
cg09802818	0.0808380287136204	146.695297366733	3.4806410006737e-12	-26.7786567502079	6.47076045313469	3.07755955634021	8.58895686860244	3.76108738066431	4.88029249149238	monocyte	Loss	C12orf80	NA	NA	enhancer	enhancer	NA	NA	NA	FALSE	TRUE	TRUE	TRUE	FALSE	TRUE
cg02138358	0.0493975057282216	145.460791617834	3.70283717051982e-12	-26.9614055513054	5.59764705895069	5.22658508756516	5.25682465458342	5.00929375427436	5.87105499593179	monocyte	Loss	MPO	-Inf	-Inf	enhancer	enhancer	3	510	-0.190416667610407	FALSE	FALSE	FALSE	FALSE	FALSE	FALSE
cg13318914	0.114988498848957	144.737252043559	3.84051853749835e-12	26.8445725736325	-5.57400154699534	-3.82056889988429	-5.46787652980313	-5.5205008342966	-6.46162475587805	monocyte	Gain	DDAH2	-Inf	-Inf	activeenhancer	activeenhancer	7	1759	0.343309524025591	FALSE	TRUE	FALSE	FALSE	FALSE	FALSE
cg27282397	0.064241051536975	144.565138640843	3.8741180874649e-12	26.7077150667595	-3.24176990490854	-3.85589984531754	-5.95541236456659	-6.9281039566136	-6.72652899068654	monocyte	Gain	HS1BP3	0.12751332029896	0.657520002916794	enhancer	enhancer	15	774	0.532116665194432	FALSE	TRUE	FALSE	FALSE	FALSE	FALSE
cg00324097	0.0477167336429161	143.659338028667	4.05653045990248e-12	26.6943165091178	-4.8459858095187	-3.58848206134914	-5.6932758683052	-5.3788652552452	-7.18770748831627	monocyte	Gain	SEPT9	-1.55116900431012	-3.79423996977176	flankingactivetss	flankingactivetss	NA	NA	NA	FALSE	FALSE	FALSE	FALSE	FALSE	FALSE
cg03549705	0.0205484113625931	143.289525374909	4.13378748779793e-12	-26.4970777597491	7.86410665478967	2.28938066931327	6.18137723345214	5.67771393398066	4.48449923962842	monocyte	Loss	SPN	-0.0408219945202552	0.217125478988647	flankingactivetss	activetss	NA	NA	NA	FALSE	FALSE	FALSE	FALSE	FALSE	FALSE
cg06857116	0.0619449194557084	143.283614755971	4.13503573342071e-12	-26.6038443171571	7.53517461841546	5.20947659164848	6.23092027001251	4.03776438823774	3.59050843380058	monocyte	Loss	ZSWIM7	-Inf	-Inf	enhancer	enhancer	NA	NA	NA	FALSE	FALSE	FALSE	FALSE	FALSE	FALSE
cg09729012	0.0771987210685907	143.190103279209	4.15484108786104e-12	-26.5587690107978	5.02179712940808	5.78151717591717	7.38980760786119	2.52048519535294	5.84516190411381	monocyte	Loss	RYBP	-0.921303273697699	-0.130678323642116	enhancer	enhancer	7	238	-0.156392856933443	FALSE	FALSE	FALSE	FALSE	FALSE	FALSE
cg05681076	0.0420609666976806	142.370448039085	4.33311802101986e-12	-26.4056561902858	5.97333631466922	3.24155065492897	8.24477319412983	3.29318545854364	5.65281054740952	monocyte	Loss	HRH2	-0.421594490038048	-0.843970070294529	enhancer	enhancer	1	0	-0.152250000275671	FALSE	FALSE	FALSE	FALSE	FALSE	FALSE
cg05654103	0.0346310713205276	142.05640270964	4.40370843833948e-12	26.5659943767606	-4.9382328937842	-3.45485547276498	-6.39039957237425	-5.9726836073678	-5.80982279921935	monocyte	Gain	ITSN2	-Inf	-3.28341434600577	enhancer	enhancer	NA	NA	NA	TRUE	TRUE	TRUE	TRUE	FALSE	FALSE
cg22266001	0.0951813241875721	141.095343306656	4.6279640849831e-12	-26.4231070049135	6.59459422325414	3.06886250901516	6.44887195524672	5.76402042730157	4.54675788215092	monocyte	Loss	MAG	-5.52146091786225	-5.29831736654804	enhancer	enhancer	4	35	-0.106875000928994	FALSE	FALSE	FALSE	FALSE	FALSE	FALSE
cg01351315	0.0597444019552573	140.965473607522	4.65924933765593e-12	-26.1101419386916	7.89228299766308	1.60705889478195	7.62194488419714	3.90759131118883	5.08126386093524	monocyte	Loss	HOXB5	2.90262965529167	2.10474372454205	bivalent	polycomb	NA	NA	NA	FALSE	FALSE	FALSE	FALSE	FALSE	FALSE
cg03739177	0.0413319859273128	140.473835047425	4.77987420233572e-12	-26.2600507912777	8.41995806579919	3.36447032098176	5.71173454704501	4.45474760542827	4.30914028079251	monocyte	Loss	ABHD15	0.106160195828391	-3.59356927430961	enhancer	enhancer	NA	NA	NA	FALSE	FALSE	FALSE	FALSE	FALSE	FALSE
cg05363955	0.0328218445129634	140.368081552524	4.80628129848349e-12	26.3946931844309	-5.57575772237261	-3.16904287036086	-5.30236331301442	-6.01414353204289	-6.33338574656591	monocyte	Gain	DOCK10	-Inf	-5.99146454710798	quiescent	enhancer	3	255	0.354083330991368	FALSE	FALSE	FALSE	FALSE	FALSE	FALSE
cg01911529	0.0713488691832291	139.828332555691	4.94366108885855e-12	26.2988772588991	-3.06886669737323	-5.47737861520763	-4.55796697811983	-6.81501076763014	-6.37965423521203	monocyte	Gain	IFI6	1.09259421634255	1.25703952526263	enhancer	activeenhancer	16	534	0.53492187691154	FALSE	TRUE	FALSE	FALSE	FALSE	TRUE
cg11791526	0.0546485823271366	138.752865366383	5.23087407358817e-12	-26.2129646549745	7.00224324475427	4.49529435490957	6.42840540048599	4.64192419822001	3.64509746410728	monocyte	Loss	TBC1D10C	1.32813544694636	1.33302543224055	enhancer	enhancer	4	27	-0.107687500480097	FALSE	FALSE	FALSE	FALSE	FALSE	FALSE
cg14643399	0.015153204455261	138.537823540201	5.2905452500731e-12	26.3110874046874	-5.72901981069461	-5.49747421606542	-5.11060522188936	-4.8269427875053	-5.1470453443128	monocyte	Gain	SERP2	-Inf	-Inf	enhancer	enhancer	6	351	0.439541667389373	TRUE	FALSE	TRUE	TRUE	FALSE	FALSE
cg24457649	0.0211606351182623	137.816588182628	5.49638396971141e-12	-26.0794472862705	7.39122542514625	3.75440910016365	3.53008901259152	5.17642462005273	6.22729913653883	monocyte	Loss	CDH23	0.942348266193445	1.20372277307073	enhancer	quiescent	NA	NA	NA	TRUE	FALSE	TRUE	TRUE	FALSE	FALSE
cg15535471	0.0653211827903663	137.557402222509	5.57256023339142e-12	-25.9715887955388	5.94197956505486	4.12522013735426	8.37435832482062	3.67594037792671	3.85409038745744	monocyte	Loss	HIPK2	1.7302386125798	0.466873736236808	enhancer	enhancer	3	110	-0.213416663308938	FALSE	FALSE	FALSE	FALSE	FALSE	FALSE
cg02901136	0.0253619617428166	137.47826835905	5.59605603645706e-12	-25.2622457079254	9.38761997454183	0.586801262215658	8.76306947113209	3.52619807949808	2.99855692992403	monocyte	Loss	S100A12	1.30128098679293	1.67569370821117	activeenhancer	enhancer	NA	NA	NA	FALSE	FALSE	FALSE	FALSE	FALSE	FALSE
cg22514722	0.0753492422424923	137.063782940181	5.72097084906175e-12	26.154545271423	-4.93584542722301	-4.49188163735946	-5.09991697003185	-5.5123550134125	-6.11454623056457	monocyte	Gain	MGLL	1.65173082462435	1.41403111609149	activeenhancer	activeenhancer	NA	NA	NA	FALSE	FALSE	FALSE	FALSE	FALSE	FALSE
cg00785482	0.0313295356784513	136.241567179803	5.97823193730818e-12	-25.8610727285029	5.13529615664294	3.19084923736228	6.79363390249542	3.33835896459679	7.40293445541726	monocyte	Loss	CD34	1.14676733055516	0.173953307123438	quiescent	quiescent	1	0	-0.154750014344851	FALSE	FALSE	FALSE	TRUE	FALSE	FALSE
cg00883689	0.0818441063577622	136.017455682991	6.05061003380174e-12	-25.8248737310366	7.67231929263665	2.72967930085404	6.62941017711936	4.75268623763651	4.04077872280121	monocyte	Loss	SPTBN1	-Inf	-0.083381608939051	enhancer	enhancer	1	0	-0.307999996468425	FALSE	FALSE	FALSE	FALSE	FALSE	TRUE
cg24044501	0.0667664136572644	135.973378215092	6.06496168323689e-12	-25.9076350973738	5.45467572055854	4.11813475178262	7.79643455447253	3.68364164127664	4.85474843396894	monocyte	Loss	LRRC20	-0.403467105445491	1.35712298381961	enhancer	enhancer	7	313	-0.189904764693763	FALSE	FALSE	FALSE	FALSE	FALSE	FALSE
cg00755063	0.030958253445889	135.925962134961	6.08044347718494e-12	-25.8456815416242	6.52140245965399	3.7444440297566	7.55339003994046	3.08011757336779	4.94632741421327	monocyte	Loss	IER2	-2.71810053695571	-0.82098055206983	flankingactivetss	enhancer	3	39	-0.159833332834144	FALSE	FALSE	FALSE	FALSE	FALSE	FALSE
cg22137471	0.128782169421885	135.570299671845	6.19800910388356e-12	25.9622413945828	-3.90255840048395	-5.186073504684	-4.44706914845308	-5.8440641386415	-6.58247619057661	monocyte	Gain	RHOQ	0.25619140536041	0.87650986186231	enhancer	enhancer	4	309	0.41025000740774	FALSE	TRUE	FALSE	TRUE	FALSE	FALSE
cg26971423	0.0788338992568932	135.442897379188	6.24074747122332e-12	25.4264333182917	0.000876707490282757	-7.79993165848121	-5.09106932708885	-5.62923914769337	-6.90706990475657	monocyte	Gain	USP3	-3.50655789731998	-1.02165124753198	activeenhancer	enhancer	NA	NA	NA	FALSE	TRUE	FALSE	FALSE	FALSE	FALSE
cg26303281	0.0360069318245559	134.863769781192	6.4392790627232e-12	25.8503019359747	-3.35915515713303	-4.20655818149116	-6.67550398231543	-5.898556095612	-5.71052851942302	monocyte	Gain	S100A4	1.94017947434633	2.26799364822443	enhancer	enhancer	NA	NA	NA	FALSE	TRUE	FALSE	TRUE	FALSE	FALSE
cg02049955	0.0251208332775181	134.362948972387	6.61675164673847e-12	-25.363630194071	8.26122523012086	3.60895071216448	8.02140104235435	1.66901668335945	3.80303653789978	monocyte	Loss	SCN2B	0.0953101798043249	-0.162518929497775	enhancer	quiescent	NA	NA	NA	TRUE	FALSE	TRUE	TRUE	FALSE	FALSE
cg20965866	0.118014163108307	134.342988916534	6.62393877842616e-12	25.7933455128292	-4.27489511131681	-3.26516305957715	-5.65821882313194	-5.80158623085449	-6.79348228114347	monocyte	Gain	ACSL1	-Inf	-Inf	quiescent	enhancer	3	93	0.652500004507601	FALSE	TRUE	FALSE	FALSE	FALSE	FALSE
cg24390590	0.102143926361348	134.315665826868	6.6337915094429e-12	-25.8093600705653	6.70561548562409	3.23419041234296	5.80263758714665	5.07616524606927	4.99075135683962	monocyte	Loss	PCSK6	-4.13516655674236	-5.29831736654804	flankingactivetss	enhancer	NA	NA	NA	FALSE	FALSE	FALSE	FALSE	FALSE	FALSE
cg01963224	0.0164731008159474	132.157172867742	7.46731944822828e-12	-25.6395601757723	5.14945188447775	3.95012934080266	6.71573974863255	4.71639484425901	5.1078443576003	monocyte	Loss	SIPA1L1	-Inf	-Inf	enhancer	enhancer	NA	NA	NA	TRUE	TRUE	FALSE	TRUE	TRUE	TRUE
cg00483030	0.031935698199611	131.596462961337	7.70284947784065e-12	-25.1616321489132	8.99357255302064	2.31423172019588	6.65997511238822	3.59816652657785	3.59568623510363	monocyte	Loss	CBX4	-Inf	-Inf	flankingactivetss	enhancer	NA	NA	NA	FALSE	TRUE	FALSE	FALSE	TRUE	TRUE
cg20116907	0.0429395358087904	131.590754048283	7.70529046046316e-12	25.5498598699342	-3.50644899036917	-4.89760785701827	-5.35120101007785	-4.83058574404511	-6.96401628112316	monocyte	Gain	LPP	1.73554178922983	1.34416943481922	flankingactivetss	active	15	838	0.430305556694253	FALSE	FALSE	FALSE	FALSE	FALSE	FALSE
cg14438208	0.0655284003875383	130.830964248925	8.03811967926054e-12	25.4630340110463	-6.81283182589122	-6.02836551889757	-3.51189914019388	-4.68708114935298	-4.42285635377005	monocyte	Gain	CD300E	-Inf	-Inf	flankingactivetss	activeenhancer	3	225	0.337749998240421	FALSE	FALSE	FALSE	FALSE	FALSE	FALSE
cg15463580	0.0496304865240356	129.892735329108	8.47182389618341e-12	25.3954659390308	-4.33806603350199	-4.06544186616178	-4.28865239101386	-6.33494491947074	-6.3683607386305	monocyte	Gain	ACSBG2	-0.452556715642015	0.069992371820035	quiescent	enhancer	NA	NA	NA	FALSE	FALSE	TRUE	TRUE	FALSE	FALSE
cg15096505	0.0543081339440618	128.179923520251	9.33379066965014e-12	25.2132009468767	-6.26969433480805	-3.8853329931393	-5.98827084181537	-5.52948956502221	-3.54041318064501	monocyte	Gain	IL10	-2.02495335639577	0.60431596685333	enhancer	activeenhancer	NA	NA	NA	FALSE	TRUE	FALSE	FALSE	FALSE	FALSE
cg13371705	0.0463660189167347	127.457386274763	9.72689012984924e-12	-25.1539376954703	6.13033378594922	6.30074738833576	4.95666842935693	3.78844290585825	3.97774520514388	monocyte	Loss	CACNA1C	-Inf	-Inf	enhancer	enhancer	3	600	-0.170194440909351	FALSE	FALSE	FALSE	FALSE	FALSE	FALSE
cg17583432	0.0405134192333224	126.714314584244	1.01508518268385e-11	-24.7732722126074	5.87428688366487	2.95058813074363	8.83010049489697	3.39804906820791	3.72024763507231	monocyte	Loss	MYC	0.406797553341943	0.40212620684265	enhancer	enhancer	6	157	-0.163444445287395	TRUE	FALSE	FALSE	FALSE	FALSE	FALSE
cg23360111	0.048883555616151	126.31663149696	1.03863313341633e-11	-24.9154284200885	7.69215221273189	3.18518620174675	4.07346237764038	4.09727222322798	5.86735541535144	monocyte	Loss	JDP2	-Inf	-Inf	quiescent	quiescent	1	0	-0.188499994575977	FALSE	FALSE	FALSE	FALSE	FALSE	FALSE
cg20746552	0.0325915082407538	126.103118666564	1.05153089380122e-11	24.9698694847082	-2.79197074060776	-4.41413323270369	-6.54806930185674	-5.79695759587377	-5.41873861362797	monocyte	Gain	ARID5B	0.444685821261446	0.882733948345312	quiescent	enhancer	14	374	0.582666665626069	FALSE	TRUE	FALSE	FALSE	FALSE	FALSE
cg11946165	0.189120259464493	125.420014877672	1.0940310267197e-11	24.9801962309245	-5.56190445506342	-4.20005187766732	-3.99052200043257	-4.91401275890103	-6.31370516725832	monocyte	Gain	CTSK	-3.64965874096066	-1.83258146374831	enhancer	enhancer	10	811	0.256949996761978	FALSE	FALSE	FALSE	FALSE	FALSE	TRUE
cg12325605	0.0453216525105759	125.107742269353	1.11410535433199e-11	24.9690906590775	-5.74112283363	-3.77117443336462	-4.85284720224726	-5.64603393790473	-4.95791224506203	monocyte	Gain	ARHGEF3	-Inf	-Inf	enhancer	enhancer	5	243	0.31494999434799	FALSE	TRUE	FALSE	TRUE	FALSE	FALSE
cg18997124	0.0233234319361269	124.985645194713	1.12206758281224e-11	-24.4980596914361	8.64253754325153	1.53875351675416	6.22755243621386	4.81842724590941	3.27078899515937	monocyte	Loss	VWA7	-Inf	-Inf	quiescent	quiescent	NA	NA	NA	FALSE	FALSE	FALSE	FALSE	FALSE	FALSE
cg26401541	0.051569641768906	124.866767182906	1.12988190541984e-11	24.9043201196335	-4.08856343176091	-3.91922923679099	-6.18556235280594	-6.15396780528318	-4.55699732642254	monocyte	Gain	MAP3K7	2.60786147384678	2.39219725168373	quiescent	enhancer	7	278	0.434321432241372	TRUE	TRUE	FALSE	FALSE	FALSE	FALSE
cg07504977	0.042181270784468	124.734275574281	1.13866387047691e-11	24.7517633547811	-3.96364046337448	-2.98391292942813	-5.12838252603917	-4.83740135619905	-7.83842607834342	monocyte	Gain	SCD	3.70248645752015	1.24846804421249	enhancer	activeenhancer	9	254	0.223555556912389	FALSE	FALSE	FALSE	FALSE	FALSE	FALSE
cg00903584	0.0417251567808175	124.614375288879	1.14667797028305e-11	-24.5985677661209	8.04057704275849	2.84819121708677	6.71575809485954	3.12693389966281	3.86710751235826	monocyte	Loss	PTPN7	1.55856558206034	1.38253731224218	enhancer	flankingactivetss	NA	NA	NA	FALSE	FALSE	FALSE	FALSE	FALSE	FALSE
cg03731202	0.035829484495195	124.414223070349	1.16019892530076e-11	-24.8681719435916	5.73715972881681	3.19945276829188	5.75692676342874	5.04213914289803	5.13249354015613	monocyte	Loss	COL8A2	-2.81341071676004	-1.13943428318836	quiescent	quiescent	8	558	-0.193156249006279	FALSE	FALSE	FALSE	FALSE	FALSE	FALSE
cg26605164	0.050975494541798	124.134107014348	1.17942617499421e-11	-24.7745276632738	6.32800692557067	3.5807005269218	6.11087747977359	3.26055822075097	5.49438452890732	monocyte	Loss	KAZALD1	1.09861228866811	0.841567185678219	bivalent	enhancer	NA	NA	NA	FALSE	FALSE	FALSE	FALSE	FALSE	FALSE
cg08120831	0.0197429033919538	123.748465378209	1.20649041104783e-11	-24.7619963198001	5.95191074097962	5.34388793144146	6.04510583838997	2.91294427995251	4.50814754407822	monocyte	Loss	LRRC43	0.569848964215452	0.231111720963387	enhancer	quiescent	NA	NA	NA	FALSE	FALSE	FALSE	FALSE	FALSE	FALSE
cg05521792	0.0577540561687069	122.872882094469	1.27059232455561e-11	-24.61845267043	6.77600650526	3.28971433309785	6.1727162054336	4.97034079720891	3.40967483178794	monocyte	Loss	ARHGAP22	-2.32278780031156	-2.4949569856415	bivalent	bivalent	21	224	-0.141595238110139	FALSE	FALSE	FALSE	FALSE	FALSE	FALSE
cg14561834	0.0548695827527027	122.858220080302	1.27169811661796e-11	-24.7367688733544	5.96049898716329	3.81025053663856	5.49985061284983	4.46522544189801	5.00094329483988	monocyte	Loss	PADI4	1.08383700308596	0.219135529916671	quiescent	quiescent	6	355	-0.140916671655658	FALSE	FALSE	FALSE	FALSE	FALSE	FALSE
ch.16.1630026F	0.0803458095015649	122.695924601402	1.28401138536042e-11	-24.7075402245712	6.01861706421592	4.83506127059213	5.80758680706892	3.94535627140136	4.10091880882117	monocyte	Loss	PMFBP1	-Inf	-Inf	quiescent	quiescent	NA	NA	NA	FALSE	FALSE	FALSE	FALSE	FALSE	FALSE
cg10313337	0.0121714755646322	122.695485382523	1.28404489147649e-11	-23.9153297711833	6.78161171666028	1.10422354345686	5.47235267272932	1.31958969272141	9.23755216041438	monocyte	Loss	CDH1	-Inf	1.45861502269952	enhancer	enhancer	1	0	-0.0797500237822533	FALSE	FALSE	FALSE	FALSE	FALSE	FALSE
cg00192882	0.0349676444950976	122.403375403799	1.30654979441595e-11	-24.7008369995844	4.82319660647437	3.79043021729087	5.69342918558541	5.53441675311821	4.85936420579004	monocyte	Loss	MFAP4	1.24415459395877	-0.809680996815897	enhancer	activeenhancer	4	568	-0.122937493181477	FALSE	FALSE	FALSE	FALSE	FALSE	FALSE
cg17485838	0.0470762921552967	122.400843762233	1.30674678278223e-11	-24.4532328284012	5.83113701050195	3.81279669471498	7.42174951863517	2.0302576426771	5.35729196209824	monocyte	Loss	HOXA2	0.4421184257562	1.52877000936665	bivalent	bivalent	32	539	-0.175200522159381	FALSE	FALSE	FALSE	FALSE	FALSE	FALSE
cg18590565	0.235852601576469	121.990315847757	1.33914006733441e-11	24.6122142243192	-5.56947009988338	-2.9893382247794	-4.88892751437801	-5.60738655952252	-5.5570918258268	monocyte	Gain	TPRG1L	0.661656513468574	1.04994711668683	enhancer	enhancer	1	0	0.757249996066093	FALSE	FALSE	FALSE	FALSE	FALSE	FALSE
cg05827190	0.0312646002696416	121.892951665231	1.34695562084445e-11	24.5719893835529	-2.933235920258	-4.98520873431517	-4.89892843791793	-5.15833020551488	-6.59628611405561	monocyte	Gain	MFSD7	-6.21460809842219	-Inf	flankingactivetss	flankingactivetss	36	849	0.335083334400595	FALSE	TRUE	FALSE	FALSE	FALSE	FALSE
cg21090033	0.104076201101875	121.223439900034	1.40211975078438e-11	24.6056191364726	-5.50834547932737	-5.11365242179377	-4.26798737606589	-4.87101568735062	-4.84461817193493	monocyte	Gain	TM4SF19	1.67147330335355	1.99978938273222	enhancer	active	35	1498	0.299883333429517	FALSE	FALSE	TRUE	TRUE	FALSE	FALSE
cg16288101	0.0909578051148356	121.025518360284	1.41891450558908e-11	24.5144128476797	-5.28832935910913	-3.36167277349101	-6.26504837738044	-5.34953722277988	-4.24982514638257	monocyte	Gain	KCNK10	-6.21460809842219	-Inf	quiescent	quiescent	3	155	0.253722222314941	FALSE	FALSE	FALSE	FALSE	FALSE	FALSE
cg02567958	0.0218845949316146	120.89455021077	1.43015322203382e-11	-24.2018173762039	8.69632171749483	2.36006236037136	5.13077981755161	4.03176492031291	3.98288856047448	monocyte	Loss	CDC42EP1	-3.91202300542815	-2.43611648561857	enhancer	activeenhancer	NA	NA	NA	FALSE	FALSE	FALSE	FALSE	FALSE	FALSE
cg17132124	0.0396586023280365	120.665620919961	1.45004139836842e-11	-24.4235921749676	5.46638981238775	5.82273837254703	3.18557492200012	6.39888944797787	3.54999962005946	monocyte	Loss	KLHDC9	-Inf	-Inf	flankingactivetss	enhancer	1	0	-0.0527499986346811	FALSE	FALSE	FALSE	FALSE	FALSE	FALSE
cg23084016	0.0271639940348438	120.571191665998	1.45833608169904e-11	-24.436043809237	5.50854727984462	4.29057391363927	6.85464835134736	3.51318302934816	4.26909122614201	monocyte	Loss	ALOX5	-5.11599580975408	-Inf	enhancer	quiescent	5	418	-0.240850003669038	FALSE	FALSE	FALSE	FALSE	FALSE	FALSE
cg23845009	0.0507576106452888	120.131006798442	1.49771845055512e-11	-23.8918040069836	7.3530303616736	1.40053825747938	8.23081094751506	2.37281748644659	4.53460696574815	monocyte	Loss	ABTB2	-Inf	-Inf	enhancer	quiescent	NA	NA	NA	FALSE	FALSE	FALSE	FALSE	FALSE	FALSE
cg01129238	0.0586398599147564	120.113716224914	1.49928982354246e-11	24.2316727081768	-1.99754100699629	-4.66207673385072	-7.51299800106081	-4.4188923003171	-5.64016466589571	monocyte	Gain	ADTRP	1.50274317376314	1.815638743018	quiescent	enhancer	4	124	0.418562501358489	FALSE	FALSE	FALSE	TRUE	FALSE	FALSE
cg24249648	0.0379467082787381	120.055140398401	1.50462711719742e-11	24.3969926315505	-3.84715828381752	-3.96818302363675	-4.20066421668944	-5.81600135192347	-6.56498575548335	monocyte	Gain	RSPH3	1.25047463797736	0.813149972954642	quiescent	activeenhancer	2	13	0.359499997692183	FALSE	TRUE	FALSE	FALSE	FALSE	FALSE
cg04855678	0.0324291911594164	120.042283438429	1.50580149349406e-11	-24.3383408890042	5.20596679396055	2.5153093210108	4.71102631521977	5.11655663760233	6.78948184926416	monocyte	Loss	SLC51A	-1.18417017702976	-0.688159639048906	enhancer	enhancer	NA	NA	NA	FALSE	FALSE	FALSE	FALSE	FALSE	FALSE
cg04911139	0.0515333331500304	119.768777019726	1.5310318100495e-11	-24.4181386856924	5.47221196969764	4.60316479040433	6.01494734016249	4.59813199366707	3.72968257163523	monocyte	Loss	KSR1	-4.01738352108597	-3.68887945411394	enhancer	quiescent	9	734	-0.189925925159413	FALSE	FALSE	FALSE	FALSE	FALSE	FALSE
cg00859858	0.053378412056678	119.525546327454	1.55387233506363e-11	24.4300419776388	-4.16033964328426	-4.64232228974164	-5.35013100058263	-5.26495747954039	-5.01229156093735	monocyte	Gain	ZC3H12A	-5.11599580975408	-4.89285225843987	flankingactivetss	activeenhancer	3	50	0.146583335474133	FALSE	FALSE	FALSE	FALSE	FALSE	FALSE
cg04449473	0.141245858340764	119.46260193014	1.55984584583844e-11	24.2179725081437	-1.77140175617283	-4.8827969737408	-5.39351773299591	-5.82220930598752	-6.34804672535332	monocyte	Gain	MAPK13	-6.21460809842219	-2.05963891438366	enhancer	enhancer	15	1272	0.323955553604497	FALSE	TRUE	FALSE	FALSE	FALSE	TRUE
cg16401465	0.0573009970806286	119.155408698473	1.58937491142356e-11	24.3293042537647	-3.1046830573848	-5.5067049265531	-5.31318334322935	-4.61270645422085	-5.79202647863687	monocyte	Gain	ARID5B	0.444685821261446	0.882733948345312	quiescent	enhancer	14	374	0.582666665626069	FALSE	FALSE	FALSE	FALSE	FALSE	FALSE
cg03836171	0.036659492695862	118.879582612585	1.61642952334596e-11	-24.1748284838116	6.98991241738818	2.82194327444489	6.25125183200555	3.89038149157076	4.22133946699283	monocyte	Loss	GPR146	-3.07911388249304	-Inf	polycomb	bivalent	1	0	-0.217500007711351	FALSE	FALSE	FALSE	FALSE	FALSE	FALSE
cg11996860	0.0607248441648863	118.810848547509	1.62325233949574e-11	-24.2651590651667	6.80966607494423	3.84970153597981	5.08854751308826	3.66265431654183	4.85458962461262	monocyte	Loss	ZNF706	-0.59783700075562	-0.553385238184787	quiescent	quiescent	1	0	-0.207999989390373	FALSE	FALSE	FALSE	FALSE	FALSE	FALSE
cg13999433	0.037588852260997	118.685603883421	1.6357687116207e-11	-23.9626799667734	6.845092138042	3.72664766717908	7.66973058825223	1.86825653719336	3.85295304395404	monocyte	Loss	WHRN	0.592221261969985	-0.941608539858445	enhancer	enhancer	NA	NA	NA	FALSE	FALSE	FALSE	FALSE	FALSE	TRUE
cg05711036	0.0891001111077053	117.901389980751	1.71667171373059e-11	-24.2018396811274	5.03335493890542	3.67389187186875	5.15129556247476	3.98433931479419	6.3589579930874	monocyte	Loss	FBXL18	1.1718627504077	1.38566916572597	quiescent	quiescent	8	143	-0.148562500136904	FALSE	FALSE	FALSE	FALSE	FALSE	FALSE
cg16782524	0.0375914968040267	117.87722445167	1.719235799406e-11	-23.9508561807959	8.23237062050329	3.06455557545844	5.58185633087978	3.1538278972608	3.91824577379092	monocyte	Loss	AGO2	-Inf	-4.89285225843987	enhancer	enhancer	3	322	-0.261499999711911	FALSE	FALSE	FALSE	FALSE	FALSE	FALSE
cg18211585	0.0750017769988849	117.796120732039	1.72787309898697e-11	24.0985088227048	-5.45972177944324	-6.21683342923476	-3.19421690425204	-3.06428242723769	-6.16345428253759	monocyte	Gain	RREB1	-Inf	-Inf	enhancer	activeenhancer	NA	NA	NA	TRUE	TRUE	TRUE	TRUE	FALSE	FALSE
cg03573679	0.0267864043221864	117.309189222775	1.78077555116224e-11	-24.1045991896206	5.73318533768479	2.92710875344291	6.14494498179462	5.08937361763515	4.20998647905947	monocyte	Loss	CHST12	1.85159946958407	1.70701824077296	flankingactivetss	enhancer	NA	NA	NA	FALSE	FALSE	FALSE	FALSE	FALSE	FALSE
cg07053114	0.0629611222332471	117.299841952637	1.78180888592986e-11	-24.1616550914744	5.90432907459248	4.34668267959279	4.86763302497465	3.60584658433618	5.43716370909098	monocyte	Loss	PTPRE	-Inf	-5.99146454710798	enhancer	enhancer	NA	NA	NA	FALSE	FALSE	FALSE	FALSE	FALSE	TRUE
cg02488934	0.0646035617216772	117.046238741773	1.81010557920584e-11	-23.82817153832	7.16642785912817	1.00493114165787	5.74370925036772	4.99590889451708	4.91719437984166	monocyte	Loss	MEF2D	-Inf	-4.38202663467388	enhancer	enhancer	NA	NA	NA	FALSE	FALSE	FALSE	FALSE	FALSE	FALSE
cg09153080	0.0471167490064118	116.758658037335	1.8428115014719e-11	-23.9857727354271	6.9657371669392	3.13158361794344	5.94806107599175	4.00191322317537	3.9384776458155	monocyte	Loss	CD6	1.96655275960122	0.591944675050783	quiescent	polycomb	43	2147	-0.224220928580811	FALSE	FALSE	FALSE	FALSE	FALSE	FALSE
cg01822050	0.0632575645505199	116.502379039328	1.87252279439907e-11	-24.0987887181179	5.85957808128387	4.16925939336719	4.2195977427496	4.58936413856876	5.26098936214846	monocyte	Loss	SOX12	-3.64965874096066	-3.2188758248682	quiescent	quiescent	1	0	-0.304500002413988	FALSE	FALSE	FALSE	FALSE	FALSE	FALSE
cg23126152	0.0860247312250059	116.31179566487	1.89496989313451e-11	24.0514302415473	-3.73270862187288	-3.98874978267978	-4.8429922701759	-5.99480127074422	-5.49217829607453	monocyte	Gain	SSH1	3.34906162724163	2.87130219517581	enhancer	enhancer	6	220	0.603013888932765	FALSE	TRUE	FALSE	FALSE	FALSE	FALSE
cg16976870	0.039338291331395	115.483603378228	1.99612377814737e-11	-23.7378667753632	6.50987178615923	2.87336039177813	7.31334636534896	3.0177695948844	4.02351863719244	monocyte	Loss	ZC3H3	-Inf	-5.99146454710798	enhancer	enhancer	NA	NA	NA	FALSE	FALSE	FALSE	FALSE	FALSE	FALSE
cg20635389	0.0491289403030219	115.442093837385	2.00135247211159e-11	-23.8589781948843	5.14476000861703	7.26170633824269	4.05394902936168	3.25379195532722	4.14477085795701	monocyte	Loss	CPO	-Inf	-Inf	quiescent	quiescent	2	991	-0.174416670730958	FALSE	FALSE	FALSE	FALSE	FALSE	FALSE
cg22365276	0.0886182379612052	115.261388311298	2.0242964100151e-11	23.8233315380498	-5.98228105299288	-4.90300625971999	-5.07514428062947	-1.99233160771942	-5.87056833700588	monocyte	Gain	ANXA2	-Inf	-Inf	flankingactivetss	activetss	23	1688	0.366695649088428	FALSE	TRUE	FALSE	FALSE	FALSE	FALSE
cg04468671	0.0409766857636165	115.249136951535	2.02586270701898e-11	-23.891995252538	5.31372354337625	3.48166175006366	6.57598007474482	3.64157225610004	4.87905760822717	monocyte	Loss	MMP17	-Inf	-Inf	enhancer	enhancer	1	0	-0.083249993622303	FALSE	FALSE	FALSE	FALSE	FALSE	FALSE
cg05641903	0.0375325344664793	115.237568889987	2.02734290736706e-11	-23.8609610756418	5.88898601872623	5.09514340975655	2.82574668184984	3.81262943893473	6.23845550539446	monocyte	Loss	FCER2	0.719789111506366	-0.570929547835696	enhancer	enhancer	NA	NA	NA	FALSE	FALSE	FALSE	TRUE	FALSE	FALSE
cg01765152	0.0733280825607783	115.033207638706	2.05369526231124e-11	-23.7413447616084	6.29788354420966	2.2146425326087	6.4525847931493	3.43082261472253	5.34541127695055	monocyte	Loss	MYC	0.406797553341943	0.40212620684265	enhancer	enhancer	6	157	-0.163444445287395	TRUE	FALSE	FALSE	FALSE	FALSE	FALSE
cg21697512	0.061719180445673	114.842642375653	2.07861888411715e-11	-23.4371736981693	8.29592601068245	6.79202009110876	3.30734262143688	3.27989060881004	1.76199435710626	monocyte	Loss	CD34	1.14676733055516	0.173953307123438	quiescent	quiescent	NA	NA	NA	FALSE	FALSE	FALSE	FALSE	FALSE	FALSE
cg05793240	0.0272967208034366	114.76087908539	2.08941748511132e-11	23.8344745446642	-4.65874920124266	-4.57374866420628	-6.926579744971	-3.37585284150626	-4.29954411214423	monocyte	Gain	GNA12	1.5221355840313	0.871293365943419	enhancer	activeenhancer	32	684	0.237671876122477	FALSE	FALSE	FALSE	FALSE	FALSE	FALSE
cg26378073	0.0323724273896247	113.3412360348	2.28742929396421e-11	-23.4901240878302	7.25408105100011	5.30309860087663	5.63620183065739	1.72035928403352	3.57638334024701	monocyte	Loss	CALHM1	-0.160168752152821	0.336472236621213	enhancer	enhancer	NA	NA	NA	FALSE	FALSE	FALSE	FALSE	FALSE	FALSE
cg04193065	0.0395770865580692	113.241386716885	2.30213791054451e-11	23.6771254109148	-2.70727444316897	-5.3909840912563	-4.34435562462647	-5.13276520559746	-6.10174604226152	monocyte	Gain	LOC283710	-Inf	-Inf	enhancer	enhancer	NA	NA	NA	FALSE	FALSE	FALSE	TRUE	FALSE	FALSE
cg18538668	0.0342810922855793	112.583731799622	2.40173726607415e-11	23.4121595547635	-1.77176588396606	-6.3696082846649	-3.1607053399342	-5.63968678419858	-6.47039325162592	monocyte	Gain	MARK3	-1.25176346816228	-0.349557476169868	quiescent	enhancer	8	487	0.323468752088957	FALSE	TRUE	FALSE	FALSE	FALSE	FALSE
cg27360727	0.0437622535528399	112.559584457074	2.40548615859333e-11	-23.4772090124613	6.76258104248544	1.86878062154171	5.55196427479054	3.96105460809803	5.33282846554618	monocyte	Loss	B3GNT2	-Inf	-Inf	quiescent	quiescent	2	17	-0.128874999005347	FALSE	FALSE	FALSE	FALSE	FALSE	FALSE
cg02914427	0.0490957941603652	112.503029905069	2.41429227694141e-11	-23.4590301659264	7.47008557856687	4.20348005980613	3.42818515143321	5.68631127406538	2.67096810205485	monocyte	Loss	SPN	-0.0408219945202552	0.217125478988647	flankingactivetss	flankingactivetss	NA	NA	NA	FALSE	TRUE	FALSE	TRUE	FALSE	FALSE
cg04011995	0.0371614332947814	111.861858308915	2.51672695473289e-11	-23.6220389771334	4.42296620288422	4.15562703714383	5.65628057943226	4.31568134560711	5.07148379538532	monocyte	Loss	CITED4	-2.55104645229255	-3.04702556794154	enhancer	enhancer	3	67	-0.189749995867411	FALSE	FALSE	FALSE	FALSE	FALSE	FALSE
cg10211776	0.03121647007287	111.736301629473	2.53735785848356e-11	23.4018397885651	-3.56299158748885	-3.57454238369753	-2.95694520944457	-6.73426114295181	-6.57309950166597	monocyte	Gain	RAB11FIP1	0.5031965966015	0.152721087017664	enhancer	activeenhancer	NA	NA	NA	FALSE	FALSE	FALSE	FALSE	FALSE	FALSE
cg02217713	0.0734597456616802	111.400644841933	2.5934590734372e-11	-23.4940693527262	5.73076734624763	2.56363437375739	5.13336131148128	5.00151269461014	5.06479361411269	monocyte	Loss	PRKAR1B	-6.21460809842219	-5.29831736654804	enhancer	activeenhancer	NA	NA	NA	FALSE	TRUE	FALSE	FALSE	FALSE	FALSE
cg18041271	0.0512876978692164	111.380422576091	2.59688363403815e-11	23.5903584514262	-4.13323203838691	-4.77205784872513	-5.05328931022869	-4.8097353171534	-4.82204388652549	monocyte	Gain	CTSB	-6.21460809842219	-5.99146454710798	activeenhancer	activeenhancer	11	474	0.374734844927761	TRUE	TRUE	TRUE	TRUE	FALSE	FALSE
cg02233149	0.0650769076638664	111.257315994442	2.61784214183713e-11	22.9028543229285	-2.90934634279982	-9.98495243498749	-2.38725319954758	-3.58874353681449	-4.03255880877916	monocyte	Gain	NEURL3	2.76945882923085	3.0943324897936	quiescent	enhancer	3	156	0.4651388950232	FALSE	TRUE	FALSE	FALSE	FALSE	FALSE
cg27461196	0.0447092542188341	111.137160003804	2.63848336649497e-11	-23.3741410960028	7.08966738696679	2.90298712677276	5.53454635428496	3.49724756114726	4.34969266678762	monocyte	Loss	FXYD1	-Inf	-Inf	enhancer	enhancer	NA	NA	NA	TRUE	TRUE	FALSE	FALSE	FALSE	FALSE
cg11760395	0.0681029063271924	110.951410818607	2.67075665535148e-11	23.4433273606895	-3.01369943826785	-4.44523350853286	-4.84358795635605	-4.63304913154705	-6.50775728463342	monocyte	Gain	NRP1	-1.4961092271271	-0.832409247893453	quiescent	active	6	329	0.377458332727353	TRUE	TRUE	FALSE	TRUE	FALSE	FALSE
cg00974864	0.0332311855075282	110.570392858291	2.73836722199669e-11	-23.2272086330931	6.5083934491703	5.15640007657557	6.365693462383	3.2862845247882	1.91043712017748	monocyte	Loss	FCGR3B	4.06621939849625	5.24521981388605	enhancer	quiescent	2	93	-0.0916249975562096	FALSE	FALSE	FALSE	FALSE	FALSE	FALSE
cg02099877	0.112412632110995	109.461416000704	2.94645799127742e-11	23.360826155567	-3.87682561750083	-4.75741081817799	-5.21449492053487	-5.44402574110923	-4.06806907234461	monocyte	Gain	NCEH1	-6.21460809842219	-Inf	activeenhancer	activeenhancer	12	1326	0.302312497903282	FALSE	FALSE	FALSE	FALSE	FALSE	FALSE
cg00172872	0.0934798996722478	109.03592791901	3.03100996647658e-11	23.3219860434771	-3.92942851129655	-4.16329090900961	-4.83519829078754	-5.45165861700108	-4.9424097024161	monocyte	Gain	DUSP6	-1.53247687129797	-0.0151136378100482	enhancer	enhancer	NA	NA	NA	FALSE	FALSE	FALSE	FALSE	FALSE	FALSE
cg07684519	0.0325584411403792	108.990626331202	3.0401730395728e-11	-23.1133129530322	7.57258385777568	3.21257830255864	4.34351141425303	3.1828430480506	4.80179634830159	monocyte	Loss	FAR2	-0.134674903326602	-0.353109877774236	flankingactivetss	enhancer	NA	NA	NA	FALSE	FALSE	FALSE	FALSE	FALSE	FALSE
cg08965235	0.0474936999782083	108.884556687499	3.06175062833302e-11	-23.3026685540406	5.44223904987464	4.36000047990965	3.92078408316588	4.3381272928552	5.24151766418294	monocyte	Loss	LTBP3	0.0158733491562902	0.796380435201597	flankingactivetss	flankingactivetss	6	70	-0.0997500010610868	FALSE	TRUE	FALSE	FALSE	FALSE	FALSE
cg01116568	0.0537961996103634	108.56108515681	3.12863332334942e-11	22.6858113644507	-1.39479829806169	-8.04280675894336	-1.64295288748543	-5.95757116854529	-5.6476822862315	monocyte	Gain	AMPD3	-5.11599580975408	-4.89285225843987	enhancer	enhancer	10	497	0.312908333260566	FALSE	FALSE	FALSE	FALSE	FALSE	FALSE
cg02569509	0.0663670968563355	107.596802258045	3.33804995018425e-11	-22.9172248870065	5.19702648157407	2.37235585737879	7.31289246528831	3.02101815378553	5.01393192939611	monocyte	Loss	PRSS1	-Inf	-Inf	quiescent	quiescent	2	311	-0.143249998800457	FALSE	FALSE	FALSE	FALSE	FALSE	FALSE
cg07520810	0.0251477975407513	107.532049590127	3.35267207330528e-11	23.1405650131137	-3.21695813139563	-5.01666524323929	-4.9564176412089	-4.73209645092987	-5.21842754605264	monocyte	Gain	ARID5B	0.444685821261446	0.882733948345312	quiescent	enhancer	14	374	0.582666665626069	FALSE	FALSE	FALSE	FALSE	FALSE	FALSE
cg05873568	0.0432407202774513	107.450205711716	3.37125761807367e-11	-22.9985570136519	5.65840847227852	2.84787493365121	6.60372893866081	3.2675843079746	4.62096039561753	monocyte	Loss	INF2	-2.68824757380603	-4.38202663467388	enhancer	enhancer	NA	NA	NA	FALSE	FALSE	FALSE	FALSE	FALSE	FALSE
cg22117805	0.089080711627525	107.338783622192	3.39674792550133e-11	-22.8843745173716	6.63603552299702	5.16529345234806	6.02623025735939	2.01863113345879	3.03818414350072	monocyte	Loss	PRR5L	2.03156346143537	3.70923339999433	enhancer	quiescent	9	258	-0.133453704028701	TRUE	FALSE	FALSE	FALSE	FALSE	FALSE
cg13787850	0.0186538155873523	107.273786846716	3.41171823895694e-11	23.1353192267794	-3.82579031791904	-4.5944561391223	-4.37515239942065	-5.00399076515683	-5.33592960414143	monocyte	Gain	SEC61B	4.06735013582312	1.93802197620631	enhancer	activeenhancer	6	842	0.209374996445452	FALSE	FALSE	TRUE	TRUE	FALSE	FALSE
cg07347431	0.107810335513864	106.947160071082	3.48808942817072e-11	22.3496912730999	-3.80638661231631	-1.54878878146438	-10.0569552715594	-3.26914092364193	-3.66841968411797	monocyte	Gain	TMEM144	-0.136965855073157	0.509825123432407	quiescent	activeenhancer	2	90	0.355250001884997	FALSE	FALSE	FALSE	FALSE	FALSE	FALSE
cg08053057	0.0184455009366548	106.919743065067	3.494587661316e-11	22.7268225847589	-5.93875734600401	-1.89278363344097	-7.01690462514697	-2.22350201356707	-5.65487497050966	monocyte	Gain	ACTR2	-Inf	-Inf	activeenhancer	enhancer	7	404	0.299535710896765	FALSE	FALSE	FALSE	FALSE	FALSE	FALSE
cg09331545	0.0167509391379035	106.580524155969	3.57613304296148e-11	-22.6444645727397	8.25948898568942	3.13725937689177	5.33867058963457	4.11426428691679	1.79478133401355	monocyte	Loss	KLHDC4	2.10997074671466	2.81795039680207	quiescent	quiescent	3	45	-0.336250000685039	FALSE	FALSE	FALSE	FALSE	FALSE	FALSE
cg11550064	0.0329613739673438	106.567377087714	3.5793366243755e-11	-22.7594708103336	6.90790692455964	2.16340866383111	6.60749080348361	3.16323818199167	3.91742622908041	monocyte	Loss	HDAC4	1.06125650212434	1.04115971392002	enhancer	enhancer	1	0	-0.144500017166138	FALSE	FALSE	FALSE	FALSE	FALSE	FALSE
cg18595324	0.0480103423826576	106.326961580314	3.6384967008632e-11	22.6987288995525	-2.45628058909482	-3.96053432079049	-2.989425400108	-5.2808632144523	-8.0116254063702	monocyte	Gain	FABP3	1.52649099161317	1.22082992139236	quiescent	quiescent	4	93	0.235375003889203	FALSE	TRUE	FALSE	FALSE	FALSE	TRUE
cg12793123	0.0490858129835871	106.263526579368	3.65429065877302e-11	-23.0143963009114	5.73404967778151	3.85922742783225	4.47786742040149	4.24404553021688	4.69920625100546	monocyte	Loss	ADORA2A	1.80236964834007	2.38623666548966	enhancer	enhancer	8	166	-0.10231250023935	TRUE	FALSE	TRUE	FALSE	FALSE	FALSE
cg18497238	0.0422255495891911	106.22533529011	3.66383693775026e-11	22.8238994829225	-2.24551563227049	-4.50808666351655	-3.53808780396892	-6.194559927612	-6.33764945403413	monocyte	Gain	LTBP2	-0.089924707527987	-1.20397280432594	enhancer	enhancer	5	764	0.217000006139278	FALSE	FALSE	FALSE	FALSE	FALSE	FALSE
cg16751778	0.116850280197734	105.970554721516	3.72824976760109e-11	23.0013201617177	-4.49918963055081	-3.82355934097532	-4.85902781390263	-4.71176314912368	-5.10778024069748	monocyte	Gain	SQOR	-4.8283137373023	-2.77258872223978	quiescent	activeenhancer	4	99	0.409437489695847	FALSE	TRUE	FALSE	TRUE	FALSE	FALSE
cg10548978	0.035962450125171	105.848349799261	3.75959996616058e-11	-22.77067925936	7.02461271231571	3.2037208504835	5.22794892126849	4.86044478811259	2.45395198717974	monocyte	Loss	TBATA	-Inf	-Inf	quiescent	enhancer	NA	NA	NA	FALSE	FALSE	FALSE	FALSE	FALSE	FALSE
cg24346659	0.0153635310364427	105.625430257036	3.81755996602931e-11	-22.6478377377774	3.38627649622941	5.79623455593868	7.39243526201921	1.87957074768385	4.19332067622948	monocyte	Loss	DENND3	2.00498735575489	1.01794438560065	enhancer	enhancer	1	0	-0.0887500047683716	FALSE	FALSE	FALSE	FALSE	FALSE	FALSE
cg24878115	0.0415386768296885	105.518471799752	3.84572863753021e-11	-22.9135571281604	4.43658954266791	3.24978639229756	5.07036369137277	4.5557994780904	5.60101799665517	monocyte	Loss	SSBP4	-2.20727491318972	-0.458075058380462	quiescent	enhancer	NA	NA	NA	FALSE	FALSE	FALSE	FALSE	FALSE	FALSE
cg03257930	0.0388194971872949	105.371292692519	3.88487576532839e-11	-22.8597817750449	5.50659639256912	3.57769833742206	5.85852317241975	3.29736477658877	4.61959909627402	monocyte	Loss	KLF4	-5.11599580975408	-Inf	enhancer	enhancer	NA	NA	NA	TRUE	FALSE	FALSE	FALSE	FALSE	TRUE
cg26500914	0.0634740587691688	104.961324892274	3.99632287489526e-11	22.887303217134	-4.1910183530812	-4.09844256385451	-4.31705846873146	-5.35624645195841	-4.92453736344616	monocyte	Gain	DAXX	-Inf	-Inf	enhancer	enhancer	10	437	0.456241662567481	FALSE	TRUE	FALSE	FALSE	FALSE	TRUE
cg21484940	0.0348061410775892	104.788885576598	4.04427851675931e-11	22.8498639901867	-4.54971723850916	-4.02168162710154	-4.91004026013227	-5.61989171262441	-3.74853315191647	monocyte	Gain	UPP1	-4.60517018598809	-4.04555439805267	flankingactivetss	flankingactivetss	25	363	0.43097333577772	FALSE	FALSE	FALSE	TRUE	FALSE	FALSE
cg02739870	0.0994054439504131	104.56581327236	4.10728580714937e-11	-22.7897031793968	5.15716369647683	3.67329335562438	5.93605497072601	3.50546677504725	4.51772440276416	monocyte	Loss	SLC12A7	-3.03655426807425	-2.77258872223978	quiescent	polycomb	NA	NA	NA	FALSE	FALSE	FALSE	FALSE	FALSE	FALSE
cg10301695	0.0471404486429931	104.527308344246	4.11827382335485e-11	-22.820119814888	5.29474698812586	3.73270369450318	5.41643335324837	4.28848216959173	4.08775360941889	monocyte	Loss	VWF	0.298622012490115	-0.423120043346885	quiescent	quiescent	1	0	-0.134750016033649	FALSE	FALSE	FALSE	FALSE	FALSE	FALSE
cg20503109	0.0081295701080158	103.790955999695	4.33495019334924e-11	-22.7398748072436	5.31398955309582	3.94567868648887	5.39654725792215	3.89782937792225	4.18582991962247	monocyte	Loss	ST6GALNAC2	0.484892241739486	1.47533492791062	quiescent	quiescent	NA	NA	NA	FALSE	FALSE	FALSE	FALSE	FALSE	FALSE
cg25343618	0.0278873209525086	103.769097525689	4.34157683895107e-11	-22.2538781030726	8.52839893398209	1.9349972872571	5.67423130530164	3.04184362141912	3.07440695511268	monocyte	Loss	BCAN	-0.251028754803745	0.3019547317385	enhancer	activeenhancer	NA	NA	NA	FALSE	FALSE	TRUE	FALSE	FALSE	FALSE
cg27469726	0.0315531178752659	103.59015580432	4.39625883716445e-11	22.695247064593	-3.71543085941786	-6.1182222001614	-4.05234212887464	-4.46249575516145	-4.34675609321138	monocyte	Gain	CTDP1	-Inf	-Inf	quiescent	enhancer	5	83	0.371550004184246	FALSE	FALSE	FALSE	FALSE	FALSE	FALSE
cg15288326	0.0945352624343942	103.572177365896	4.40179580423727e-11	-22.6412178859109	6.62114293462192	3.27416433136937	4.47916546773281	4.04345590453066	4.22328924765615	monocyte	Loss	KIF21B	0.981329128053377	1.36161737340745	enhancer	enhancer	NA	NA	NA	FALSE	FALSE	FALSE	FALSE	FALSE	FALSE
cg10586317	0.0595146863408023	103.539881501254	4.41176208858744e-11	22.4387339136513	-2.24849624730656	-3.57679018379891	-7.23991107309831	-3.35533266164832	-6.01820374779946	monocyte	Gain	CD276	-Inf	-Inf	polycomb	enhancer	NA	NA	NA	FALSE	TRUE	FALSE	TRUE	FALSE	FALSE
cg06639440	0.0792248531327718	103.117709695874	4.54442165114415e-11	22.6799352997405	-5.34921796114967	-3.85886238609358	-4.06075492219897	-4.85998690812725	-4.55111315102204	monocyte	Gain	CHID1	-Inf	-Inf	quiescent	enhancer	17	543	0.450794113526011	FALSE	TRUE	FALSE	FALSE	FALSE	FALSE
cg16119522	0.0554314240995655	102.967440744719	4.59272730741179e-11	-22.594330377431	5.64015102839397	3.54408202791647	5.81222414235321	3.42259211099029	4.17528106773845	monocyte	Loss	PPP1R16B	-Inf	-Inf	flankingactivetss	polycomb	NA	NA	NA	FALSE	FALSE	TRUE	TRUE	FALSE	FALSE
cg01258201	0.0156367484501034	102.522870818943	4.73908187846253e-11	-22.2670588841346	8.23231564474335	2.4809316243252	4.42159561708744	3.1163799443833	4.01583605358706	monocyte	Loss	CPNE5	-Inf	-Inf	bivalent	bivalent	1	0	-0.112749999389052	FALSE	FALSE	FALSE	FALSE	FALSE	FALSE
cg21254939	0.0411060009347015	102.144648043137	4.86776521115092e-11	-22.4708864528639	5.62504137569513	3.34786685432798	5.69929726577816	2.85384007162724	4.94484089343272	monocyte	Loss	SORCS2	-6.21460809842219	-Inf	bivalent	quiescent	37	883	-0.205427926965058	FALSE	FALSE	FALSE	FALSE	FALSE	FALSE
cg10976218	0.0201593862172504	101.940983987052	4.93869576469485e-11	22.4181050306263	-2.64001167537019	-4.14396708376934	-3.69609712298947	-6.04945710936733	-5.88857203912994	monocyte	Gain	RASA3	-Inf	-Inf	activeenhancer	activeenhancer	25	475	0.236449999899293	FALSE	FALSE	FALSE	FALSE	FALSE	FALSE
cg26691434	0.0382764152799433	101.89020665101	4.95656204559476e-11	-22.4857266886069	6.16424910239301	4.48579246390429	3.32586006879284	3.84070983010171	4.66911522341503	monocyte	Loss	SPN	-0.0408219945202552	0.217125478988647	flankingactivetss	activetss	NA	NA	NA	FALSE	FALSE	FALSE	FALSE	FALSE	FALSE
cg26507353	0.0404104002266619	101.868274005613	4.96430180977296e-11	22.4994314404404	-3.95401687785686	-4.73278815886672	-4.96903499617495	-5.67794770600234	-3.16564368571736	monocyte	Gain	LYZL2	-0.646263594661095	0.244905043095723	enhancer	activeenhancer	16	956	0.429104164863626	FALSE	FALSE	FALSE	FALSE	FALSE	FALSE
cg20015011	0.0181699091612899	101.478079960166	5.10431201594538e-11	-21.5796583206281	9.76399585773203	1.65607066367695	6.05765766788252	2.03537953817954	2.06655460519159	monocyte	Loss	NRGN	-2.28278246569787	-4.04555439805267	enhancer	enhancer	NA	NA	NA	FALSE	FALSE	FALSE	TRUE	FALSE	FALSE
cg01621943	0.0414872124800922	101.076843221518	5.25297068332986e-11	22.2875994898795	-4.06804662544217	-2.7809706813845	-6.00257616415934	-3.15417091536685	-6.28183510350756	monocyte	Gain	MMD	1.56192692976305	2.00316776432384	quiescent	enhancer	2	43	0.523124999366701	FALSE	TRUE	TRUE	TRUE	FALSE	FALSE
cg16592596	0.0477426120351899	100.871245393722	5.33104224410851e-11	-22.2559050106473	6.5600816566693	2.28201471587336	5.08923036683746	3.41719506024225	4.90738322285965	monocyte	Loss	PDE6G	-Inf	-Inf	flankingactivetss	flankingactivetss	1	0	-0.0607499983161688	TRUE	FALSE	FALSE	FALSE	FALSE	FALSE
cg01668008	0.0590940239808095	100.788720824936	5.36274845295474e-11	22.3967775898771	-3.66497455619726	-3.80915404480672	-4.40441973011205	-4.77979376678031	-5.73843549981342	monocyte	Gain	ST3GAL1	-0.400477566597125	-2.40794560865187	quiescent	enhancer	3	266	0.2122499893109	FALSE	FALSE	FALSE	FALSE	FALSE	FALSE
cg15331996	0.0132818571855153	100.352303583888	5.53401626691422e-11	-21.9999748917947	7.25792467662626	3.24517330963438	6.33139735788379	1.72290582962143	3.44257371096345	monocyte	Loss	SPOCK2	1.68639895357023	1.17788546956262	bivalent	polycomb	6	337	-0.121472219574369	TRUE	FALSE	FALSE	FALSE	TRUE	TRUE
cg27109748	0.0563178522941803	99.8109605815649	5.7551395831491e-11	22.2921693012143	-3.35541729981187	-4.91793205649674	-4.65018370693915	-3.98783072509366	-5.38080551287139	monocyte	Gain	MAD1L1	-Inf	-Inf	enhancer	enhancer	24	564	0.27952777815517	FALSE	FALSE	FALSE	TRUE	FALSE	FALSE
cg08656816	0.11779524519832	99.7740583204517	5.77057395023647e-11	4.14078190374366	5.23862392113857	-22.3056605692278	4.47750081227064	4.84641639619776	3.60233753587721	M (LPS/IFN)	Loss	CCL5	NA	NA	NA	NA	NA	NA	NA	NA	NA	NA	NA	NA	NA
cg02083676	0.0862492149662143	99.6537440800029	5.82122212094494e-11	22.2800154014492	-4.49613132550362	-3.62271710679942	-3.8596295471795	-4.81422363144088	-5.48731379055961	monocyte	Gain	MCM2	-3.50655789731998	-0.765717873394781	activeenhancer	activeenhancer	19	700	0.343662277354222	FALSE	FALSE	FALSE	FALSE	FALSE	FALSE
cg07464217	0.0462143571475677	99.0589593833749	6.07912578134168e-11	22.1726524103876	-3.47497181603284	-4.42262283736779	-3.36093237724826	-5.801509099189	-5.11261628054974	monocyte	Gain	CTSZ	-2.52572864430826	-1.59701539243554	activeenhancer	activeenhancer	22	800	0.244405302638894	FALSE	TRUE	FALSE	FALSE	FALSE	FALSE
cg02268561	0.0654736793090618	99.042748747916	6.08633394115582e-11	-21.9858991089517	7.03226170684595	2.96539040507452	5.54331261590922	3.97532293910027	2.46961144198128	monocyte	Loss	NMT2	-1.51412773262978	-0.363843433417345	bivalent	quiescent	8	444	-0.13456250106295	FALSE	FALSE	FALSE	FALSE	FALSE	FALSE
cg07452706	0.025610189634524	98.870869540377	6.16335988944789e-11	-21.8811062722269	6.55167061421283	1.21261071017112	6.10742342458367	3.42516675717031	4.58423475571362	monocyte	Loss	NUDT14	-Inf	-4.89285225843987	enhancer	quiescent	1	0	-0.153000000864267	FALSE	FALSE	FALSE	FALSE	FALSE	FALSE
cg08134678	0.0290489493730411	98.6928251300843	6.24431581140262e-11	21.9178119744124	-4.19721275889649	-1.24634909519714	-6.14164172138979	-4.30163099354969	-6.03097743164229	monocyte	Gain	ARHGAP9	-Inf	-Inf	flankingactivetss	flankingactivetss	NA	NA	NA	FALSE	TRUE	FALSE	FALSE	FALSE	FALSE
cg08999812	0.0859147035034244	98.607006827375	6.28376692091445e-11	-22.0693673854031	5.8085308767517	2.18632776870397	4.54761571684324	4.71677369030328	4.81011930637059	monocyte	Loss	TBCD	-Inf	-Inf	quiescent	quiescent	1	0	-0.104750003665686	FALSE	FALSE	FALSE	FALSE	FALSE	FALSE
cg06417460	0.0407093819526569	98.4482765552049	6.35748277009371e-11	-21.9666446850662	5.88571330134007	2.8080649606136	5.62760218529561	2.28406269721491	5.36120154060767	monocyte	Loss	CD5	-6.21460809842219	-Inf	quiescent	quiescent	9	326	-0.241351848951092	FALSE	FALSE	FALSE	FALSE	FALSE	FALSE
cg20656868	0.0725343396847484	98.3668485283585	6.39567874031707e-11	-21.9018234114084	6.18258010146354	1.84362538891321	6.3077062897127	3.30220474642405	4.26570688792107	monocyte	Loss	S1PR4	-0.0140989243795016	0.84372003903932	enhancer	activeenhancer	NA	NA	NA	TRUE	FALSE	FALSE	FALSE	FALSE	FALSE
cg14475840	0.0754903307531646	97.7364950530552	6.70032181015997e-11	21.1502804509622	-0.884415887059632	-10.0262030674157	-2.17248703109819	-3.52451163622729	-4.54266282916139	monocyte	Gain	MSANTD3-TMEFF1	NA	NA	quiescent	enhancer	5	175	0.503100003674626	FALSE	TRUE	FALSE	TRUE	FALSE	TRUE
cg25966016	0.025790989500583	97.5555376314395	6.79079093724472e-11	-22.000169239439	5.10280451955009	2.66803292604639	4.60429456668363	5.38197725851297	4.24305996864596	monocyte	Loss	INPP5A	-2.74887219562247	-1.63475572041839	enhancer	enhancer	5	431	-0.179950002301484	FALSE	FALSE	FALSE	FALSE	FALSE	FALSE
cg14780837	0.0326560183031416	97.3014789330546	6.92015263590597e-11	-21.8597871132679	5.31020053818815	1.77004022357442	4.58760715993715	4.1895047270668	6.00243446449938	monocyte	Loss	SYNGR1	-2.45340798272863	-3.91202300542815	quiescent	enhancer	NA	NA	NA	FALSE	FALSE	FALSE	FALSE	FALSE	FALSE
cg11878955	0.0790401446398291	97.3007266882118	6.92053978853491e-11	22.0221884420751	-3.65468145446133	-4.15589548211711	-4.90932348643641	-4.00628700580259	-5.29600098999212	monocyte	Gain	TNFSF14	-3.44201937618241	-5.99146454710798	enhancer	activeenhancer	6	606	0.524527774295873	FALSE	TRUE	TRUE	FALSE	FALSE	FALSE
cg06537333	0.0174002637268272	97.1872969259901	6.97919980957029e-11	-21.9542260766107	4.37680513580202	3.45422316068456	3.94434061588121	3.93070773546744	6.24814943080755	monocyte	Loss	GSE1	1.887372633431	1.3609765531356	enhancer	enhancer	1	0	-0.136499993503094	FALSE	FALSE	FALSE	FALSE	FALSE	FALSE
cg02244263	0.0476674113922062	97.1753065884017	6.98543345684581e-11	21.5872160383769	-2.65843097399029	-1.88380631872685	-5.74858846826002	-3.45987563947575	-7.83651461266144	monocyte	Gain	SNX2	-Inf	-Inf	enhancer	enhancer	NA	NA	NA	FALSE	FALSE	FALSE	FALSE	FALSE	FALSE
cg05201300	0.10659688427187	97.1572820117145	6.99481611600876e-11	22.0338803317644	-3.91849419606026	-4.33736756380932	-4.60256241579723	-4.644194085905	-4.53126207019258	monocyte	Gain	ATP6V0E1	-2.00991547903123	-0.85566611005772	enhancer	enhancer	1	0	0.510666660964489	TRUE	TRUE	TRUE	TRUE	FALSE	FALSE
cg26680502	0.0470941827592316	96.8275928078274	7.16898041252587e-11	-21.9246852328448	4.76458899744353	3.29361645017757	5.7838581825951	3.49035019488611	4.5922714077739	monocyte	Loss	PPP1R16B	-Inf	-Inf	flankingactivetss	polycomb	NA	NA	NA	FALSE	FALSE	TRUE	TRUE	FALSE	FALSE
cg00928816	0.0290008178042122	96.4662706616618	7.36552442279151e-11	21.8608023080765	-3.17337907798783	-4.97751261611428	-6.05139134597241	-4.06503905559268	-3.5934802124741	monocyte	Gain	ARID5B	0.444685821261446	0.882733948345312	quiescent	enhancer	14	374	0.582666665626069	FALSE	TRUE	FALSE	FALSE	FALSE	FALSE
cg21151432	0.0301188860330202	96.4397439423015	7.38019278196341e-11	-21.8580198854713	6.17947447470568	3.47484641070875	4.50018124546164	3.26812751198293	4.43539022212596	monocyte	Loss	ADCY3	-Inf	-Inf	flankingactivetss	flankingactivetss	NA	NA	NA	FALSE	FALSE	FALSE	FALSE	FALSE	FALSE
cg00951869	0.0429361306764657	96.2760829316191	7.47142726929731e-11	-21.8369264837477	5.58834945593056	4.93346456704331	5.03619393920745	2.85594668284385	3.42297183872248	monocyte	Loss	RIPK3	1.25276296849537	0.833995489147325	enhancer	enhancer	NA	NA	NA	TRUE	FALSE	FALSE	FALSE	FALSE	FALSE
cg06372654	0.0158571040897522	96.2416910297049	7.49076150644844e-11	-21.8389751461915	2.87583488266232	3.46256644932611	5.206466446103	4.86607152577183	5.42803584232823	monocyte	Loss	IMPDH1	-Inf	-5.99146454710798	enhancer	enhancer	1	0	-0.174999989569187	FALSE	FALSE	FALSE	FALSE	FALSE	FALSE
cg23008718	0.0359866772503702	95.9454432433911	7.65967265337698e-11	-21.8499442034242	5.06553299810661	3.789869082813	5.20290890232959	3.26145143183005	4.53018176591304	monocyte	Loss	HAAO	1.03744585343062	1.95868534054404	flankingactivetss	polycomb	NA	NA	NA	FALSE	FALSE	FALSE	FALSE	FALSE	FALSE
cg04051365	0.0337439654105527	95.8462941887718	7.71716523498649e-11	-21.7913413211246	5.84842008301386	3.43688421994953	3.6553725923039	3.5115122484848	5.33915219221931	monocyte	Loss	OPA1	2.44703169735907	0.548121408509688	quiescent	polycomb	3	253	-0.175083336730798	FALSE	FALSE	FALSE	FALSE	FALSE	FALSE
cg17112975	0.0303248283238229	95.4818692979921	7.93272304130157e-11	-21.7413936258279	3.1925328327775	3.4197159819501	6.20179970752823	4.5148468545851	4.41249822208869	monocyte	Loss	SEPT9	-1.55116900431012	-3.79423996977176	enhancer	enhancer	14	459	-0.227107141166925	FALSE	FALSE	FALSE	FALSE	FALSE	FALSE
cg09130674	0.016936852038835	95.0764049560044	8.18061592970852e-11	-21.5323632068301	4.6860048040157	2.67319912248792	7.36788230738932	3.03552778045638	3.76974919862348	monocyte	Loss	KCNK5	-4.60517018598809	-3.59356927430961	enhancer	enhancer	NA	NA	NA	FALSE	FALSE	FALSE	FALSE	FALSE	FALSE
cg24119607	0.107021011983935	94.852008129425	8.32157511668746e-11	-21.5022766044239	6.97206737612103	2.4337649050734	5.5483237988161	3.33877657312983	3.20934395102994	monocyte	Loss	CXXC5	0.592221261969985	2.05348250250974	flankingactivetss	flankingactivetss	NA	NA	NA	TRUE	FALSE	FALSE	FALSE	FALSE	FALSE
cg10829629	0.0419496418872028	94.6913720598991	8.42417269586026e-11	-21.6506414993567	5.70301405148474	2.82018768805602	4.65400005554238	3.41184944561003	5.06159025288173	monocyte	Loss	MMRN2	-Inf	-4.19970507787993	enhancer	quiescent	1	0	-0.242500003427267	FALSE	FALSE	FALSE	FALSE	FALSE	FALSE
cg17215278	0.0236958869019037	94.6853000804565	8.42807886759599e-11	21.7513280971653	-4.02130873621826	-4.03156062725839	-4.59616044758196	-4.4602632895618	-4.64203496937079	monocyte	Gain	CD58	1.78204577704042	1.98134623701342	flankingactivetss	activeenhancer	NA	NA	NA	TRUE	TRUE	FALSE	TRUE	FALSE	FALSE
cg04530628	0.0232772328382238	94.6809620471632	8.43087082966656e-11	-21.6259170473039	5.68246242530618	3.53727232064263	5.82808844431213	3.27271032083516	3.30538354018338	monocyte	Loss	SELPLG	-4.8283137373023	-Inf	quiescent	bivalent	NA	NA	NA	FALSE	FALSE	FALSE	FALSE	FALSE	FALSE
cg02106072	0.0710180497404147	94.5248852360782	8.53202273713111e-11	21.6865386222406	-2.92025149142529	-4.25465462175259	-4.7558816062813	-4.9397366346836	-4.81601425927161	monocyte	Gain	NFIL3	-1.2801341652915	0.967933965025993	enhancer	enhancer	NA	NA	NA	FALSE	FALSE	FALSE	FALSE	FALSE	FALSE
cg03469804	0.0740779301189229	94.2849251693495	8.69023302989316e-11	-21.5623840262925	4.28245071443005	2.31088036931077	5.94576151408892	3.79344484800917	5.22984656339647	monocyte	Loss	RAB37	-2.00991547903123	-3.79423996977176	flankingactivetss	quiescent	NA	NA	NA	FALSE	FALSE	FALSE	FALSE	FALSE	FALSE
cg13075942	0.136183661496489	94.1634654051902	8.7715794045444e-11	21.660195945737	-3.15118326182547	-4.32555853921636	-5.00945561165484	-4.6030360988637	-4.57096246257875	monocyte	Gain	RAD51B	-4.13516655674236	-2.23026443141442	enhancer	enhancer	4	418	0.493812502361834	TRUE	FALSE	TRUE	TRUE	FALSE	FALSE
cg03291548	0.0162395458448405	93.9479103562268	8.91807900264223e-11	-21.5678327407692	3.26773869910448	3.09315121920292	5.06791987934778	5.83978652278839	4.29923642032562	monocyte	Loss	MICAL3	-Inf	-Inf	quiescent	enhancer	1	0	-0.0720000118017197	FALSE	FALSE	FALSE	FALSE	FALSE	FALSE
cg14649507	0.0260847381651558	93.8514934601322	8.98450375096367e-11	-21.3849612855793	6.49290201409191	2.20992294423606	5.99722182568882	3.81156899529278	2.873345551775	monocyte	Loss	ITM2C	1.22612560896707	2.30283506174925	enhancer	enhancer	NA	NA	NA	FALSE	FALSE	FALSE	FALSE	FALSE	FALSE
cg14205864	0.031604840945853	93.6220927256153	9.14481154427905e-11	21.1989449476558	-1.39198282592651	-4.08888788199931	-2.51093261005655	-6.31932475702339	-6.88781687227323	monocyte	Gain	PCID2	1.76575766668905	1.4655675420144	enhancer	enhancer	14	718	0.38283928819666	FALSE	FALSE	TRUE	TRUE	FALSE	FALSE
cg19358608	0.102115309462108	93.5824645565699	9.1728312523816e-11	-21.3296938366109	6.54767229880016	1.23340940065692	5.29271888848107	3.96533984993942	4.29055338135935	monocyte	Loss	SIRPA	3.35221719944044	2.63296739497785	enhancer	enhancer	NA	NA	NA	TRUE	TRUE	FALSE	FALSE	TRUE	FALSE
cg14084689	0.0477907277968414	93.4199572803743	9.28875664138829e-11	-21.4656689964496	5.04937172556623	3.31131891735456	6.31669431892991	2.98014730976551	3.80813672483342	monocyte	Loss	SORCS2	-6.21460809842219	-Inf	quiescent	quiescent	37	883	-0.205427926965058	FALSE	FALSE	FALSE	FALSE	FALSE	FALSE
cg06257561	0.0348146503588745	93.3988766816181	9.30391589674325e-11	-21.4445474364731	6.29921266136187	4.24931591702201	5.07222997533412	2.68594912265431	3.13783976356004	monocyte	Loss	ASIC1	1.03175998168027	0.27763173659828	enhancer	enhancer	1	0	-0.145999999251217	FALSE	FALSE	FALSE	TRUE	FALSE	FALSE
cg25739715	0.0307576569775666	93.3505697224322	9.33875973974167e-11	-21.3808330365776	6.69387493621831	4.49246808002359	4.7552283602834	3.25263431177883	2.18662734827349	monocyte	Loss	OSM	1.35531955682046	1.76772289139981	flankingactivetss	flankingactivetss	NA	NA	NA	FALSE	FALSE	TRUE	FALSE	FALSE	FALSE
cg26562462	0.018425904851712	92.7665162741446	9.7719551539448e-11	21.3276249124567	-3.05738168888126	-2.29762178872508	-6.49680060886262	-4.75860165342055	-4.7172191725398	monocyte	Gain	TBC1D14	1.88828103621868	1.61591687853181	enhancer	activeenhancer	NA	NA	NA	FALSE	FALSE	FALSE	FALSE	FALSE	FALSE
cg20076126	0.032527575358748	92.7364688775445	9.79484992253707e-11	21.2424280272604	-4.29929303073156	-2.31216181082009	-2.41883508111493	-5.4244816181126	-6.78765652215163	monocyte	Gain	GALNT16	0.779324876800998	1.76344572491345	enhancer	enhancer	NA	NA	NA	FALSE	FALSE	FALSE	FALSE	FALSE	FALSE
cg22875410	0.0538177005137518	92.2057930193718	1.02093894744121e-10	-21.3829952363355	5.89860271292999	3.36898731719288	4.72906845614639	3.36483198115736	4.02150476890882	monocyte	Loss	JDP2	-Inf	-Inf	enhancer	enhancer	NA	NA	NA	FALSE	FALSE	FALSE	FALSE	FALSE	FALSE
cg08759026	0.029598026709448	92.1743906444792	1.02345358267024e-10	-21.1404865885161	7.09480349068529	2.68833921979456	5.09647667150481	4.35302412463642	1.90784311246207	monocyte	Loss	MYEOV	1.10988188092634	0.989541193613748	quiescent	enhancer	NA	NA	NA	FALSE	TRUE	FALSE	FALSE	FALSE	FALSE
cg03005293	0.0362297982480699	92.1272294878744	1.02724334582435e-10	-21.1994478573406	5.75207038101909	2.9018909678875	6.17304652687153	1.87682947064905	4.49561050496128	monocyte	Loss	RORC	1.89821938032918	1.83896107071235	enhancer	enhancer	NA	NA	NA	FALSE	FALSE	FALSE	FALSE	FALSE	FALSE
cg11153071	0.0379549008796749	92.0883863086119	1.03037664158851e-10	-21.4120661179021	5.64106998949316	3.76677293070761	4.0760715371159	3.93819584446632	3.98995581746128	monocyte	Loss	RPTOR	-1.83258146374831	-1.74296930505862	enhancer	quiescent	1	0	-0.114083324869474	FALSE	FALSE	FALSE	FALSE	FALSE	TRUE
cg13428066	0.0143694852706723	92.0128712446291	1.03649913230018e-10	-21.2457768978429	5.91356509695598	3.57370996277752	5.44125867021918	1.85641832747067	4.46082482915458	monocyte	Loss	KCNQ1	-Inf	-Inf	quiescent	quiescent	1	0	-0.0585833353300889	FALSE	FALSE	FALSE	FALSE	FALSE	FALSE
cg12974599	0.0296274577379997	91.9845007003311	1.03880996062735e-10	-21.0917515794778	5.53931947003143	0.636946879517021	5.90837812321201	4.9946425153112	4.01246459137553	monocyte	Loss	CELSR1	-0.373966441048793	0.415415438961333	polycomb	quiescent	10	308	-0.159024999896064	FALSE	FALSE	FALSE	FALSE	FALSE	FALSE
cg09166091	0.114763859136228	91.9102084419098	1.04488890325815e-10	-21.404248376685	4.24856729933437	3.65482864386069	4.93198607897283	3.62334297981442	4.94552338475161	monocyte	Loss	FN1	1.97574630534107	1.67335123817775	enhancer	enhancer	8	651	-0.217166665068362	FALSE	FALSE	FALSE	FALSE	FALSE	FALSE
cg09010791	0.0336180728973401	91.8894574793456	1.04659404053904e-10	21.3663599788233	-5.31631294430283	-3.18316814034215	-3.900202816648	-3.77360518434155	-5.19307089318873	monocyte	Gain	ARAP1	0.795703768885037	0.860778021943896	flankingactivetss	flankingactivetss	NA	NA	NA	FALSE	TRUE	FALSE	FALSE	FALSE	TRUE
cg16704158	0.0286742323824323	91.6626045071667	1.06544202490565e-10	-21.1992595820382	5.87662501559707	1.64381036085083	5.13092469184569	3.78892012753021	4.7589793773704	monocyte	Loss	IL17RD	-Inf	-5.99146454710798	enhancer	quiescent	NA	NA	NA	FALSE	FALSE	FALSE	FALSE	FALSE	FALSE
cg22018086	0.0565900881851705	91.4426209507248	1.08408744796813e-10	-21.1108579359892	6.61315231259414	1.40158445112871	4.42770523920236	4.09558059069287	4.57283535464076	monocyte	Loss	PRR5	-Inf	-Inf	quiescent	enhancer	NA	NA	NA	FALSE	FALSE	FALSE	FALSE	FALSE	FALSE
cg27020362	0.0187458618486667	91.2406092361132	1.10153588651762e-10	-21.2421273550458	5.7499337307741	3.82723403570471	3.73022953570818	2.72003995223997	5.21469010061885	monocyte	Loss	MZB1	-Inf	-5.99146454710798	quiescent	quiescent	3	329	-0.0983333252370358	FALSE	FALSE	FALSE	FALSE	FALSE	FALSE
cg19314352	0.0237750569794269	91.1694959619995	1.10775375184646e-10	-21.0208226987141	7.86356705947312	3.17651516750829	3.36999119635755	3.36946561041018	3.24128364762077	monocyte	Loss	RARA	0.893636041309349	1.10938736183607	flankingactivetss	enhancer	NA	NA	NA	FALSE	FALSE	FALSE	FALSE	FALSE	FALSE
cg26624021	0.0342002957325848	91.0928614085635	1.11449894719591e-10	-20.955937673902	7.9647375095037	3.77574496599015	3.89156416108091	2.21676093010836	3.10713009281411	monocyte	Loss	CETP	-3.17008566069877	-0.162518929497775	enhancer	enhancer	NA	NA	NA	FALSE	FALSE	FALSE	FALSE	FALSE	FALSE
cg13505631	0.0136986248074926	91.0425583196002	1.11895181099488e-10	-21.2911372109989	4.24607944991113	3.80822187518186	3.67919339072156	4.00411078708374	5.5535317081006	monocyte	Loss	NEK6	-0.0325231917055601	1.03673688495002	quiescent	quiescent	1	0	-0.0547500103712082	FALSE	FALSE	FALSE	FALSE	FALSE	FALSE
cg16425038	0.0254368679324825	90.8292373511012	1.13806052925521e-10	-20.8586525962155	8.24914281892624	2.78530634034637	2.54267599250136	2.89570920781239	4.3858182700956	monocyte	Loss	REC8	1.76780824840554	1.6553668443225	flankingactivetss	quiescent	4	53	-0.0966250010533258	FALSE	FALSE	FALSE	FALSE	FALSE	FALSE
cg06625767	0.0395346351967146	90.7282717207034	1.14723350805642e-10	-21.0381905875916	3.74411248437714	6.33701536408459	1.42604537982406	4.50640085743508	5.02461650187071	monocyte	Loss	F12	-3.27016911925575	-4.38202663467388	quiescent	quiescent	4	289	-0.126937503616015	FALSE	FALSE	FALSE	FALSE	FALSE	FALSE
cg16770054	0.0392456696505397	90.3210679615136	1.18508919862937e-10	21.0967855086924	-2.40517740407633	-3.07936863076226	-5.09322567194349	-4.86020369735324	-5.65881010427018	monocyte	Gain	MAD1L1	-Inf	-Inf	enhancer	activeenhancer	19	682	0.395249997812993	FALSE	FALSE	TRUE	TRUE	FALSE	FALSE
cg00253248	0.123579747789112	90.2939169869817	1.18766320410493e-10	-21.1167358113064	5.10717049535874	3.3845752144615	6.02952865380734	2.97901520122488	3.61644624628038	monocyte	Loss	TOB1-AS1	-Inf	-Inf	enhancer	enhancer	4	876	-0.330312501988374	FALSE	FALSE	FALSE	FALSE	FALSE	FALSE
cg04809597	0.0313074940985707	90.2913769914801	1.18790432830613e-10	-20.9467456477622	6.6168044076702	2.83328041856567	5.9971689663121	2.54445858553566	2.95503327785474	monocyte	Loss	SMAD3	1.09460426727057	0.520280782536746	flankingactivetss	enhancer	4	46	-0.0868125014239922	FALSE	FALSE	FALSE	FALSE	FALSE	FALSE
cg24830898	0.0404090430447527	90.2262885229304	1.19410220600703e-10	-21.0022949923718	4.39608971514969	1.15981023069231	5.34551201550706	5.01762489330477	5.0832581380125	monocyte	Loss	COL23A1	-0.576253429088446	3.00580635912547	enhancer	enhancer	2	4	-0.0843750052154064	FALSE	FALSE	FALSE	FALSE	FALSE	FALSE
cg01064979	0.00954228795166922	89.757873497654	1.23980236000458e-10	21.1132738798028	-4.22598269495596	-2.86890399084604	-5.55992110117893	-4.19906477786536	-4.25940131493198	monocyte	Gain	CSF2RB	0.854415328156068	1.06729360541068	activeenhancer	activeenhancer	5	337	0.320600000955164	FALSE	FALSE	FALSE	FALSE	FALSE	FALSE
cg17699214	0.153131769516034	89.7490331456753	1.24068371094628e-10	21.1617994973724	-4.27630460050496	-3.39467791877835	-4.77032555509766	-4.15735353307487	-4.56313788989943	monocyte	Gain	APBB2	-2.74887219562247	-1.06421086195078	quiescent	enhancer	12	655	0.506208335230541	FALSE	FALSE	FALSE	TRUE	FALSE	FALSE
cg04881228	0.0309188169564646	89.6577217068698	1.24982879373073e-10	20.9324848787282	-1.25451281792525	-4.17656915526345	-5.3544610010421	-4.52147136216823	-5.6254705423741	monocyte	Gain	LGALSL	-0.193584749072665	-0.156653810045377	quiescent	activeenhancer	3	494	0.343444432649347	FALSE	TRUE	FALSE	TRUE	FALSE	FALSE
cg01938023	0.0312846624261806	89.5477077599813	1.2609486143239e-10	-21.0047390924962	6.6253642308632	3.06716137413942	3.65632145766299	4.06163139000901	3.59426066422074	monocyte	Loss	TMEM173	-Inf	-5.99146454710798	enhancer	quiescent	NA	NA	NA	FALSE	FALSE	FALSE	FALSE	FALSE	FALSE
cg20194973	0.0448538926648298	89.4290861463192	1.27306427788555e-10	-20.9013792139197	2.10053926207119	4.49872436413549	2.83759997986844	6.53430259993486	4.93021296643323	monocyte	Loss	MLC1	1.90061387414014	1.41888255071304	enhancer	polycomb	NA	NA	NA	FALSE	FALSE	FALSE	FALSE	FALSE	FALSE
cg19462635	0.0572403346924312	89.3400185187519	1.28224812773404e-10	-21.0986702631426	5.25075071725273	3.75789288528712	4.50492097196351	3.53481758822084	4.05028810096269	monocyte	Loss	SC5D	2.08666538676916	1.82535541865657	enhancer	quiescent	2	304	-0.0751250044753154	FALSE	FALSE	FALSE	FALSE	FALSE	FALSE
cg16303353	0.0709852103342082	89.2826099077343	1.2882073750456e-10	-21.021821901114	6.24503898689601	3.58610931793058	3.49214269813906	3.63805253351073	4.06047836465726	monocyte	Loss	CACNA1C	-Inf	-Inf	flankingactivetss	enhancer	NA	NA	NA	FALSE	FALSE	FALSE	FALSE	FALSE	FALSE
cg02042712	0.0351889948523651	89.0695048830147	1.31060468998094e-10	-20.9822607684514	5.2345446245189	2.42936385518146	5.4864584957133	3.70500951486895	4.12688427816881	monocyte	Loss	ADGRG3	-5.11599580975408	-Inf	activeenhancer	quiescent	2	25	-0.13362500956282	FALSE	FALSE	FALSE	FALSE	FALSE	FALSE
cg25738326	0.0222264412303245	89.0503362183663	1.31264085443015e-10	-20.9511962038272	5.1265028390528	2.6271455991396	5.88956715119109	4.27695931700463	3.03102128631281	monocyte	Loss	C15orf39	0.830297018707179	1.29746314741327	enhancer	enhancer	NA	NA	NA	FALSE	FALSE	FALSE	TRUE	FALSE	TRUE
cg00106345	0.108906936938991	88.9471903367794	1.32365911917004e-10	-20.7707749833277	5.82107512510687	0.869579717240953	5.63587160613902	3.90491083306264	4.53933770166907	monocyte	Loss	HOXA2	0.4421184257562	1.52877000936665	bivalent	enhancer	32	539	-0.175200522159381	FALSE	FALSE	FALSE	FALSE	FALSE	FALSE
cg26478401	0.0769168081485419	88.781815349939	1.34154429093859e-10	-20.9752407331208	5.17082519917029	2.68806008785042	3.8012272218721	5.34017929893901	3.97494895433383	monocyte	Loss	FAS	-2.47693848013882	-4.60517018598809	flankingactivetss	quiescent	NA	NA	NA	TRUE	TRUE	FALSE	FALSE	TRUE	TRUE
cg14963928	0.0979696575019538	88.6236857785012	1.35890241651211e-10	-20.9765036518443	4.97985515571929	3.84421803261186	5.11713463278668	2.73704590548144	4.29824992525094	monocyte	Loss	MYCL	1.44125591919386	1.29677985391214	enhancer	enhancer	NA	NA	NA	TRUE	FALSE	FALSE	FALSE	FALSE	FALSE
cg11771383	0.0749336793719914	88.3851888834298	1.38556621311351e-10	-20.8783037561857	4.09352233971231	6.15502766693199	3.60094039140457	4.53846579168756	2.49034756815707	monocyte	Loss	INPP5A	-2.74887219562247	-1.63475572041839	enhancer	quiescent	NA	NA	NA	FALSE	FALSE	TRUE	FALSE	FALSE	FALSE
cg02067771	0.0297081812498379	87.9005721762768	1.44159303472483e-10	20.7627902268145	-3.7039529888947	-1.85189401012654	-3.92975568583842	-5.3829214145492	-5.89426612740563	monocyte	Gain	KCP	-4.60517018598809	-Inf	quiescent	flankingactivetss	3	49	0.290666652222474	FALSE	TRUE	FALSE	FALSE	FALSE	FALSE
cg00710862	0.0201597569055323	87.5086843727949	1.48878101780249e-10	20.8872255329902	-3.30930489228416	-4.35610899950317	-4.71301587579391	-4.72151908484895	-3.7872767055711	monocyte	Gain	TGOLN2	2.59883039610631	1.9224221677481	activeenhancer	enhancer	5	164	0.286399994697422	TRUE	FALSE	FALSE	TRUE	FALSE	TRUE
cg23140706	0.0285988205596974	87.5075810437286	1.48891632006722e-10	-20.7272016995524	4.328532270877	2.40124816537865	5.80109220231511	2.74099176717392	5.45533729380771	monocyte	Loss	NFE2	2.65647616555616	2.19304920592574	enhancer	quiescent	4	441	-0.171687498688698	FALSE	FALSE	FALSE	FALSE	FALSE	FALSE
cg02871985	0.0358094907126575	87.4365795508705	1.49765267395301e-10	-20.8099936279462	5.17870474720844	3.47661614292982	5.55881706908721	3.34638728725518	3.24946838146554	monocyte	Loss	ZFP36L2	0.322083499169113	3.24161531183769	enhancer	enhancer	31	1183	-0.214846776362749	FALSE	FALSE	FALSE	FALSE	FALSE	FALSE
cg07589342	0.025872997273051	87.3773237685243	1.50498827137861e-10	-20.6099250092641	5.80154733311548	1.70321118283765	6.22783615100575	3.93930207014976	2.93802827170233	monocyte	Loss	PPP2R5A	-Inf	-4.89285225843987	quiescent	quiescent	NA	NA	NA	FALSE	FALSE	FALSE	FALSE	FALSE	FALSE
cg03052004	0.025624758346141	87.0696690838821	1.54373521514431e-10	20.637618798897	-1.79497209815277	-5.8630387495563	-3.09330015624188	-4.45760789658782	-5.42869989835818	monocyte	Gain	ADTRP	1.50274317376314	1.815638743018	quiescent	activeenhancer	NA	NA	NA	FALSE	FALSE	FALSE	FALSE	FALSE	TRUE
cg15249357	0.0251280752068756	86.9548364002503	1.5584863557946e-10	-20.7339343690966	4.75353569882998	4.00947919165683	5.27447834086484	4.5564579683978	2.13998316934715	monocyte	Loss	WAPL	0.479953960098904	2.16188521089091	polycomb	polycomb	6	60	-0.120916665764526	FALSE	FALSE	FALSE	FALSE	FALSE	FALSE
cg08688659	0.0427094821298945	86.8587573194777	1.57095126966036e-10	20.7777817637215	-3.7157420008355	-5.67110813288576	-4.12403866414236	-3.8016148822017	-3.46527808369782	monocyte	Gain	CD44	3.80149359848307	2.59860728972083	activeenhancer	activeenhancer	NA	NA	NA	FALSE	FALSE	TRUE	TRUE	FALSE	FALSE
ch.12.50831229F	0.0316525584698361	86.3998639178933	1.63206654973851e-10	-20.5687051327567	4.99523610237145	4.05897321834043	6.37919034199466	2.4672664594014	2.66803901064876	monocyte	Loss	KRT80	2.05745152378822	2.14476100780048	quiescent	quiescent	NA	NA	NA	FALSE	FALSE	FALSE	FALSE	FALSE	FALSE
cg24859433	0.0882635421482561	85.9692608749607	1.69187486032587e-10	20.5964588284214	-2.43005962576181	-5.4917125447878	-3.07650793067667	-4.86954594348011	-4.72863281100204	monocyte	Gain	IER3	-4.01738352108597	0.097580328338864	enhancer	activeenhancer	5	636	0.325900003314018	FALSE	FALSE	FALSE	FALSE	FALSE	FALSE
cg10459017	0.0186141498115766	85.9469177053835	1.6950453326844e-10	-20.2290179868785	7.95947057228891	1.88852447905732	4.75724409845511	2.06898114516985	3.55479769190328	monocyte	Loss	CPNE5	-Inf	-Inf	enhancer	quiescent	2	31	-0.0772499997789661	TRUE	FALSE	FALSE	FALSE	FALSE	FALSE
cg10749994	0.0635769662803894	85.9186670027982	1.69906372124473e-10	-20.5900491914468	5.85918538426405	3.09127976510115	3.69961267046614	5.08063864980056	2.85933275074305	monocyte	Loss	DNMT3A	-Inf	-Inf	flankingactivetss	enhancer	NA	NA	NA	FALSE	FALSE	FALSE	FALSE	FALSE	FALSE
cg20165946	0.0258397121616567	85.6366497481373	1.7397753143155e-10	-20.4802593740233	6.93290674556281	3.43579291597144	3.19417749105416	3.02214367618421	3.89523854521907	monocyte	Loss	C7orf65	NA	NA	enhancer	enhancer	6	225	-0.193499997413407	FALSE	FALSE	FALSE	FALSE	FALSE	FALSE
cg09937438	0.0774696756719369	85.5868576611637	1.74707746833648e-10	-20.6593836336537	4.66526034365408	3.51243127028548	4.62248548644233	4.35283785730087	3.50636865704201	monocyte	Loss	GPR146	-3.07911388249304	-Inf	polycomb	bivalent	19	252	-0.165035088579252	FALSE	FALSE	FALSE	FALSE	FALSE	FALSE
cg09597022	0.144674451872896	85.4566935385813	1.76633105944048e-10	20.6413267795212	-3.28598832096213	-4.91148431132707	-4.38564438764293	-3.86457980528326	-4.1936299793674	monocyte	Gain	DAXX	-Inf	-Inf	enhancer	enhancer	10	437	0.456241662567481	FALSE	TRUE	FALSE	FALSE	FALSE	TRUE
cg19911880	0.0407156811418684	85.4547599566388	1.76661887761951e-10	20.515830357968	-5.09657462241179	-2.08819545385423	-3.22142303858194	-5.13753000106705	-4.97210724203173	monocyte	Gain	ASAP1	-1.91054300521802	-1.58474529984373	activeenhancer	activeenhancer	4	179	0.36181250505615	TRUE	TRUE	FALSE	FALSE	FALSE	FALSE
cg27182106	0.0224283133344447	85.419046622862	1.77194445915255e-10	-20.3099788808697	3.11571313964875	3.03273711795731	7.53789630037637	2.22605903369105	4.39757329889914	monocyte	Loss	RPN1	1.41585316336144	2.10321910159083	tss	enhancer	NA	NA	NA	FALSE	TRUE	FALSE	FALSE	FALSE	FALSE
cg16075649	0.0137706324658029	85.3033099987472	1.78932856401026e-10	-20.1893625617504	6.63998011672789	1.83142553487597	6.18524355701807	1.5007855297507	4.03192783336633	monocyte	Loss	TCF12	-0.558616287602339	-0.0592193596599712	quiescent	quiescent	NA	NA	NA	FALSE	FALSE	FALSE	FALSE	FALSE	TRUE
cg08694574	0.0399626981506721	85.2769009691752	1.7933223392786e-10	-20.3611234964438	6.62456906320927	3.99173846303101	4.58636782246478	1.3693478076378	3.78910034001928	monocyte	Loss	IRF8	-Inf	-Inf	activeenhancer	enhancer	NA	NA	NA	FALSE	FALSE	FALSE	FALSE	FALSE	FALSE
cg09804858	0.0345007373951777	85.1694685835387	1.80967355756916e-10	-20.3063814072192	3.76443147929583	5.30893953326012	1.02841018702654	3.8398921018127	6.3647080843536	monocyte	Loss	UBR2	-0.49758039701597	0.361164849211584	enhancer	enhancer	NA	NA	NA	FALSE	FALSE	FALSE	FALSE	FALSE	FALSE
cg12789448	0.0528983659063979	85.0817865980741	1.82314405075056e-10	-20.4457593333886	6.39218149200859	3.12843839839487	4.70267399326734	3.52345415013955	2.69901129957803	monocyte	Loss	SMG6	-5.52146091786225	-Inf	enhancer	enhancer	3	31	-0.257749999355939	FALSE	FALSE	FALSE	FALSE	FALSE	FALSE
cg08210681	0.05923642891339	85.0726854442149	1.82454874946962e-10	20.5238370405652	-4.20839488851318	-4.70291591797876	-3.67601828457032	-2.48956671758668	-5.4469412282492	monocyte	Gain	ST14	-4.42284862919414	-5.29831736654804	enhancer	activeenhancer	NA	NA	NA	TRUE	TRUE	FALSE	FALSE	FALSE	TRUE
cg12378001	0.0232378408204093	84.9901463804551	1.83734422652292e-10	20.5024433901502	-2.87341370254343	-4.80123471267058	-3.30074594434236	-5.76479456389057	-3.76225442864374	monocyte	Gain	OSBPL3	1.78775144783052	2.33044342112244	activeenhancer	activeenhancer	7	894	0.170607139622527	FALSE	FALSE	FALSE	FALSE	FALSE	FALSE
cg24088496	0.023344644290083	84.9410494524648	1.84500361833596e-10	20.5328888388276	-4.03040468672285	-2.92487953087368	-4.46635994415763	-3.60906819609787	-5.50217648103006	monocyte	Gain	MAML2	-5.52146091786225	-5.99146454710798	enhancer	enhancer	2	42	0.0928749991580844	TRUE	TRUE	FALSE	FALSE	FALSE	FALSE
cg11283860	0.0167826275681293	84.8964838909464	1.8519874350011e-10	-20.2354767821168	5.10775897087538	3.55342868121647	5.24094676479877	0.552747577236242	5.78059478619367	monocyte	Loss	SLC45A1	-5.52146091786225	-Inf	enhancer	quiescent	NA	NA	NA	FALSE	FALSE	FALSE	FALSE	FALSE	FALSE
cg09695362	0.0304364097229735	84.8823895738981	1.85420237094444e-10	-20.5284848133963	5.06495560525061	3.13579807135576	5.17532860323755	3.69062750851806	3.46177502503428	monocyte	Loss	FMNL1	-0.729811164931537	0.388657989791783	flankingactivetss	flankingactivetss	1	0	-0.062749998178333	FALSE	FALSE	TRUE	FALSE	FALSE	FALSE
cg27023597	0.0578759221919371	84.8477434682981	1.859659812485e-10	20.5420874512511	-3.03689330061658	-3.96783201354707	-3.78482398804184	-5.23806967784587	-4.51446847119974	monocyte	Gain	VMP1	-5.52146091786225	-2.55747734262284	tss	activetss	NA	NA	NA	FALSE	FALSE	FALSE	FALSE	FALSE	FALSE
cg27107144	0.0330899893487197	84.6441207036416	1.8921046725792e-10	-20.3275758863959	7.03934462348132	3.29640302833624	3.24202360266179	4.06232333025129	2.68748127548027	monocyte	Loss	AES	0.51402051466251	1.25133337568577	flankingactivetss	activetss	NA	NA	NA	FALSE	FALSE	FALSE	FALSE	FALSE	FALSE
cg09636302	0.0186240716367951	84.6255456339674	1.89509617954578e-10	-20.294522727017	4.50277914271881	2.46310888611697	3.39535056619422	2.88334858999767	7.04993554195724	monocyte	Loss	HAL	1.20237152295896	0.78047100873162	flankingactivetss	enhancer	1	0	-0.104249991476536	FALSE	FALSE	TRUE	FALSE	FALSE	FALSE
cg20227511	0.0679251425957302	84.6208183547785	1.89585836123554e-10	-20.2342468172599	2.87740933550883	3.67396012626896	7.14306911565351	4.70425307765179	1.83555517269645	monocyte	Loss	FLT3	5.79345253643138	3.6241409129737	enhancer	quiescent	NA	NA	NA	TRUE	FALSE	FALSE	FALSE	FALSE	FALSE
cg11326919	0.0456388517436881	84.6080186006482	1.89792381663983e-10	-20.4800427101262	5.71473730687801	4.05307707241113	3.88729889984169	4.01636137293215	2.8085680580724	monocyte	Loss	FMNL1	-0.729811164931537	0.388657989791783	flankingactivetss	flankingactivetss	NA	NA	NA	FALSE	FALSE	TRUE	FALSE	FALSE	FALSE
cg21196488	0.021220192510532	84.5834765556156	1.9018912245742e-10	-20.4902064682254	4.73177170649599	3.89613906331734	5.14753683146229	2.63571247841387	4.07904638853629	monocyte	Loss	CLIC3	-Inf	-Inf	enhancer	enhancer	NA	NA	NA	TRUE	FALSE	TRUE	FALSE	FALSE	FALSE
cg02794358	0.0448573492118594	84.5690782749447	1.90422319020868e-10	-20.3120212517079	2.73738336020838	2.56760266852657	6.34114681649274	3.10994301203721	5.5559453747672	monocyte	Loss	SPTBN1	-Inf	-0.083381608939051	enhancer	enhancer	3	276	-0.146666669053957	FALSE	FALSE	FALSE	FALSE	FALSE	FALSE
cg06175008	0.0441902499926345	84.377502301071	1.9355615225939e-10	-20.3303281813697	4.61034353013943	4.71647025317645	5.83488885154707	1.57457412317715	3.59405141330995	monocyte	Loss	FOXP1	-0.816445396904439	-1.21234105399645	enhancer	enhancer	3	544	-0.102472228308519	FALSE	FALSE	FALSE	FALSE	FALSE	FALSE
cg25950638	0.0564404593938503	84.1689055905526	1.9703507022607e-10	-20.3492986323746	6.06879081672251	4.73993896162062	2.259199119783	3.70807222844986	3.57329750578966	monocyte	Loss	TLE3	2.73397782311213	2.65500098001239	quiescent	enhancer	NA	NA	NA	FALSE	FALSE	TRUE	TRUE	FALSE	FALSE
cg09577144	0.0161217316221626	84.1414097838712	1.97498901702693e-10	-20.419568458221	4.4483734130958	2.71761206851224	5.22523939888031	3.24411888407557	4.7842246977197	monocyte	Loss	DNAH17	-3.72970144863419	-2.77258872223978	quiescent	quiescent	1	0	-0.0682500004768372	FALSE	FALSE	FALSE	FALSE	FALSE	FALSE
cg21217846	0.0795032014402479	84.1260881859813	1.97757901184724e-10	20.4429324118048	-2.81001047549312	-4.01408856404594	-3.8251771793812	-5.24621783871716	-4.54743835416734	monocyte	Gain	S100A4	1.94017947434633	2.26799364822443	enhancer	enhancer	12	1272	0.229152779819237	FALSE	FALSE	FALSE	FALSE	FALSE	FALSE
cg05162166	0.0217227272718191	84.054652739637	1.9897055317379e-10	-20.0113182811105	6.61947718118843	0.902907595990449	6.36163203686136	3.0580380628867	3.06926340418352	monocyte	Loss	RANGAP1	2.15593951265256	2.13209328795367	enhancer	enhancer	NA	NA	NA	FALSE	FALSE	FALSE	FALSE	FALSE	FALSE
cg25105652	0.0132709560668846	84.0335921014268	1.9932967479438e-10	20.2897370537983	-4.37348381461925	-3.39351731679168	-6.29328273463437	-1.91548968638459	-4.31396352590017	monocyte	Gain	DAB2	-1.15836229307388	-0.267879445155601	enhancer	enhancer	7	1010	0.1896309516437	TRUE	TRUE	FALSE	FALSE	FALSE	FALSE
cg00754357	0.0405213370194515	84.0248114071999	1.99479618298201e-10	-20.2478083405564	5.24224217756171	3.88907526380626	6.29509200536908	2.80943923499993	2.01195966596074	monocyte	Loss	ZCCHC11	-0.160168752152821	-0.180323554131282	flankingactivetss	enhancer	NA	NA	NA	FALSE	FALSE	FALSE	FALSE	FALSE	FALSE
cg14247287	0.0950047126342575	83.7437888639669	2.04346688843566e-10	19.1249462913643	-0.919069000533273	-10.7862218681808	-1.6667250148607	-3.18127342632634	-2.57165698146434	monocyte	Gain	NEURL3	2.76945882923085	3.0943324897936	quiescent	enhancer	NA	NA	NA	FALSE	TRUE	FALSE	FALSE	FALSE	FALSE
cg17125990	0.0112459244067705	83.7244414364952	2.04686690365143e-10	-20.3865268080562	5.52673133233232	3.17245879708672	3.93044644426838	3.33354439313809	4.42334585236812	monocyte	Loss	C15orf39	0.830297018707179	1.29746314741327	enhancer	bivalent	4	80	-0.132708331453614	FALSE	FALSE	FALSE	FALSE	FALSE	FALSE
cg20641026	0.0269062812914129	83.5905100657015	2.07057987531e-10	-20.2638092239369	6.38535720199976	3.55122688566291	4.05101709133332	2.29224234541291	3.98396569952832	monocyte	Loss	PIP4K2A	-4.8283137373023	-1.46967597005894	enhancer	enhancer	NA	NA	NA	FALSE	FALSE	FALSE	FALSE	FALSE	FALSE
cg11985424	0.0297911458677554	83.574332543476	2.07346517308099e-10	-20.3203993725016	5.19060504820124	3.75756879097754	5.44395405745167	3.32248088046658	2.60579059876573	monocyte	Loss	TFF3	-Inf	-5.99146454710798	quiescent	quiescent	1	0	-0.153250002302229	FALSE	FALSE	FALSE	FALSE	FALSE	FALSE
cg15694715	0.0643334767081557	83.4243869835081	2.10042624562515e-10	-20.3372448335509	3.7950299109862	2.46696601370456	4.17173944766768	5.02743450047256	4.87607499313501	monocyte	Loss	TMEM25	1.53298874027069	1.58206671563797	bivalent	quiescent	6	80	-0.20820833188999	FALSE	FALSE	FALSE	FALSE	FALSE	FALSE
cg02355868	0.0197889140332345	83.2032823954666	2.14091013438143e-10	-20.1927045227584	6.30776439490232	3.42943721537931	4.97578775975377	2.46295472955419	3.01676040809537	monocyte	Loss	CBFA2T3	-6.21460809842219	-4.38202663467388	enhancer	bivalent	NA	NA	NA	FALSE	FALSE	FALSE	FALSE	FALSE	FALSE
cg00448868	0.0267594407352865	83.1228083062626	2.15586374036444e-10	20.3036600320755	-4.09138349977139	-5.18115223217069	-3.42992777212745	-2.73735255071518	-4.86384397729081	monocyte	Gain	DYNC1LI2	0.676001021724975	1.16315080980568	enhancer	enhancer	13	1074	0.237269231995854	FALSE	FALSE	FALSE	FALSE	FALSE	FALSE
cg06725798	0.0220155057608627	82.9821379786607	2.18228813669223e-10	-20.1876166658009	4.51776766759526	3.61948247535852	5.6203117764388	1.70152618614516	4.72852856866364	monocyte	Loss	H1FOO	-6.21460809842219	-5.29831736654804	enhancer	quiescent	1	0	-0.0787500143051147	FALSE	FALSE	FALSE	FALSE	FALSE	TRUE
cg17171539	0.016840089265298	82.9042714857665	2.19707278528192e-10	-20.0788383979007	6.19903414729409	1.53500094596688	5.27582028519238	2.95912853947249	4.10985447997723	monocyte	Loss	LINC01135	-Inf	-Inf	enhancer	enhancer	NA	NA	NA	TRUE	FALSE	FALSE	FALSE	FALSE	TRUE
cg16429725	0.0361053950429674	82.8666807387818	2.2042508115361e-10	19.7704911734655	0.299786663497372	-4.67372803978899	-4.5526228012124	-3.86112982371357	-6.98279718409338	monocyte	Gain	KIFC3	1.57152833936088	1.37624402526639	quiescent	enhancer	NA	NA	NA	FALSE	TRUE	FALSE	FALSE	FALSE	TRUE
cg08840010	0.0255355685369118	82.7916340692147	2.21866075684484e-10	-20.007717971252	4.55969018808707	5.78546530584839	4.19338617161025	0.539342122402147	4.9298341833028	monocyte	Loss	TNFRSF9	-Inf	-Inf	enhancer	enhancer	NA	NA	NA	FALSE	FALSE	FALSE	FALSE	FALSE	TRUE
cg24904788	0.0143422040477078	82.7769863349677	2.22148574962524e-10	-19.7633461667466	5.82595501761539	-0.495426585449104	4.7821387414564	5.93173442384941	3.71894453251737	monocyte	Loss	PRDM11	0.672944473242426	-0.776528789498996	enhancer	enhancer	NA	NA	NA	FALSE	FALSE	FALSE	FALSE	FALSE	FALSE
cg15684702	0.0646831774023075	82.7116405803024	2.2341382281344e-10	-19.9747425143045	5.22861162212292	0.407536071001143	4.98407899627423	3.90897833790609	5.44553751118526	monocyte	Loss	PTCH2	-5.52146091786225	-Inf	enhancer	enhancer	1	0	-0.127250000834465	FALSE	FALSE	FALSE	FALSE	FALSE	FALSE
cg02235918	0.0555100261297625	82.6717547403426	2.2419011976277e-10	20.2522620602212	-2.90116848354147	-5.23571282220685	-3.21752571724071	-4.68190157340392	-4.2159534868958	monocyte	Gain	OGFRL1	2.54270374851422	3.36332242923323	quiescent	enhancer	3	203	0.326833323885997	FALSE	TRUE	FALSE	FALSE	FALSE	TRUE
ch.12.109182886F	0.020369194628199	82.5535948738717	2.26507864139927e-10	-19.8411987188584	1.89195461531501	2.14155852501334	5.77730198144881	7.22891284266311	2.80147075441816	monocyte	Loss	ATP2A2	-Inf	-Inf	quiescent	quiescent	NA	NA	NA	FALSE	FALSE	FALSE	FALSE	FALSE	FALSE
cg02827175	0.0136409293530997	82.4580761746637	2.28401354418688e-10	-20.1580165939489	4.90150030979588	4.20482971129646	5.05887270781717	1.74173194289364	4.25108193106968	monocyte	Loss	MAD1L1	-Inf	-Inf	enhancer	quiescent	14	292	-0.170660712889263	FALSE	FALSE	FALSE	FALSE	FALSE	TRUE
cg02918093	0.0348658004310821	81.7670666916291	2.42646269813893e-10	-20.0941272946431	4.9530360096101	3.30889672272073	4.80949104143533	2.17780409844552	4.84489942243139	monocyte	Loss	TEKT5	1.20297230399235	1.1069110914828	enhancer	quiescent	NA	NA	NA	FALSE	FALSE	FALSE	FALSE	FALSE	FALSE
cg20485084	0.051012499675678	81.7402884221948	2.43218224352333e-10	-20.0680354095302	5.78783516937187	3.83732869568786	2.03830482364265	4.10610531616133	4.29846140466456	monocyte	Loss	FGR	4.3095097038347	4.10832964678876	enhancer	activeenhancer	NA	NA	NA	TRUE	FALSE	TRUE	FALSE	FALSE	FALSE
cg27093918	0.0172122279153562	81.4305079560664	2.49947084154961e-10	20.0300659808444	-2.55489779986464	-5.08824847000919	-5.37517863550687	-2.64362710898588	-4.36811396647785	monocyte	Gain	NFAT5	0.983575478679751	1.48217256138822	enhancer	activeenhancer	NA	NA	NA	FALSE	FALSE	FALSE	FALSE	FALSE	FALSE
cg17007896	0.0185479190815778	81.4075582588244	2.50453918074839e-10	-19.7628927956219	4.1172835866062	6.0836140602961	5.85237854157613	3.03380610251989	0.67581050410289	monocyte	Loss	CCND1	0.971536206100134	2.13888900032326	enhancer	enhancer	NA	NA	NA	FALSE	FALSE	FALSE	FALSE	FALSE	TRUE
cg01917721	0.10521346797785	81.2082021048891	2.54905951360903e-10	20.0775169038581	-4.26616001492272	-5.4808979852607	-2.98923331138491	-3.57098544348848	-3.7702401488003	monocyte	Gain	NSMCE2	-Inf	-Inf	enhancer	enhancer	NA	NA	NA	FALSE	FALSE	FALSE	FALSE	FALSE	FALSE
cg26434370	0.0130162884514024	81.1503292878648	2.56215118460759e-10	-19.7200814487586	3.92907786322433	3.61477399432967	6.62410427732616	0.515053947856462	5.03707136260239	monocyte	Loss	TVP23A	0.523544396173765	1.16549181750765	quiescent	quiescent	NA	NA	NA	FALSE	FALSE	FALSE	FALSE	FALSE	FALSE
cg15417798	0.0276759380037037	81.0207590305578	2.59173907077507e-10	-19.9565257464768	5.56486549063776	2.22834280143616	5.37405492521506	3.37358888536884	3.41567364380562	monocyte	Loss	ADGRL1	1.24126858906963	1.95231814535064	flankingactivetss	enhancer	3	24	-0.12408333318308	FALSE	FALSE	FALSE	FALSE	FALSE	FALSE
cg02341139	0.0609399715923975	80.9826686345386	2.60051067562876e-10	20.0423878840446	-3.36590123540303	-2.59861984611932	-4.85233977957476	-4.70278205678794	-4.52274497121376	monocyte	Gain	ZC3H8	-Inf	-Inf	enhancer	enhancer	3	52	0.497333332275351	FALSE	FALSE	FALSE	FALSE	FALSE	FALSE
cg00261690	0.0694751725066895	80.7834034822935	2.64695019134131e-10	-19.6200456767589	6.45984173696134	3.21911032520089	6.15702021673745	0.753287759578238	3.03078563828095	monocyte	Loss	RCC1	1.05012207950768	2.20689984285964	quiescent	quiescent	NA	NA	NA	FALSE	FALSE	FALSE	FALSE	FALSE	FALSE
cg15668490	0.0274269230928391	80.7587202985994	2.65276784970031e-10	-19.7786561443383	6.65285284827237	1.95575993767663	5.28980009260523	2.91741964812946	2.9628235837926	monocyte	Loss	HSH2D	1.45628673293993	1.77155676191054	flankingactivetss	enhancer	2	11	-0.12400000076741	TRUE	FALSE	TRUE	TRUE	FALSE	FALSE
cg07759162	0.0427661747096155	80.6540968249624	2.67758830608023e-10	-20.0022148996089	3.98682358925581	2.69950912766486	5.4461767758605	3.81888904073413	4.0508163660395	monocyte	Loss	C15orf39	0.830297018707179	1.29746314741327	enhancer	polycomb	2	3	-0.138625000137836	FALSE	FALSE	FALSE	FALSE	FALSE	FALSE
cg08439109	0.0200588153719464	80.6125613090526	2.6875149270013e-10	-19.7794541563309	6.82624440837925	4.68182858189326	2.00365807651937	2.76331634994178	3.50440673961081	monocyte	Loss	COPZ2	0.387979793767145	-1.62201669464096	flankingactivetss	enhancer	NA	NA	NA	FALSE	FALSE	FALSE	FALSE	FALSE	FALSE
cg08944961	0.0197633082295261	80.5243119333551	2.70874450248273e-10	-19.7843425047203	3.0081898557977	1.47565951077188	5.81995241431763	5.65861499838784	3.82192572544571	monocyte	Loss	CUX2	-Inf	-Inf	enhancer	quiescent	NA	NA	NA	FALSE	FALSE	FALSE	FALSE	FALSE	FALSE
cg16473141	0.0413971551875232	80.3575698956804	2.74937742679766e-10	-19.8351986138057	6.10287835659088	2.4035096206742	5.15321310246854	2.90929826964673	3.26629926444624	monocyte	Loss	REC8	1.76780824840554	1.6553668443225	enhancer	quiescent	NA	NA	NA	FALSE	FALSE	FALSE	FALSE	FALSE	FALSE
cg08340755	0.0430331687260022	80.011520109012	2.83592930958708e-10	-19.6570173974929	5.72605577142204	1.25135493456398	6.13950963711141	2.92568643409063	3.61441062028075	monocyte	Loss	ID1	-2.99573227355399	-0.523404405972851	bivalent	enhancer	5	127	-0.161233333187799	TRUE	FALSE	FALSE	FALSE	FALSE	FALSE
cg08202287	0.0247254063679649	79.9695984494924	2.84662265146075e-10	-19.920746962287	3.99478880335306	2.40754390763807	4.90490738112083	4.49709438328868	4.1164124861297	monocyte	Loss	B3GNT7	-5.11599580975408	-4.60517018598809	quiescent	quiescent	3	72	-0.110749997198582	FALSE	FALSE	FALSE	FALSE	FALSE	FALSE
cg08342763	0.0449257265884367	79.7357364547119	2.90712103335694e-10	19.8396351983229	-2.56050935654509	-3.42571481453299	-3.60228997424794	-5.82995112099567	-4.42116991384233	monocyte	Gain	PSAP	-Inf	-Inf	flankingactivetss	flankingactivetss	5	359	0.158200000723203	FALSE	FALSE	FALSE	FALSE	FALSE	FALSE
cg09225701	0.0266531987731414	79.715298396857	2.91247707864473e-10	-19.8402809107245	4.4651670580539	1.85720865189259	4.79680674191477	4.02146023710586	4.69963824750036	monocyte	Loss	SH3TC1	1.99714629895301	2.44343340158143	quiescent	quiescent	2	4	-0.140124995261431	FALSE	FALSE	FALSE	FALSE	FALSE	FALSE
cg06092869	0.0234004908970022	79.6754517498746	2.92295157169514e-10	19.8867875073605	-2.88427523638922	-3.24458827258526	-3.95619534999003	-5.0304241469262	-4.77130450699605	monocyte	Gain	LBR	2.9344949640828	1.8484548129046	enhancer	enhancer	NA	NA	NA	FALSE	TRUE	TRUE	TRUE	FALSE	FALSE
cg08601457	0.0400438629459052	79.6471364851943	2.93042075744546e-10	-19.830462448151	5.98626660484636	3.56527732584317	4.16728172079604	2.9030135857316	3.20862321093388	monocyte	Loss	FYN	0.761739972025557	0.0930348659671893	quiescent	enhancer	NA	NA	NA	FALSE	FALSE	FALSE	FALSE	FALSE	FALSE
cg20998539	0.0361730500527276	79.5565742604886	2.95445547419594e-10	19.8574752563423	-2.83187359072993	-4.1317038706391	-3.1312885731104	-5.3662819748096	-4.39632720996436	monocyte	Gain	ERN1	-Inf	-Inf	enhancer	enhancer	NA	NA	NA	FALSE	FALSE	FALSE	FALSE	FALSE	FALSE
cg24900654	0.0265969146440062	79.4573596351653	2.98104329660253e-10	19.7923397607844	-2.12674406021308	-3.45409378542384	-3.83244724188844	-5.14710210260389	-5.231952575026	monocyte	Gain	KCNN4	-3.17008566069877	-2.27789248040367	enhancer	activeenhancer	NA	NA	NA	FALSE	FALSE	FALSE	FALSE	FALSE	FALSE
cg00453717	0.0297400565796586	79.2960194167857	3.02486080974697e-10	-19.6773765232274	5.66077559682151	1.9862166223472	5.44343706062431	2.49893395787271	4.08801329143118	monocyte	Loss	POLD3	1.48704426422003	1.21119664941526	quiescent	enhancer	NA	NA	NA	FALSE	FALSE	FALSE	TRUE	FALSE	FALSE
cg23657179	0.0733934494015602	79.253069669101	3.03664799762676e-10	-19.5747120061498	4.65202259595927	1.77048669265344	6.94009732120751	2.86829971239242	3.34380568396377	monocyte	Loss	ZNF503	2.7079168588792	3.49734054777037	bivalent	bivalent	5	31	-0.151949996873736	FALSE	FALSE	FALSE	FALSE	FALSE	FALSE
cg12350196	0.0285251565950656	79.1835467256445	3.05583846698649e-10	-19.7481572455718	2.67798428170675	6.06598143215975	3.58457548297689	4.33000941594441	3.08960664720565	monocyte	Loss	CASR	1.55138498098548	1.22230376101066	enhancer	enhancer	2	297	-0.111125004167358	FALSE	FALSE	FALSE	FALSE	FALSE	FALSE
cg02092181	0.0378823399326066	79.1817458827907	3.05633737795348e-10	19.7523123465317	-3.23401493115521	-4.26496720093236	-2.20663465487292	-5.71275046682142	-4.33394509274127	monocyte	Gain	DOT1L	0.371563556432483	0.20089794236689	quiescent	activeenhancer	NA	NA	NA	TRUE	FALSE	FALSE	FALSE	FALSE	FALSE
cg07329251	0.00467032600204069	79.0835725463976	3.08367582489435e-10	17.8823702380075	-0.260033693393256	-10.5489575273135	1.76389797766299	-3.6395120461149	-5.19776496037565	monocyte	Gain	AMPD3	-5.11599580975408	-4.89285225843987	enhancer	enhancer	10	497	0.312908333260566	TRUE	TRUE	FALSE	FALSE	FALSE	TRUE
cg01013171	0.0352688554075755	78.9636393838142	3.11745060136744e-10	-19.6040926746327	5.60082532420882	4.31545093765103	5.46889947321044	1.53476957806034	2.68414736059136	monocyte	Loss	FOS	-Inf	-Inf	quiescent	quiescent	9	679	-0.199768520443252	FALSE	FALSE	FALSE	FALSE	FALSE	FALSE
cg14596967	0.0232899600681978	78.9589696768213	3.11877410737433e-10	-19.8261991513043	4.32589618777978	2.86948219512556	3.70432933622271	4.1758793100819	4.75061212209432	monocyte	Loss	ZBTB16	-Inf	-Inf	enhancer	quiescent	NA	NA	NA	FALSE	FALSE	FALSE	FALSE	FALSE	FALSE
cg04226002	0.0395332780031585	78.8258466708776	3.1567735084304e-10	-19.5728788141743	6.96743743903105	3.02432885527507	4.21527584310489	2.65953655506067	2.70630012167273	monocyte	Loss	ZBTB16	-Inf	-Inf	flankingactivetss	quiescent	NA	NA	NA	FALSE	FALSE	FALSE	FALSE	FALSE	FALSE
cg00516092	0.0234255680138409	78.8229865674425	3.15759565101479e-10	-19.556996797865	6.49726980668454	1.66434974081424	5.00041860480999	3.3099212852117	3.08503736034456	monocyte	Loss	NOL4L	3.47103434125094	1.43983512804792	enhancer	enhancer	NA	NA	NA	TRUE	FALSE	TRUE	FALSE	FALSE	FALSE
cg17104151	0.0653515712676316	78.7905023364842	3.16695035884948e-10	19.8398066584308	-3.8332846986332	-4.09105719282643	-3.47657820268772	-4.20791048006738	-4.23097608424438	monocyte	Gain	C1QC	-1.21066179247673	-4.38202663467388	quiescent	enhancer	5	130	0.115849996109804	FALSE	FALSE	FALSE	FALSE	FALSE	FALSE
cg11549417	0.0385976527523674	78.6324768052333	3.21290845214881e-10	-19.634029364944	6.50570441076977	3.23528885433482	3.6585314878618	3.70423238533912	2.53027222712764	monocyte	Loss	RASA3	-Inf	-Inf	enhancer	enhancer	1	0	-0.071000000461936	TRUE	FALSE	TRUE	TRUE	FALSE	FALSE
cg10168494	0.0276121385402342	78.6066921032092	3.22047883798043e-10	-19.537686829391	5.8060927745817	4.48882207884956	4.9241930436335	3.27418307368275	1.0443958388039	monocyte	Loss	BCL6	1.77223680273919	1.65918000432891	enhancer	enhancer	NA	NA	NA	TRUE	TRUE	TRUE	TRUE	TRUE	TRUE
cg10598503	0.0763052262676107	78.5478250423566	3.23783808076618e-10	-19.5534072859054	5.82131348795655	1.71833326448992	5.58142939520091	2.84802656878099	3.58430458498664	monocyte	Loss	RYBP	-0.921303273697699	-0.130678323642116	enhancer	quiescent	2	11	-0.24054167062665	TRUE	FALSE	FALSE	FALSE	FALSE	FALSE
cg03507593	0.0333306776640314	78.4828822013751	3.25711214698145e-10	19.7741662423456	-3.98335333031641	-3.34231412286968	-5.00730602061997	-3.51726576085613	-3.92392700768337	monocyte	Gain	NCOR2	-0.725670372265505	-0.994252273343867	enhancer	enhancer	NA	NA	NA	TRUE	TRUE	FALSE	FALSE	FALSE	FALSE
cg23023970	0.0262085287264455	78.3772811129567	3.28873125013246e-10	-19.6328824232481	4.30809041227482	4.99046312297406	5.27921658993327	1.93508881210759	3.12002349861882	monocyte	Loss	INPP5A	-2.74887219562247	-1.63475572041839	enhancer	enhancer	3	43	-0.120555557439932	FALSE	FALSE	FALSE	FALSE	FALSE	FALSE
cg12895631	0.015311265504004	78.340213868242	3.29991230356862e-10	-19.2641787926867	6.4380830952775	1.95294723601796	6.68757493156514	2.39824332568236	1.78733021190126	monocyte	Loss	SMCO4	1.37826218942263	0.471564909812688	enhancer	quiescent	5	855	-0.162783338626226	FALSE	FALSE	FALSE	FALSE	FALSE	FALSE
cg10916651	0.0228616002988357	78.3124976089276	3.30830085510117e-10	19.6843073343943	-4.56754269091234	-2.02480770448513	-4.04381068630177	-4.24671305630304	-4.80143319889472	monocyte	Gain	C1QA	2.82221187271311	1.74090467517641	enhancer	enhancer	3	346	0.188805547335909	TRUE	TRUE	FALSE	TRUE	FALSE	FALSE
cg08640361	0.0711332867722587	78.2613751913676	3.32383694669221e-10	19.7008246480639	-3.79527124476249	-3.86275450214719	-5.16401343650553	-2.49204811701264	-4.38673734769441	monocyte	Gain	SGK1	0.489806256541915	1.03584996693179	flankingactivetss	activetss	NA	NA	NA	FALSE	FALSE	FALSE	TRUE	FALSE	FALSE
cg19821988	0.0128999397465863	78.0342345369953	3.3938722494341e-10	-19.7257975478358	4.32273689906457	3.5805258659373	3.12812196936993	4.41981635049639	4.27459646296763	monocyte	Loss	ATP2A3	0.649195293030763	0.715397789494765	quiescent	quiescent	1	0	-0.0527499914169312	FALSE	FALSE	FALSE	FALSE	FALSE	FALSE
cg01417714	0.0385719477599982	78.0332522202121	3.3941787417844e-10	-19.6884606511889	3.87291978896878	2.79310026947177	3.49409021648497	5.04676985414657	4.48158050759984	monocyte	Loss	FAM189B	-Inf	-Inf	quiescent	enhancer	1	0	-0.0734999999403954	FALSE	FALSE	FALSE	FALSE	FALSE	FALSE
cg22108567	0.0321225559843335	77.9967122591756	3.40560187952707e-10	-19.5494336901749	5.3838035481161	3.47747693712302	5.66238972028533	2.63519664456862	2.39056684272854	monocyte	Loss	FBXL18	1.1718627504077	1.38566916572597	enhancer	enhancer	NA	NA	NA	FALSE	FALSE	FALSE	FALSE	FALSE	FALSE
cg04276058	0.0249285959263772	77.946831427044	3.42126604800645e-10	-19.4134235388608	6.21416647515961	3.33100851684368	5.52308409635094	1.41633909486929	2.92882535565529	monocyte	Loss	IFFO2	1.26694760348732	0.939030218843645	flankingactivetss	enhancer	1	0	-0.0595000023022294	FALSE	FALSE	FALSE	FALSE	FALSE	FALSE
cg16936953	0.0106167931901058	77.8142016896755	3.46331472042156e-10	19.3781752029978	-0.820392972314843	-3.53713201218322	-4.74093700213994	-6.33870040150086	-3.94101281481828	monocyte	Gain	VMP1	-5.52146091786225	-2.55747734262284	activetss	activetss	2	52	0.106375000206754	TRUE	FALSE	FALSE	FALSE	FALSE	FALSE
cg04364752	0.0124674405969187	77.762724709458	3.4797924130428e-10	-19.4808015561339	3.32744620698976	1.20382776660772	5.03174558005295	4.79464079442889	5.12314120635225	monocyte	Loss	GALNS	0.364643113587909	0.932164081030445	enhancer	quiescent	4	137	-0.103125002235174	FALSE	FALSE	FALSE	FALSE	FALSE	FALSE
cg02830023	0.019543100426474	77.5319469923361	3.55476434332768e-10	19.5256204763531	-4.41165558398594	-2.05871075127373	-3.11232679406767	-4.22201572027697	-5.72091165970822	monocyte	Gain	DTNBP1	-1.12701176318981	-0.159582069824465	quiescent	activeenhancer	1	0	0.368000000715256	TRUE	TRUE	FALSE	FALSE	FALSE	FALSE
cg15586392	0.045657019248627	77.4302354703629	3.58838691405854e-10	-19.5517931014076	4.26725626879676	3.49852137317381	5.70221684262173	3.6892391570484	2.39455943567736	monocyte	Loss	SLC45A4	0.484892241739486	0.322083499169113	enhancer	enhancer	NA	NA	NA	FALSE	FALSE	FALSE	FALSE	TRUE	TRUE
cg06743610	0.0348779356007341	77.3409012491413	3.61821546554776e-10	-19.5445663640324	5.56674136891538	3.5509498722872	3.7158836953297	2.32326897842864	4.38772244907013	monocyte	Loss	FXYD1	-Inf	-Inf	enhancer	enhancer	NA	NA	NA	FALSE	FALSE	FALSE	FALSE	FALSE	FALSE
cg16672203	0.0368126167780881	77.0341516010594	3.72279846928347e-10	-19.4295411043175	5.87714659872969	2.33995036943823	4.09977675924443	2.42089674064514	4.69177063625955	monocyte	Loss	VWA7	-Inf	-Inf	quiescent	enhancer	NA	NA	NA	FALSE	FALSE	FALSE	FALSE	FALSE	FALSE
cg02224021	0.0396516448340894	76.9163142526195	3.76388135130204e-10	-19.5495763029932	4.08007602480644	2.61076551120264	4.58731821562654	3.58927407715853	4.68214247421986	monocyte	Loss	PRTN3	-5.52146091786225	-Inf	bivalent	polycomb	1	0	-0.0662500066682696	FALSE	FALSE	FALSE	FALSE	FALSE	FALSE
cg10016364	0.109808874216856	76.8380246608769	3.7914603346957e-10	-19.5479532809433	4.41953706504283	3.66220327701371	4.64737262493719	2.66267192212564	4.15616839182047	monocyte	Loss	FCRL6	-3.17008566069877	-Inf	enhancer	quiescent	2	32	-0.332749994122423	FALSE	FALSE	FALSE	FALSE	FALSE	FALSE
cg14753356	0.032834282040039	76.8015734395859	3.80437904812234e-10	19.5718840415236	-4.3462938850396	-4.45511784458501	-3.88771574729535	-3.11584221453777	-3.76691435006589	monocyte	Gain	IER3	-4.01738352108597	0.097580328338864	enhancer	activeenhancer	5	636	0.325900003314018	FALSE	FALSE	FALSE	FALSE	FALSE	FALSE
cg20781880	0.0250125052104768	76.7676582610962	3.81644377622387e-10	-19.3496199158214	5.43485682059853	2.94234752998878	5.8440836615393	3.15571945359277	1.97261245715099	monocyte	Loss	S1PR4	-0.0140989243795016	0.84372003903932	activetss	activeenhancer	NA	NA	NA	TRUE	FALSE	FALSE	FALSE	FALSE	FALSE
cg27110054	0.0211252489188082	76.4914389515935	3.91633484688489e-10	-19.3761986107754	6.41218012239433	3.08768155878822	3.65175103036544	2.83506758082478	3.38951832323048	monocyte	Loss	RRM2B	-3.12356564506388	-1.18744350237473	polycomb	polycomb	NA	NA	NA	FALSE	FALSE	FALSE	FALSE	FALSE	FALSE
cg06947286	0.0249900978613433	76.3134219933618	3.98228181736909e-10	-19.0906517364374	7.63393268698716	2.14144389385355	3.65184377080911	3.60361053997342	2.05982086176521	monocyte	Loss	PDLIM4	-0.356674943938732	0.831821575247705	quiescent	enhancer	NA	NA	NA	FALSE	TRUE	FALSE	FALSE	FALSE	FALSE
cg23202388	0.0616362259728674	76.3043582747726	3.98567302081804e-10	19.5217292210818	-3.75206515654576	-3.39017854769148	-4.2809709588778	-4.18573566794348	-3.91277889125305	monocyte	Gain	CHID1	-Inf	-Inf	quiescent	activeenhancer	17	543	0.450794113526011	FALSE	FALSE	FALSE	FALSE	FALSE	FALSE
cg09824900	0.0073244007689941	76.1857027484284	4.03037137946441e-10	-18.7264086818004	5.22854420289089	-0.53450936716989	7.16921363744079	2.04173498413386	4.82142525209482	monocyte	Loss	IGF1R	-6.21460809842219	-5.29831736654804	enhancer	enhancer	2	467	-0.0535833328807106	FALSE	FALSE	FALSE	FALSE	FALSE	FALSE
cg19111287	0.072496824832724	76.1286172854474	4.05207807803879e-10	18.9844117801489	-8.10712856892435	-2.28463013978139	-2.25037558762387	-2.82306796867794	-3.51920953333612	monocyte	Gain	RGS12	2.04691834997428	0.0559076319382961	enhancer	enhancer	NA	NA	NA	FALSE	FALSE	FALSE	FALSE	FALSE	FALSE
cg21164050	0.0988012219563163	75.9612589324608	4.11648345284783e-10	19.2893194481647	-1.66538381102366	-5.96545898841779	-3.96708601730943	-3.76511887581329	-3.92627176848854	monocyte	Gain	USP12	-Inf	-Inf	quiescent	enhancer	5	282	0.362533332686871	FALSE	TRUE	FALSE	FALSE	FALSE	FALSE
cg09902130	0.0267189148654888	75.8725623905498	4.15108686869676e-10	-19.1777347804174	6.07869269331501	2.07265740694409	5.55212096924809	2.29350230837555	3.18076141821709	monocyte	Loss	CD6	1.96655275960122	0.591944675050783	quiescent	polycomb	43	2147	-0.224220928580811	FALSE	FALSE	FALSE	FALSE	FALSE	FALSE
cg06639585	0.0209497371376708	75.7292159934186	4.2077101782645e-10	-19.3287359029269	3.61840615212109	2.26855156164056	5.55534204244881	3.40641734275038	4.48001881244581	monocyte	Loss	PNPLA1	-1.69281952137315	-1.66073120682165	quiescent	enhancer	1	0	-0.118999995291233	FALSE	FALSE	FALSE	FALSE	FALSE	FALSE
cg08271907	0.00986000222939881	75.7207421244554	4.21108474791642e-10	-18.9337707779753	3.80393885950788	-0.301493905282147	6.26280621000209	4.68986270372864	4.47865694069514	monocyte	Loss	SLC45A4	0.484892241739486	0.322083499169113	enhancer	enhancer	1	0	-0.123999997973442	FALSE	FALSE	FALSE	FALSE	FALSE	FALSE
cg15352829	0.0205174895234268	75.5482943946942	4.28042982002028e-10	-19.2275467496088	5.22868846760299	1.58495655500486	5.39387980046033	3.56316661015317	3.45685530740038	monocyte	Loss	PLD4	1.60422434538121	2.00653477087175	enhancer	enhancer	NA	NA	NA	FALSE	FALSE	FALSE	FALSE	FALSE	FALSE
cg00989036	0.0376833998812413	75.4978391359338	4.30096305419586e-10	19.3083797228717	-2.98815223547874	-3.26545899192766	-2.78353472802864	-5.34060950289493	-4.93062426454177	monocyte	Gain	MKNK1	-4.8283137373023	-Inf	enhancer	activeenhancer	NA	NA	NA	FALSE	FALSE	FALSE	FALSE	FALSE	FALSE
cg14120703	0.0182865831817591	75.3691937720181	4.35382353544519e-10	19.1954435448348	-1.88835841307059	-3.32076303190386	-3.0556318232072	-5.6651755169631	-5.26551475954769	monocyte	Gain	NOTCH1	-Inf	-5.99146454710798	activeenhancer	activeenhancer	8	253	0.235843746981118	FALSE	FALSE	FALSE	FALSE	FALSE	FALSE
cg12940181	0.0450259220286459	75.3385128310095	4.36653884489273e-10	-19.1332014276209	5.13163526290599	2.09188655439589	6.01216496144823	2.02530181264382	3.87221284307724	monocyte	Loss	ZEB2	1.4743052384426	2.43470924592109	enhancer	enhancer	NA	NA	NA	FALSE	FALSE	FALSE	FALSE	FALSE	TRUE
cg25406518	0.0243409726632281	75.2198075434174	4.41613264411309e-10	19.2977006571188	-2.76784041368393	-4.26049276822307	-3.04108814269123	-3.8153691692141	-5.41291016330646	monocyte	Gain	TKFC	0.590006421640432	0.813149972954642	quiescent	enhancer	3	60	0.374166660010815	FALSE	FALSE	FALSE	FALSE	FALSE	FALSE
cg12441066	0.0372032275246414	75.1891748128227	4.42903408099443e-10	-18.9395885561969	6.6825182996481	0.863822858467549	4.88825850457238	2.25944812575321	4.24554076773532	monocyte	Loss	MSI2	-0.282362910974181	0.331100692819302	quiescent	quiescent	NA	NA	NA	FALSE	FALSE	FALSE	FALSE	FALSE	FALSE
cg24164702	0.0174546341269834	74.9534657412017	4.52974781598739e-10	-18.7718344891871	7.64248516818503	2.18823674289757	5.1090715675358	2.50686043506836	1.32518057462526	monocyte	Loss	CAPN12	-Inf	-Inf	enhancer	enhancer	NA	NA	NA	FALSE	TRUE	FALSE	FALSE	FALSE	FALSE
cg01023672	0.0398624900062811	74.8750774702519	4.56381471996903e-10	-19.2276762842773	5.18152292498021	2.74546202487439	4.72582228459812	4.06632287019015	2.50854620759381	monocyte	Loss	AMIGO2	-3.07911388249304	-2.12026353620009	enhancer	enhancer	NA	NA	NA	FALSE	TRUE	FALSE	FALSE	FALSE	TRUE
cg19745415	0.028433858888213	74.6844908149777	4.6478600416788e-10	-19.178090602021	5.67298124447347	2.95438025614227	4.3646943642392	3.87168145730407	2.31435328664256	monocyte	Loss	IL12RB2	0.783901543828409	0.480881747392919	bivalent	bivalent	NA	NA	NA	FALSE	FALSE	FALSE	FALSE	FALSE	FALSE
cg18518074	0.0369081918165349	74.6673785078359	4.65549168721091e-10	19.0072735075483	-2.14585800308328	-2.45151554112697	-2.67214543464085	-6.07550018615799	-5.66225435524272	monocyte	Gain	EHD1	-2.3859667019331	-1.17118298150295	enhancer	enhancer	2	21	0.118499986827374	FALSE	FALSE	FALSE	TRUE	FALSE	FALSE
cg06764092	0.0193074912084595	74.5927629970681	4.68893465712111e-10	19.25804295407	-2.8497092235964	-4.89768514598147	-4.30659313712536	-3.80233401449154	-3.40172143287524	monocyte	Gain	SLAMF8	0.751416088683921	0.487045095100587	enhancer	activetss	3	41	0.306527780317184	FALSE	FALSE	FALSE	FALSE	FALSE	FALSE
cg09709457	0.036767006422861	74.5115655341118	4.72563740922702e-10	-19.2082631836767	4.60789889627491	2.72323907026179	5.23455733072565	3.30114830659258	3.34141957982177	monocyte	Loss	XXYLT1	-3.50655789731998	-Inf	enhancer	enhancer	2	2	-0.0966249974444509	FALSE	FALSE	FALSE	FALSE	FALSE	FALSE
cg21130221	0.025100333953922	74.3917901071214	4.78037403666999e-10	-19.0420565498885	6.01366969021149	3.14426812259655	4.95390970758171	1.75606435773661	3.17414467177615	monocyte	Loss	KCNQ1	-Inf	-Inf	enhancer	enhancer	NA	NA	NA	FALSE	FALSE	FALSE	FALSE	FALSE	FALSE
cg15521790	0.0107391545525246	74.3909585199804	4.78075657017517e-10	19.0463057173569	-2.44679965225049	-6.42711433383591	-4.29181814711274	-3.47838046307797	-2.40219310928211	monocyte	Gain	MAML2	-5.52146091786225	-5.99146454710798	enhancer	activeenhancer	NA	NA	NA	TRUE	TRUE	FALSE	FALSE	FALSE	FALSE
cg06100756	0.0801988485208414	74.3802934820442	4.78566560818782e-10	-19.095510324142	5.06667806610931	2.29184229235916	5.6416903465464	3.44418185536874	2.65111774286165	monocyte	Loss	ACBD4	-Inf	-Inf	flankingactivetss	flankingactivetss	NA	NA	NA	FALSE	FALSE	FALSE	FALSE	FALSE	FALSE
cg21728101	0.0289709032069937	74.3687894043011	4.7909672555849e-10	19.247507340948	-3.90844879641535	-3.13735214607205	-3.43891973753035	-3.92980905093417	-4.83297763789757	monocyte	Gain	MAD1L1	-Inf	-Inf	flankingactivetss	activeenhancer	NA	NA	NA	FALSE	TRUE	FALSE	FALSE	FALSE	TRUE
cg02017323	0.0266099321419205	74.286430372114	4.82911735575905e-10	-19.1201835510494	5.94237508274494	3.29091246409796	3.77063221407826	3.79067133680803	2.32559245332016	monocyte	Loss	ZNF48	-3.07911388249304	-4.38202663467388	flankingactivetss	enhancer	NA	NA	NA	FALSE	FALSE	FALSE	FALSE	FALSE	FALSE
cg14258501	0.032547558405061	74.24491894138	4.84847657036069e-10	-18.690725573821	7.0159712645763	3.24218332867862	5.69558039598856	1.04795489376885	1.6890356891396	monocyte	Loss	LY6G6E	NA	NA	quiescent	enhancer	2	24	-0.16550000756979	TRUE	FALSE	FALSE	FALSE	FALSE	FALSE
cg14785527	0.00905922891295286	74.2329694402738	4.85406561570738e-10	-18.9882180419748	5.67487583386995	1.23871004792883	3.99060729908551	2.92261564510606	5.16140921598451	monocyte	Loss	STAMBPL1	-Inf	-Inf	quiescent	enhancer	NA	NA	NA	FALSE	FALSE	FALSE	FALSE	FALSE	FALSE
cg13098855	0.0174707884047456	74.2100715493011	4.86479587767016e-10	-19.0532274633684	4.3200546040804	2.33824363569238	1.99976886333052	5.00271807722267	5.3924422830424	monocyte	Loss	S100A14	-4.13516655674236	-4.60517018598809	enhancer	enhancer	NA	NA	NA	FALSE	FALSE	FALSE	FALSE	FALSE	FALSE
cg22890825	0.0113168515263311	74.1399542915421	4.89782133801131e-10	-18.9485905999445	4.35902859940554	2.67071377212717	6.8297815437866	2.36906389784813	2.72000279420278	monocyte	Loss	ZMIZ1	-4.13516655674236	-2.40794560865187	quiescent	enhancer	NA	NA	NA	FALSE	FALSE	FALSE	FALSE	FALSE	FALSE
cg12177334	0.0161434928107956	73.4394556554561	5.24208742892329e-10	18.7477560533423	-1.3602156950685	-3.49631701353971	-2.0988633497081	-6.65408858378976	-5.1382714279555	monocyte	Gain	DOK3	1.80828877117927	0.795252403497099	flankingactivetss	flankingactivetss	26	1244	0.228589742877282	FALSE	FALSE	FALSE	FALSE	FALSE	FALSE
cg04813904	0.0386902448064902	73.4066549962978	5.25886739128819e-10	18.8219367807633	-1.06736760876993	-2.62473876499165	-5.39872562535032	-5.77457936745549	-3.95652541419592	monocyte	Gain	CD180	-Inf	-Inf	flankingactivetss	activeenhancer	11	986	0.297636365179311	FALSE	FALSE	FALSE	FALSE	FALSE	FALSE
cg03065308	0.0540817985440554	73.4063918884867	5.2590022362619e-10	19.0875190883337	-2.68358306602592	-3.05854877796411	-4.46744365958721	-4.74033012171964	-4.13761346303678	monocyte	Gain	IFNGR1	1.58800996502048	1.99333884262642	flankingactivetss	activetss	18	1391	0.267856478647984	FALSE	FALSE	FALSE	FALSE	FALSE	FALSE
cg21374307	0.0420574960514081	73.3429071818311	5.29165352287207e-10	-18.9430849645916	5.74469332720299	1.81302015479498	3.92317672500905	2.81051584934932	4.65167890820219	monocyte	Loss	SCHIP1	-Inf	-3.42651518964645	enhancer	quiescent	NA	NA	NA	FALSE	FALSE	FALSE	FALSE	FALSE	TRUE
cg07708453	0.0126384536315312	73.3243165557735	5.30125844883918e-10	-19.0967216690154	5.00899422855828	3.36782794832686	3.879751941366	2.98272660944068	3.85742095172906	monocyte	Loss	PRDM2	-4.8283137373023	-Inf	quiescent	quiescent	5	193	-0.114516666034857	FALSE	FALSE	FALSE	FALSE	FALSE	FALSE
cg13461178	0.0284126181610273	73.219246393047	5.35591620413027e-10	-18.9491306798371	6.33501402036231	3.14724237094938	3.38817921915719	2.68342453546615	3.39527053390204	monocyte	Loss	SEMA6B	0.660623988854385	0.699377730310581	polycomb	polycomb	NA	NA	NA	FALSE	FALSE	FALSE	FALSE	FALSE	FALSE
cg08614871	0.0284344263366282	73.2063745510964	5.36265597319995e-10	18.1416257626157	0.465239983111157	-8.7192607626779	-3.62212741583021	-2.38114459429188	-3.88433298977465	monocyte	Gain	KLF6	2.1642421433723	0.914288729203482	flankingactivetss	activetss	NA	NA	NA	FALSE	FALSE	FALSE	FALSE	FALSE	FALSE
cg11628739	0.0175869473825207	73.0827530315628	5.42787665804975e-10	-18.8713204585843	5.30191887229511	1.77330123344588	5.70802186390999	3.06615149507863	3.02192699385472	monocyte	Loss	MRC2	0.339325305603619	0.320270262044932	enhancer	quiescent	2	33	-0.13075000338722	FALSE	FALSE	FALSE	FALSE	FALSE	FALSE
cg06792126	0.0410808610516036	73.0226688757607	5.45990037988973e-10	18.2297415518295	-0.985470606206351	-8.86351572049157	-1.44389916135388	-3.20896992291762	-3.72788615958046	monocyte	Gain	C15orf38-AP3S2	-Inf	-Inf	enhancer	enhancer	7	494	0.224523811645451	FALSE	FALSE	FALSE	FALSE	FALSE	FALSE
cg14338062	0.0251159030361141	72.9853505997033	5.47989809482704e-10	19.0918326723028	-3.42836904626833	-4.13304134185572	-3.57218334333843	-4.25389792839528	-3.70434101244503	monocyte	Gain	MARS	-4.60517018598809	-1.08618976866955	quiescent	enhancer	NA	NA	NA	FALSE	FALSE	FALSE	FALSE	FALSE	FALSE
cg02560388	0.0541276544151862	72.9707950317059	5.48772046730797e-10	-18.9257337479209	6.0828719300179	2.84535155271526	4.23432198412921	2.9422494290577	2.8209388706399	monocyte	Loss	LPIN1	-0.449416995637347	-1.63475572041839	flankingactivetss	enhancer	1	0	-0.059749999238799	FALSE	FALSE	FALSE	FALSE	FALSE	FALSE
cg15948536	0.105141041459429	72.9513063047252	5.49821381311092e-10	-19.0559638576421	4.68736916226238	3.34335349243226	4.22367971530579	2.92195542426693	3.87960606337489	monocyte	Loss	PALLD	-Inf	-3.79423996977176	enhancer	enhancer	13	1346	-0.249089744347983	FALSE	FALSE	FALSE	FALSE	FALSE	FALSE
cg18581405	0.042226334683559	72.8618784100474	5.54665710902809e-10	-18.8686986147071	5.32205607193956	2.83607279117117	5.43027451900102	1.81939916630274	3.46089606025396	monocyte	Loss	S1PR4	-0.0140989243795016	0.84372003903932	flankingactivetss	flankingactivetss	2	22	-0.0863749994896352	TRUE	FALSE	FALSE	FALSE	FALSE	FALSE
cg03074188	0.0217291089387344	72.8254080908595	5.56655188022294e-10	-18.9332172665928	4.18544871685998	1.76555060375415	5.18163120317021	3.36330933394448	4.43727740955329	monocyte	Loss	ZNF703	-Inf	-4.19970507787993	bivalent	enhancer	7	65	-0.142178569321654	FALSE	FALSE	FALSE	FALSE	FALSE	FALSE
cg21605283	0.0126018001980794	72.7392723521811	5.61386129457756e-10	-18.5360378435738	7.03714548880573	3.17760785965425	5.29959467037495	2.04997312792338	0.971716696815457	monocyte	Loss	RHBDL3	0.017839918128331	-0.113728765328343	flankingactivetss	enhancer	NA	NA	NA	FALSE	FALSE	TRUE	FALSE	FALSE	FALSE
cg26473110	0.0300452043493471	72.5811924104835	5.70187594109414e-10	18.8802223246694	-1.40163926060334	-3.66917748054549	-4.52946387102966	-4.74533067015273	-4.53461104233817	monocyte	Gain	DGKZ	-2.65926003693278	-2.20727491318972	activeenhancer	activeenhancer	15	374	0.454844443541434	FALSE	FALSE	FALSE	FALSE	FALSE	FALSE
cg22223119	0.0409259411573049	72.5404797329473	5.72479619290382e-10	18.9642047267201	-2.27307835164458	-4.64026318539496	-3.62530288890087	-3.84875018529481	-4.57681011548488	monocyte	Gain	FARP1	1.03602741347649	1.73298209852556	quiescent	quiescent	21	793	0.168638890638711	FALSE	FALSE	FALSE	FALSE	FALSE	FALSE
cg18720486	0.0304754325430803	72.5197890631862	5.73648454367721e-10	-18.9569317790266	3.11859564755816	4.7656220335983	3.74826781875077	2.55691516541221	4.76753111370713	monocyte	Loss	SHQ1	-Inf	-3.35240721749272	enhancer	enhancer	7	621	-0.138607145420143	TRUE	TRUE	TRUE	TRUE	FALSE	FALSE
cg22110158	0.0674232228148863	72.4719942664692	5.76358780373115e-10	18.9085914866617	-2.58319974315216	-3.17168458029288	-3.09243550424205	-4.59081707488741	-5.4704545709066	monocyte	Gain	ST14	-4.42284862919414	-5.29831736654804	enhancer	enhancer	6	354	0.606486111413687	FALSE	TRUE	FALSE	FALSE	FALSE	FALSE
cg20609883	0.107237360493582	72.4570284547461	5.77210436301492e-10	19.0112311208239	-3.0083110811648	-3.59419105818813	-4.09544912187964	-4.05889926356654	-4.25438057774849	monocyte	Gain	ARHGAP22	-2.32278780031156	-2.4949569856415	enhancer	activetss	NA	NA	NA	FALSE	TRUE	FALSE	FALSE	FALSE	FALSE
cg15874302	0.0293662167742939	72.4118726294587	5.79788764347649e-10	-18.856741123352	5.91965666822664	3.18238568334306	3.95161468153187	3.69887673330608	2.10420735692664	monocyte	Loss	KAT6B	-Inf	-5.29831736654804	enhancer	quiescent	3	335	-0.150944439280364	FALSE	FALSE	FALSE	FALSE	FALSE	FALSE
cg06544693	0.0175182108175996	72.31802668508	5.85189083602922e-10	-18.9701530621579	4.54151552958345	3.59290053625378	4.52074755656483	3.41288447660207	2.90210497579693	monocyte	Loss	GSE1	1.887372633431	1.3609765531356	quiescent	quiescent	11	330	-0.175689395587666	FALSE	FALSE	FALSE	FALSE	FALSE	FALSE
cg06702850	0.0248523378341784	72.2367843417886	5.89910202707767e-10	-18.5144800252667	4.42872370999263	-0.388861273906794	4.07757084619429	4.88703167068142	5.51001507231596	monocyte	Loss	RPS6KA2	-4.60517018598809	-Inf	enhancer	quiescent	NA	NA	NA	FALSE	FALSE	FALSE	FALSE	FALSE	FALSE
cg07090714	0.0120730023067373	72.0624443852455	6.0018779939937e-10	18.788171299519	-2.78017380991304	-1.69254975037389	-4.26017605053996	-5.2299317483094	-4.82533995768439	monocyte	Gain	LY86	2.39132830282843	2.22327128627432	activeenhancer	active	NA	NA	NA	FALSE	FALSE	FALSE	FALSE	FALSE	FALSE
cg02979520	0.0139947665984193	72.0624315696542	6.00188562319102e-10	-18.4853223267989	7.1773559044398	1.08988466584139	4.85571106923109	2.75090566761032	2.61146501967473	monocyte	Loss	CCDC51	-Inf	-Inf	tss	polycomb	NA	NA	NA	FALSE	FALSE	FALSE	FALSE	FALSE	FALSE
cg00522451	0.0773577974314869	72.0081598475326	6.0342926969523e-10	-18.8844828589268	5.10389239511577	4.62912112272138	2.90915560515156	3.13465225793389	3.10766146099194	monocyte	Loss	CKAP2L	-4.13516655674236	-5.99146454710798	enhancer	enhancer	NA	NA	NA	FALSE	FALSE	FALSE	FALSE	FALSE	FALSE
cg19689330	0.035770260201879	71.375315722574	6.42719226787398e-10	-18.6887618736014	5.96818173211412	2.10044107762169	4.48306485925802	2.96528928932082	3.17178490632805	monocyte	Loss	FARS2	0.0751074724868055	0.355924662548028	quiescent	quiescent	1	0	-0.129750000312924	FALSE	FALSE	FALSE	FALSE	FALSE	FALSE
cg03167633	0.0776030124562451	71.3363349868076	6.45232548150218e-10	-18.8148827873012	4.85164450186002	3.11433664428592	4.58664224649179	3.39133639811505	2.87092299654839	monocyte	Loss	ZEB2	1.4743052384426	2.43470924592109	enhancer	quiescent	11	1191	-0.193075759943123	FALSE	FALSE	FALSE	FALSE	FALSE	FALSE
cg26847100	0.0171595341081364	71.3215782799485	6.46186906283356e-10	-18.5963308351328	4.7859783982942	0.860087858379802	4.81233487893885	3.02275934588097	5.11517035363899	monocyte	Loss	SLC44A2	-1.18417017702976	-0.245261356567829	enhancer	enhancer	NA	NA	NA	FALSE	TRUE	TRUE	TRUE	FALSE	TRUE
cg07366670	0.0157868642952292	71.2871637249388	6.48418815400136e-10	-18.6167653482128	6.16603758537881	1.73919239555409	4.27355289902791	3.96302170600946	2.47496073607025	monocyte	Loss	CUX2	-Inf	-Inf	flankingactivetss	enhancer	NA	NA	NA	TRUE	TRUE	FALSE	FALSE	FALSE	FALSE
cg17591816	0.0708152755393458	71.2377530314885	6.51638571672452e-10	-18.8228668246883	4.00335734595283	3.47840635649151	3.19307196278502	3.17704638623697	4.97098477305062	monocyte	Loss	DNM3	-2.47693848013882	-1.24653241874473	quiescent	quiescent	NA	NA	NA	FALSE	FALSE	FALSE	FALSE	FALSE	FALSE
cg10351914	0.0114210000068575	71.1856500128634	6.55053410242512e-10	-18.6291499540628	5.33962510111171	2.74146559896656	5.54111585067517	1.86993545925055	3.13700794380198	monocyte	Loss	MFAP4	1.24415459395877	-0.809680996815897	enhancer	activeenhancer	NA	NA	NA	FALSE	FALSE	FALSE	FALSE	FALSE	FALSE
cg10275766	0.0101849955981396	71.0619897776325	6.63239607293577e-10	-18.6555538845824	5.65620623677093	1.71712790244996	4.17083530627635	2.9559884496843	4.1553959894129	monocyte	Loss	RAPGEF4	-Inf	-Inf	quiescent	quiescent	NA	NA	NA	FALSE	FALSE	FALSE	FALSE	FALSE	FALSE
cg10411221	0.00946707358773707	71.0138309148739	6.66459000345862e-10	18.7855460242054	-3.84763732267481	-2.81319212776018	-3.93623043807838	-3.24326701403859	-4.94521912165344	monocyte	Gain	HLA-DMB	-Inf	-Inf	flankingactivetss	activeenhancer	NA	NA	NA	TRUE	FALSE	FALSE	FALSE	FALSE	FALSE
cg26091247	0.0224435881040284	70.9604943169195	6.70045208473338e-10	-18.6579234461473	5.93950049349075	3.00071595958328	4.28596350699057	2.36838479048612	3.06335869559658	monocyte	Loss	BCL9L	-Inf	-Inf	enhancer	enhancer	NA	NA	NA	FALSE	FALSE	FALSE	FALSE	FALSE	FALSE
cg18315380	0.0289581671808486	70.6159834174818	6.93743006059938e-10	-18.5807660024127	5.14063725532212	2.01491250004339	5.16543738590089	2.21041715333348	4.04936169198686	monocyte	Loss	GPR146	-3.07911388249304	-Inf	polycomb	bivalent	NA	NA	NA	FALSE	FALSE	FALSE	FALSE	FALSE	FALSE
cg26661623	0.053738129423457	70.3994065877075	7.09126488007951e-10	-18.4490159226873	6.29994721373498	2.01059230257627	4.98951508228985	2.30312057197301	2.84584075210183	monocyte	Loss	ASGR2	-Inf	-Inf	enhancer	enhancer	NA	NA	NA	FALSE	FALSE	FALSE	FALSE	FALSE	FALSE
cg18172135	0.0334863994682315	70.263176761746	7.19000874952374e-10	-18.5473586355207	4.82449315198304	1.63830727734916	3.50012719101832	3.17024289850767	5.41418811649929	monocyte	Loss	DGKG	2.39734966943847	1.91802494556578	quiescent	polycomb	3	29	-0.110249999910593	FALSE	FALSE	FALSE	FALSE	FALSE	FALSE
cg09906382	0.033019546483203	70.2184346347782	7.2227785418221e-10	-18.6857864490642	3.13778524951145	3.15847358515937	5.01009827749757	3.66454018598366	3.71488915091213	monocyte	Loss	NR4A2	-2.74887219562247	-3.28341434600577	polycomb	polycomb	2	15	-0.117750003002584	FALSE	FALSE	FALSE	FALSE	FALSE	FALSE
cg05521767	0.0322534412343058	70.1913535350957	7.2426953545632e-10	-18.65193260007	3.91291625312957	4.22984777629517	4.85613353178964	2.33125484944878	3.32178018940683	monocyte	Loss	GDPD5	-Inf	-Inf	quiescent	enhancer	1	0	-0.0605000071227551	FALSE	TRUE	FALSE	FALSE	FALSE	FALSE
cg19715094	0.0117698888863035	70.0179471255411	7.37171233524137e-10	-18.6817910011708	3.58742832179797	4.3769059004775	4.28470149204397	3.32263982503192	3.11011546200749	monocyte	Loss	TMEM25	1.53298874027069	1.58206671563797	quiescent	quiescent	7	212	-0.111571426769452	FALSE	FALSE	FALSE	FALSE	FALSE	FALSE
cg24165638	0.019500016756222	70.0128952755865	7.37550984143658e-10	-18.645880637156	4.18054389380803	2.87039815404025	4.3994574047593	2.74636701942691	4.44911416509471	monocyte	Loss	AZU1	-0.132389188045746	-0.974184710293058	quiescent	quiescent	7	300	-0.11661904801925	FALSE	FALSE	FALSE	FALSE	FALSE	FALSE
cg06885823	0.0590325071890337	69.9653198684847	7.41138152031202e-10	-18.2124547177914	5.33335673683209	0.13763717029567	5.73159057544934	2.45267483409967	4.55719540111466	monocyte	Loss	XRCC4	-Inf	-Inf	enhancer	quiescent	NA	NA	NA	TRUE	FALSE	FALSE	FALSE	FALSE	TRUE
cg01902758	0.0424181290096207	69.8448685891621	7.50308868322889e-10	-18.4455768759726	5.17137540166764	1.90549496321849	5.58268111912909	2.36837127629151	3.41765411570286	monocyte	Loss	ST5	0.109750863959119	3.02601896615886	enhancer	quiescent	NA	NA	NA	FALSE	FALSE	FALSE	TRUE	FALSE	FALSE
cg24496021	0.0570845332914741	69.7845651133425	7.54948415380279e-10	-18.0120451704492	4.71804762854222	-1.19280124161116	5.24553740428791	4.18776082975	5.05350054948027	monocyte	Loss	FCHSD2	-Inf	-Inf	enhancer	enhancer	NA	NA	NA	TRUE	TRUE	FALSE	FALSE	TRUE	TRUE
cg25541209	0.0222512117379766	69.7343238709905	7.58838645222778e-10	18.612612051795	-4.27769260376293	-2.39709497843562	-3.48716952807682	-4.40527426779825	-4.04538067372135	monocyte	Gain	LOC100131496	-Inf	-Inf	flankingactivetss	activeenhancer	24	1219	0.23570138793568	TRUE	FALSE	FALSE	FALSE	FALSE	FALSE
cg05938423	0.0394212067922948	69.734234282504	7.58845602410441e-10	18.5353016983923	-5.43868019494132	-4.32070894117434	-3.46491865626277	-2.15989362632014	-3.151100263986	monocyte	Gain	LINC01555	3.40465805329114	1.96396054180469	enhancer	enhancer	NA	NA	NA	FALSE	TRUE	FALSE	FALSE	FALSE	FALSE
cg19114543	0.0489973909777048	69.6150334674066	7.68166764173617e-10	-18.6299426258669	4.00388693107958	2.89204181715996	4.18337480142572	4.10221769211625	3.44842137107395	monocyte	Loss	CCDC12	1.57650141218784	2.75985169966547	enhancer	enhancer	2	66	-0.097375001758337	FALSE	FALSE	FALSE	FALSE	FALSE	FALSE
cg20363347	0.0294408050101324	69.613231914103	7.68308632396449e-10	-18.3353249350727	6.62254573884903	1.61716414212552	4.20107272101475	2.94047342109332	2.95406891199005	monocyte	Loss	MYEOV	1.10988188092634	0.989541193613748	quiescent	enhancer	NA	NA	NA	FALSE	TRUE	FALSE	FALSE	FALSE	FALSE
cg05729480	0.0256330521280057	69.57813742832	7.7107817507813e-10	-18.5166830142899	5.20731252599329	2.68444129911848	3.97863227961457	4.41007066095837	2.23622624860766	monocyte	Loss	SEPT9	-1.55116900431012	-3.79423996977176	enhancer	flankingactivetss	NA	NA	NA	FALSE	FALSE	FALSE	FALSE	FALSE	FALSE
cg11115622	0.0253352608362877	69.4933681177606	7.77814686694634e-10	-18.4150290805803	6.21938158687308	2.87896658131293	3.6957626984612	3.65358850084827	1.96732971180248	monocyte	Loss	PLEKHG3	0.91709041204472	0.452666709592459	bivalent	enhancer	NA	NA	NA	FALSE	FALSE	FALSE	FALSE	FALSE	FALSE
cg14163484	0.0173541382626386	69.3728703866024	7.87505593496857e-10	-18.5457516273957	3.66446087549645	2.39768433318209	4.37452363126368	3.31289236489687	4.79619042190224	monocyte	Loss	FER1L5	0.60431596685333	-0.168418651624963	quiescent	quiescent	NA	NA	NA	FALSE	FALSE	FALSE	FALSE	FALSE	FALSE
cg08943494	0.0234936080275875	69.2521110431624	7.9735504938486e-10	-18.4200462043771	4.74853023786437	4.48585240350119	4.84274837567984	1.5967903487076	2.74612483863269	monocyte	Loss	PRR5L	2.03156346143537	3.70923339999433	enhancer	quiescent	9	258	-0.133453704028701	FALSE	FALSE	FALSE	FALSE	FALSE	FALSE
cg07786220	0.0414387771792811	69.1848314094425	8.02903074208773e-10	-18.3172401645486	5.77504175881954	1.59602724371208	4.99604968214546	2.2585375353217	3.69158393020956	monocyte	Loss	RPTOR	-1.83258146374831	-1.74296930505862	enhancer	quiescent	1	0	-0.157499995082617	FALSE	FALSE	FALSE	FALSE	FALSE	FALSE
cg07349094	0.0386270321894808	69.1692214806964	8.04196547287128e-10	-18.3235038872921	6.3586351154193	3.76344727246823	3.9515753030904	2.0171813332904	2.23266485810745	monocyte	Loss	AFF3	-4.26869794936688	-3.79423996977176	flankingactivetss	enhancer	2	16	-0.0789999994449317	FALSE	FALSE	TRUE	FALSE	FALSE	FALSE
cg07995200	0.0141248588774509	69.161175319367	8.04864192171998e-10	-18.5703699725338	4.20459045872626	2.93550075883903	4.22821009404548	3.60337948289278	3.59868916618312	monocyte	Loss	FOXO3	-2.20727491318972	-Inf	quiescent	quiescent	NA	NA	NA	FALSE	FALSE	FALSE	FALSE	FALSE	FALSE
cg11094248	0.0121448250148931	69.1312617754739	8.07351837531602e-10	-18.2136255548051	5.98255867757708	3.851567243929	5.11214206217008	2.32434043032808	0.943017140827213	monocyte	Loss	RARA	0.893636041309349	1.10938736183607	enhancer	enhancer	1	0	-0.0742499995976686	TRUE	TRUE	TRUE	TRUE	FALSE	FALSE
cg24427724	0.0129903694455485	69.1221598758719	8.08110490318407e-10	-18.4403889250139	4.95988440713175	3.32229911369996	5.08198063963129	2.12802861552701	2.9481961420576	monocyte	Loss	VWF	0.298622012490115	-0.423120043346885	quiescent	quiescent	NA	NA	NA	FALSE	FALSE	FALSE	FALSE	FALSE	FALSE
cg22131172	0.0158453735008759	69.0381376308585	8.15152114151598e-10	18.4701162470038	-4.20878122638898	-1.72894884948749	-4.16831322984789	-4.29786998461988	-4.06620295665958	monocyte	Gain	ANKRD10	-Inf	-1.78677192771702	enhancer	enhancer	13	458	0.450846152057728	FALSE	FALSE	FALSE	TRUE	FALSE	FALSE
cg14274896	0.0129376312344076	69.0280580764468	8.1600150956671e-10	18.3346249304228	-1.10291421810539	-3.54619137451515	-5.52602515000319	-3.63682637800429	-4.52266780936894	monocyte	Gain	FUCA2	1.57980310730441	2.25470701274958	flankingactivetss	active	4	153	0.133624999085441	FALSE	FALSE	FALSE	FALSE	FALSE	FALSE
cg18205787	0.0733390246849284	68.9609858592492	8.21679239532282e-10	18.426835104663	-4.05301085221857	-2.33593043481574	-5.53871239361088	-3.76784488313421	-2.73133656788569	monocyte	Gain	CHID1	-Inf	-Inf	quiescent	enhancer	17	543	0.450794113526011	FALSE	TRUE	FALSE	FALSE	FALSE	FALSE
cg16875057	0.0291039599405954	68.8785041091106	8.28722881875118e-10	-18.3420000011898	6.33497614490188	2.9316214841592	3.6152496635604	2.46637997308701	2.99377272904103	monocyte	Loss	STK39	-Inf	-3.42651518964645	enhancer	enhancer	NA	NA	NA	FALSE	FALSE	FALSE	FALSE	FALSE	FALSE
cg26165146	0.0698410264521158	68.8721399545799	8.29269194940384e-10	18.4598757149518	-2.59554388612879	-4.38761510656571	-4.52273011652281	-2.51684414719251	-4.43714242411324	monocyte	Gain	ARNTL2	1.31426115822006	1.51512723296286	enhancer	enhancer	NA	NA	NA	FALSE	FALSE	FALSE	FALSE	FALSE	FALSE
cg26769927	0.0408450552244949	68.8564009080233	8.30622023105602e-10	-18.4035778728982	5.22246610073691	3.08263564828056	4.57965836839924	3.61614384094284	1.90267390181468	monocyte	Loss	SPN	-0.0408219945202552	0.217125478988647	flankingactivetss	activetss	NA	NA	NA	TRUE	FALSE	TRUE	FALSE	FALSE	FALSE
cg14142087	0.0163741686549207	68.7472283603974	8.40074939982852e-10	-18.4869011779961	4.7262536579468	2.86150243471796	4.20005849788893	3.58704725146691	3.1120393227707	monocyte	Loss	KLF4	-5.11599580975408	-Inf	quiescent	quiescent	3	113	-0.231833330666025	FALSE	FALSE	FALSE	FALSE	FALSE	FALSE
cg04212092	0.0251814105502153	68.648914901504	8.48692040914243e-10	-18.3072588415021	5.69268997504984	2.71360681222433	4.97892830982418	2.64052572495741	2.28150801936455	monocyte	Loss	AHDC1	-Inf	-Inf	quiescent	enhancer	NA	NA	NA	FALSE	FALSE	FALSE	FALSE	FALSE	FALSE
cg05981394	0.0417368754418261	68.6004867314923	8.52973527958375e-10	-18.2507476558613	5.71431248439728	1.51313262000748	5.02566747978266	2.59443773161232	3.40319734006158	monocyte	Loss	CD19	-Inf	-5.99146454710798	enhancer	quiescent	NA	NA	NA	FALSE	FALSE	FALSE	TRUE	FALSE	FALSE
cg10723711	0.0243710870222748	68.5382073216326	8.58515616767009e-10	-18.337178140631	5.39550275779335	3.12022521703493	4.83558743808514	2.89140803033095	2.09445469599208	monocyte	Loss	CHRNB1	-Inf	-Inf	NA	bivalent	1	0	-0.0917500015348196	FALSE	FALSE	FALSE	FALSE	FALSE	FALSE
cg23575099	0.0336552537008104	68.5121490206417	8.60846580384387e-10	18.4714159494488	-3.28226794460113	-3.03133995546064	-3.82073849351171	-3.63656901473686	-4.7005005410884	monocyte	Gain	LGALS3	-Inf	-Inf	quiescent	enhancer	1	0	0.121750012040138	FALSE	FALSE	FALSE	FALSE	FALSE	FALSE
cg03574571	0.0506996499345483	68.4432506849416	8.67044294792823e-10	-18.3885168992641	5.10687614539533	3.23305748907922	3.86637960039582	2.10865904154416	4.07354463733976	monocyte	Loss	MAG	-5.52146091786225	-5.29831736654804	enhancer	enhancer	2	75	-0.105750006157905	FALSE	FALSE	FALSE	FALSE	FALSE	FALSE
cg08697732	0.0541128864278826	68.4121869426907	8.69855145420502e-10	18.1452359478482	-2.2641978222045	-3.47591608818349	-1.33032690442445	-4.85929923462483	-6.21549590793853	monocyte	Gain	B3GNTL1	-3.38139475436598	-3.35240721749272	quiescent	enhancer	8	265	0.55918749802125	FALSE	TRUE	FALSE	FALSE	FALSE	FALSE
cg02515217	0.0856904561045469	68.3007011623124	8.80028486838434e-10	18.3050399310408	-1.9669832338134	-4.95840535815965	-4.3668601573585	-2.3627560302911	-4.65003515926236	monocyte	Gain	VMP1	-5.52146091786225	-2.55747734262284	activetss	activetss	23	2297	0.233789855256623	FALSE	TRUE	FALSE	FALSE	FALSE	FALSE
cg11562411	0.0256480992428976	68.1913370395884	8.90139429541315e-10	-17.9611277502455	6.50452724394533	4.20663664810109	4.82187327214713	1.6281575993315	0.799932974376201	monocyte	Loss	SCUBE3	-0.926341067727656	-0.916290731874155	quiescent	quiescent	NA	NA	NA	FALSE	FALSE	FALSE	FALSE	FALSE	FALSE
cg16574073	0.045433784693115	67.9166639666264	9.16119250651738e-10	-18.2064700753311	4.81847189559426	1.29100254340492	3.92423176710589	5.168844023956	3.00391980795152	monocyte	Loss	RUNX3	-5.52146091786225	-Inf	quiescent	quiescent	NA	NA	NA	FALSE	FALSE	FALSE	FALSE	FALSE	FALSE
cg01699819	0.012590291775025	67.7708687014124	9.30257689197656e-10	-17.6795876270624	6.02556118033538	-0.993314526068704	5.67554784434453	3.13337977806985	3.83841336204768	monocyte	Loss	C7orf50	-Inf	-Inf	quiescent	enhancer	NA	NA	NA	FALSE	FALSE	FALSE	FALSE	FALSE	FALSE
cg09169117	0.136070426657067	67.7597711457929	9.31343957962802e-10	15.2978421706388	0.265440831167416	-12.9436048563733	0.424601400055836	-1.28424659814405	-1.76003293888333	monocyte	Gain	FMNL2	-Inf	-Inf	quiescent	enhancer	NA	NA	NA	FALSE	FALSE	FALSE	FALSE	FALSE	FALSE
cg00319692	0.0441174571021671	67.7109830913354	9.36136591384451e-10	18.0517981380216	-3.69333108618915	-1.86373481603525	-1.70191743254469	-4.3607129351089	-6.43210189892813	monocyte	Gain	ATP6V0D2	-Inf	-Inf	quiescent	tss	2	36	0.363458340987563	FALSE	TRUE	FALSE	FALSE	FALSE	FALSE
cg20443635	0.0124292297449418	67.7105253671321	9.36181687495282e-10	-18.1768520538865	5.08339000664833	3.72132323209782	5.21790482038007	1.6766543196404	2.47757967427211	monocyte	Loss	TGIF2-C20orf24	-Inf	-Inf	quiescent	enhancer	NA	NA	NA	FALSE	FALSE	FALSE	FALSE	FALSE	FALSE
cg27090988	0.0171113652261916	67.6064532815126	9.46499337086346e-10	18.1111466621431	-0.769699859741954	-4.35000328158333	-3.69274392664706	-3.86167756959903	-5.4370220245367	monocyte	Gain	BRPF1	1.68861871030854	1.92205647017591	quiescent	enhancer	1	0	0.334500011987984	FALSE	TRUE	FALSE	FALSE	FALSE	FALSE
cg04267691	0.0248016786111379	67.4038492270552	9.66957202913871e-10	-18.1381628927017	5.60790552575396	4.12051725209347	4.2887027874701	1.81718373250997	2.30385360771034	monocyte	Loss	GAS7	1.13462272619114	1.89160480419777	activeenhancer	quiescent	NA	NA	NA	TRUE	FALSE	FALSE	FALSE	FALSE	FALSE
cg16802439	0.031121254878545	67.3606714906054	9.71381559310135e-10	-18.2634250655243	3.93068542366361	1.91699597385344	4.17296754819146	4.34592659731811	3.89684952253823	monocyte	Loss	GALNS	0.364643113587909	0.932164081030445	enhancer	quiescent	NA	NA	NA	FALSE	FALSE	FALSE	FALSE	FALSE	FALSE
cg20430263	0.0235791069150692	67.3550568363815	9.7195856812134e-10	18.2954411689747	-2.84637851229919	-2.84221538217447	-3.96286329368116	-4.60799895401848	-4.03598502425191	monocyte	Gain	VEZF1	0.0217614917815127	0.120002792394696	enhancer	activeenhancer	12	986	0.359791667886182	FALSE	FALSE	FALSE	FALSE	FALSE	FALSE
cg01115857	0.0085948649665729	67.3389574777711	9.73615227701696e-10	18.1648060942854	-1.85874680696182	-3.25329088849933	-2.93106680576414	-4.72983497925656	-5.39186664861909	monocyte	Gain	PSEN1	-Inf	-Inf	quiescent	activeenhancer	1	0	0.172499977052212	FALSE	FALSE	FALSE	FALSE	FALSE	FALSE
cg00862408	0.0224092560072707	67.2568237484072	9.82116935590294e-10	-18.2218866930369	5.320030314871	2.90766417582446	4.26707809829003	2.60023135186711	3.12688275218432	monocyte	Loss	TBC1D10C	1.32813544694636	1.33302543224055	enhancer	enhancer	4	27	-0.107687500480097	FALSE	FALSE	FALSE	FALSE	FALSE	FALSE
cg23450938	0.0147085791172015	67.0269739640705	1.00635948094169e-09	-17.9497277527842	6.42466073970124	3.05731488031323	4.6896271507512	1.56045901809416	2.21766596392428	monocyte	Loss	IL1RL1	0.843289838989665	0.403797051007467	bivalent	NA	NA	NA	NA	FALSE	FALSE	FALSE	FALSE	FALSE	FALSE
cg13745870	0.0342212590943362	66.9739028617556	1.0120528748506e-09	18.1871080948425	-4.27714658333841	-1.94747156859611	-4.81488939997016	-3.21419547690395	-3.93340506603384	monocyte	Gain	SPATA12	0.363253259298855	-0.342490308946776	activeenhancer	activeenhancer	NA	NA	NA	FALSE	FALSE	FALSE	FALSE	FALSE	FALSE
cg05380759	0.0152761204629877	66.7687749291816	1.034404546174e-09	-17.8779696329482	5.83521231747252	0.593382812351549	4.94199037400603	2.54915108149901	3.95823303650108	monocyte	Loss	LARS2	-Inf	-Inf	enhancer	enhancer	NA	NA	NA	FALSE	FALSE	FALSE	FALSE	FALSE	FALSE
cg24633771	0.0419723878282157	66.618262953324	1.05116102301645e-09	-18.0308133210786	4.97820904280019	1.58017849878343	4.79343274612253	4.34903796630727	2.32995506706516	monocyte	Loss	BAALC	-Inf	-Inf	quiescent	quiescent	6	572	-0.172791666506479	FALSE	FALSE	FALSE	FALSE	FALSE	TRUE
cg22948808	0.0211656930439408	66.090259217425	1.11242363415724e-09	-17.7597643048547	6.26302117115837	1.37751904128309	5.19569403690973	3.13016745454378	1.79336260097529	monocyte	Loss	DGKZ	-2.65926003693278	-2.20727491318972	flankingactivetss	enhancer	NA	NA	NA	FALSE	FALSE	FALSE	FALSE	FALSE	FALSE
cg12232146	0.0690804148536383	65.9528195767525	1.12902727003508e-09	17.8923713041637	-1.34243380983916	-2.30448986628533	-4.00802321459814	-5.13421891698407	-5.10320552359431	monocyte	Gain	PHLDA1	-0.661648513500574	-0.220023423977966	quiescent	enhancer	3	260	0.677055562122001	FALSE	FALSE	FALSE	FALSE	FALSE	FALSE
cg13484467	0.0196753135713364	65.8685682873219	1.13934418211501e-09	17.9558474630562	-1.67534595592329	-2.7828186049539	-3.67320345734515	-5.40997058299612	-4.4145088223419	monocyte	Gain	METRNL	0.860355099543852	1.39065981862953	quiescent	enhancer	22	327	0.355060604485598	FALSE	FALSE	FALSE	FALSE	FALSE	FALSE
cg03779374	0.0412817451028421	65.7056263352725	1.15960167364349e-09	17.5802688661384	-1.16815730820423	-5.34609500859655	-1.62557503816736	-2.71783240823583	-6.72260910599843	monocyte	Gain	ZBTB20	3.84601139983423	4.71702457076223	quiescent	activeenhancer	5	145	0.260449997335672	FALSE	TRUE	FALSE	FALSE	FALSE	FALSE
cg16617872	0.0429251577953188	65.6618578109941	1.16511245604308e-09	17.9255206354984	-1.85295584493846	-2.54280223382846	-3.47996631540362	-4.76202890776052	-5.28776733356731	monocyte	Gain	SERPINE1	-2.45340798272863	-2.30258509299405	quiescent	enhancer	7	333	0.312916666668441	FALSE	TRUE	FALSE	FALSE	FALSE	FALSE
cg14762436	0.0633249285805912	65.581644948434	1.17528906662096e-09	18.0893815310049	-3.49133739178336	-3.87624432529989	-4.26487689721885	-3.31313119829542	-3.14379171423101	monocyte	Gain	OSBPL3	1.78775144783052	2.33044342112244	quiescent	enhancer	4	512	0.277687497437	FALSE	TRUE	TRUE	TRUE	FALSE	TRUE
cg16571794	0.0283037225617647	65.4796499932251	1.18837496807131e-09	-17.7112413059464	6.00502448085766	1.99974783404065	5.22590625399443	1.2961670876889	3.18439564936475	monocyte	Loss	SORCS2	-6.21460809842219	-Inf	enhancer	enhancer	NA	NA	NA	FALSE	FALSE	FALSE	FALSE	FALSE	FALSE
cg00563107	0.0425208387260086	65.3788077490017	1.20147554127888e-09	-17.8385886283713	5.55273353621824	2.33645636334938	5.09906520049851	2.39059224329121	2.45974128439824	monocyte	Loss	SCOC-AS1	4.77027776204736	2.94378086792189	enhancer	enhancer	6	209	-0.215666666859761	FALSE	FALSE	FALSE	FALSE	FALSE	FALSE
cg05979232	0.0264191602656554	65.2807200775174	1.21437549788295e-09	-17.850451087767	5.28222276642878	1.7300772049096	4.89138501312639	2.45232020082834	3.49444589643973	monocyte	Loss	CDH23	0.942348266193445	1.20372277307073	activeenhancer	enhancer	10	768	-0.14623333159058	FALSE	FALSE	FALSE	FALSE	FALSE	FALSE
cg25960038	0.0202357268684096	65.2662369380531	1.21629350864132e-09	-17.4299777952505	6.45826411287969	1.28358945146839	5.54078204311294	0.471169408870807	3.67617278244981	monocyte	Loss	HOXB5	2.90262965529167	2.10474372454205	bivalent	polycomb	NA	NA	NA	FALSE	FALSE	FALSE	FALSE	FALSE	FALSE
cg03936104	0.0239158244782806	65.2528615338077	1.21806787112779e-09	-17.7081866746004	5.30766993837523	1.68542456666105	5.86399501953163	1.80415176636392	3.04694538458375	monocyte	Loss	ZNF503	2.7079168588792	3.49734054777037	bivalent	bivalent	4	199	-0.109249998815358	FALSE	FALSE	FALSE	FALSE	FALSE	FALSE
cg11307715	0.0317151227087159	65.2170418153242	1.2228341300329e-09	-17.9515027523131	2.77671740366703	3.2545521503882	5.47194102333024	3.29883222002849	3.14945995489917	monocyte	Loss	DENND3	2.00498735575489	1.01794438560065	enhancer	quiescent	NA	NA	NA	FALSE	FALSE	FALSE	FALSE	FALSE	FALSE
cg24310500	0.0145339791345267	64.967148781062	1.25667973928431e-09	-17.9685414049256	3.60638470700273	3.3463566443585	3.65225814820549	2.61396203253432	4.74957988261799	monocyte	Loss	CPNE5	-Inf	-Inf	polycomb	polycomb	4	49	-0.143937498796731	FALSE	FALSE	FALSE	FALSE	FALSE	FALSE
cg09022607	0.0342631084113758	64.7961604611589	1.28045020408725e-09	-17.8961858568722	3.80999099561207	2.86766698112074	5.32934902393678	2.84265756231836	3.04652127275668	monocyte	Loss	TCF7L2	-Inf	-Inf	tss	flankingactivetss	NA	NA	NA	FALSE	FALSE	FALSE	FALSE	FALSE	FALSE
cg04904784	0.0181346559100146	64.7877847893296	1.28162759911218e-09	-16.9134812061782	7.52414122219383	0.0148551975919907	6.27271401466431	2.52312729849945	0.578643472152181	monocyte	Loss	TM7SF3	-0.253602758798918	2.14651590734416	quiescent	quiescent	1	0	-0.215000004818042	FALSE	FALSE	FALSE	FALSE	FALSE	FALSE
cg06529643	0.0371284346986478	64.7163393134155	1.2917209411684e-09	17.7708126659099	-1.3708648080354	-2.66789933776156	-5.17159927313538	-4.51814391125616	-4.04230533574115	monocyte	Gain	PSAP	-Inf	-Inf	activeenhancer	enhancer	NA	NA	NA	FALSE	FALSE	FALSE	FALSE	FALSE	FALSE
cg24252148	0.0162671850731092	64.4511578178781	1.3299797005517e-09	-17.8380944439415	5.19814700101936	2.97790885756707	3.34379200471769	2.29900841105529	4.01923816958027	monocyte	Loss	LRP5	-2.91877123241786	-1.35673555887835	bivalent	bivalent	6	62	-0.162583333672956	FALSE	FALSE	FALSE	FALSE	FALSE	FALSE
cg08930413	0.019412279306727	64.2984214637545	1.3525976249735e-09	17.6508127585386	-3.09122753346991	-3.28611457750725	-1.46625764175971	-3.55370286911118	-6.2535101208794	monocyte	Gain	PRKAG2	3.80381399220604	3.25751944846041	flankingactivetss	activeenhancer	26	839	0.192153845848038	FALSE	FALSE	FALSE	FALSE	FALSE	FALSE
cg26874367	0.0393752857204056	64.2656400005084	1.35750868880459e-09	-17.7311507345941	4.64017808297146	2.36263664523417	5.51328979386705	2.39291738672704	2.82212882576596	monocyte	Loss	HS6ST1	0.0449733656427312	-0.174353387144778	enhancer	enhancer	4	400	-0.118062502859781	TRUE	FALSE	FALSE	FALSE	FALSE	TRUE
cg03030757	0.0269912434640089	64.2027277377031	1.36699042648335e-09	-17.5575951962536	5.90482556088109	3.05553667037061	5.17708953153228	1.494431358293	1.92571207518375	monocyte	Loss	FANCE	1.92716410623426	1.78674692740451	flankingactivetss	activetss	1	0	-0.0733333298315605	FALSE	TRUE	FALSE	FALSE	FALSE	FALSE
cg09429735	0.0823011237313471	64.2019281464859	1.36711141786424e-09	-17.7486410548802	3.91464486085188	1.19605431556974	4.56715228778273	3.94991877085592	4.12087084357629	monocyte	Loss	EIF4E3	-2.3434070875143	-4.89285225843987	enhancer	enhancer	3	646	-0.195777777168486	TRUE	FALSE	TRUE	TRUE	FALSE	FALSE
cg25676471	0.0128706986912134	64.1598095829319	1.37350184329635e-09	-17.5547508365759	6.56451008539342	2.48988061108646	4.27547656722355	2.49504276475898	1.72984079166129	monocyte	Loss	PDGFB	1.06402084389849	0.774727167552368	polycomb	bivalent	NA	NA	NA	FALSE	FALSE	FALSE	FALSE	FALSE	FALSE
cg21503275	0.07029046319516	64.10243527714	1.38226148010002e-09	17.7693509545424	-2.51750505792795	-2.01996129296202	-4.17215444938341	-4.51426823481522	-4.54546185180708	monocyte	Gain	RAD51B	-4.13516655674236	-2.23026443141442	enhancer	enhancer	NA	NA	NA	FALSE	FALSE	FALSE	FALSE	FALSE	FALSE
cg15490070	0.0306557496395788	64.0775950452651	1.3860735945835e-09	-17.7310055354693	5.13307688017609	4.11679673500066	4.00390558939557	2.84130666410523	1.63591967675823	monocyte	Loss	CHI3L1	2.23452036207992	1.39003734739872	enhancer	enhancer	NA	NA	NA	FALSE	FALSE	FALSE	FALSE	FALSE	FALSE
cg04784315	0.0175911658710235	64.0256622454494	1.39408203566476e-09	-17.4922241084849	5.15124736563236	2.63299550517046	5.83695946863105	0.681406851285193	3.18961491776583	monocyte	Loss	GPR21	-5.52146091786225	-4.89285225843987	quiescent	quiescent	1	0	-0.122000001370907	FALSE	FALSE	FALSE	FALSE	FALSE	FALSE
cg18655522	0.0284095241056189	63.8512667165969	1.42136140823718e-09	17.8328916122938	-3.14064331115715	-3.87301000722903	-2.80269943607175	-3.65886869487543	-4.35767014690481	monocyte	Gain	ACTN1	-Inf	-5.99146454710798	enhancer	enhancer	NA	NA	NA	FALSE	FALSE	FALSE	FALSE	FALSE	FALSE
cg08043998	0.01431875827367	63.7816986168674	1.43241181656116e-09	17.7125686591559	-2.51382996687647	-3.29742212159977	-2.60449942209258	-5.58754319156106	-3.70927395702599	monocyte	Gain	KDM2B	2.26425997867238	1.89311196348834	enhancer	activeenhancer	33	765	0.318416667768186	FALSE	FALSE	TRUE	FALSE	FALSE	FALSE
cg19998150	0.0276182865295576	63.7319409513265	1.44037520321061e-09	-17.5013704289	6.22737489300907	1.11494097372853	4.07610423191549	2.35059915780327	3.73235117244628	monocyte	Loss	FRMD4A	1.80401736662356	2.23857976301813	polycomb	bivalent	NA	NA	NA	FALSE	FALSE	FALSE	FALSE	FALSE	FALSE
cg23830185	0.0321831099549539	63.6528567327506	1.45313557419502e-09	17.7007708222305	-2.03533614403461	-3.02954894576543	-3.12556817019577	-4.3764508180017	-5.13386678265956	monocyte	Gain	TNS1	1.83609528304811	1.69101789942652	enhancer	enhancer	NA	NA	NA	FALSE	FALSE	FALSE	FALSE	FALSE	TRUE
cg16650630	0.0116735478020747	63.6470320390157	1.45408045203972e-09	-17.7086061840076	4.93343671403922	3.35729762613382	4.39749694883715	1.90308050245593	3.1172943800298	monocyte	Loss	BMF	-0.287682072451781	0.511325498807642	quiescent	quiescent	NA	NA	NA	FALSE	FALSE	FALSE	FALSE	FALSE	FALSE
cg27061485	0.0378533189734621	63.6244279796715	1.4577538669303e-09	-17.7498851598306	3.78268955227373	3.20863450505391	2.81537587397679	2.82908835790573	5.11409687063595	monocyte	Loss	CBFA2T3	-6.21460809842219	-4.38202663467388	enhancer	quiescent	2	4	-0.157749999314547	FALSE	FALSE	FALSE	FALSE	FALSE	FALSE
cg26575105	0.00911098404644123	63.5784670988294	1.46525550789968e-09	-17.7768794507172	4.39391390896006	4.22348364987786	2.7099994825671	2.93572810976935	3.51375429954267	monocyte	Loss	FOXO3	-2.20727491318972	-Inf	enhancer	enhancer	NA	NA	NA	FALSE	TRUE	FALSE	FALSE	FALSE	FALSE
cg26426488	0.0506694501224246	63.5372834220888	1.47201460457896e-09	-17.6075095106371	4.26784644067597	1.33972988979271	4.75718428702174	2.54192740392373	4.70082148924107	monocyte	Loss	SLC12A9	5.29584431106564	4.83075076533572	quiescent	quiescent	1	0	-0.161250000819564	FALSE	FALSE	FALSE	FALSE	FALSE	FALSE
cg18468235	0.074909008425313	63.4993121393558	1.47827780305268e-09	17.351010062923	-2.39352431286626	-1.08158391869593	-2.23108523875863	-5.46121127931981	-6.1836052818762	monocyte	Gain	JAML	-1.88387475813586	-2.77258872223978	quiescent	enhancer	3	209	0.204166658222675	FALSE	TRUE	FALSE	FALSE	FALSE	FALSE
cg00291213	0.0386914575579856	63.4857269138537	1.48052595825364e-09	-17.5811929920584	5.4203947698054	2.4056437241018	4.88320370418364	1.75238876131768	3.11956203541208	monocyte	Loss	RUNX1-IT1	NA	NA	enhancer	enhancer	NA	NA	NA	TRUE	TRUE	FALSE	FALSE	FALSE	TRUE
cg12458039	0.0532115644911353	63.4640081951495	1.48412814051002e-09	17.7026358643078	-2.58584669411001	-2.40721396072395	-3.96394771598743	-5.06691861970307	-3.67870891226245	monocyte	Gain	FAM20C	0.282166891763671	0.0198026272961797	enhancer	activeenhancer	20	496	0.337154167603391	TRUE	TRUE	FALSE	FALSE	FALSE	FALSE
cg16144883	0.0250539282345984	63.4630016818677	1.48429531754633e-09	-17.679836065973	3.37733635409174	2.07130860317108	5.33144114538749	3.07761820358575	3.8221317473272	monocyte	Loss	VPS53	2.44633905663874	2.34516554052916	enhancer	quiescent	NA	NA	NA	TRUE	FALSE	FALSE	FALSE	FALSE	FALSE
cg05978306	0.0409073739006489	63.4291753287724	1.48992614289299e-09	-17.6549201248784	2.9959299992031	1.53758135516903	4.63577910594864	4.09166746751935	4.39396219703832	monocyte	Loss	MYO1C	-1.21739582465808	0.899144573039185	quiescent	enhancer	3	43	-0.123500000685453	FALSE	FALSE	TRUE	FALSE	FALSE	FALSE
cg03463948	0.0134572137062309	63.3393957750562	1.50498885044809e-09	17.7428615048585	-3.81392071131353	-2.2183428973804	-4.07941218825393	-3.83907062167547	-3.79211508623548	monocyte	Gain	UBASH3B	-4.26869794936688	-4.60517018598809	enhancer	activeenhancer	25	1356	0.355200000839929	FALSE	FALSE	FALSE	FALSE	FALSE	FALSE
cg00112238	0.0188856611012883	63.3296224590916	1.50663895255254e-09	-17.2700186854462	5.74578060859979	0.997517693725594	6.17227253938513	1.91492835336234	2.4395194872685	monocyte	Loss	SSBP3	-4.8283137373023	-3.68887945411394	quiescent	enhancer	NA	NA	NA	FALSE	FALSE	FALSE	FALSE	FALSE	FALSE
cg06333233	0.0666251754620852	63.268060977519	1.51708009370066e-09	17.727827084755	-3.50956500893746	-3.36712980096623	-3.27087831909476	-4.85058286155757	-2.7296710923075	monocyte	Gain	CREG2	-Inf	-Inf	quiescent	enhancer	NA	NA	NA	TRUE	TRUE	FALSE	FALSE	FALSE	FALSE
cg11002208	0.0168102216742548	63.2216546526466	1.52500505992543e-09	-17.1876357880254	7.29480293837951	0.917931766907121	4.40638111409045	2.22735792255327	2.34116203944004	monocyte	Loss	GPR35	-2.0874737133771	-3.91202300542815	enhancer	enhancer	4	172	-0.122687499931393	FALSE	FALSE	FALSE	FALSE	FALSE	FALSE
cg14812474	0.0435709642303775	63.1091739590545	1.54440919234874e-09	17.6670840220495	-3.58340644001302	-2.9544890580008	-2.22649303637597	-4.01942224769373	-4.8832732116792	monocyte	Gain	SORCS2	-6.21460809842219	-Inf	quiescent	enhancer	8	205	0.578656254219823	FALSE	FALSE	FALSE	TRUE	FALSE	FALSE
cg15320001	0.0518947101609111	63.01550459651	1.56078186272414e-09	17.7144753542297	-3.15068613230689	-4.54923180612142	-3.02583465682251	-3.70796681141302	-3.28075596992566	monocyte	Gain	NME9	-1.9241486572738	-0.232562773230701	enhancer	quiescent	NA	NA	NA	FALSE	FALSE	FALSE	FALSE	FALSE	FALSE
cg24819835	0.0424102480083502	62.9433002511991	1.57353692287715e-09	-17.7007235185375	3.18435899347169	3.17389024210414	4.56327119191997	2.98449309822031	3.79470999284227	monocyte	Loss	CD38	2.26592110862245	1.78002421300963	flankingactivetss	polycomb	6	407	-0.16391666553035	TRUE	FALSE	FALSE	FALSE	FALSE	FALSE
cg21990700	0.0294052013614688	62.879118373253	1.58497403724473e-09	-17.0947472969379	6.90307886245328	0.695881660051092	5.29641341041214	1.96146300849116	2.23791035843812	monocyte	Loss	C1RL	1.8046756944946	1.95727390770563	flankingactivetss	enhancer	NA	NA	NA	FALSE	FALSE	FALSE	FALSE	FALSE	FALSE
cg22904406	0.0516452970424788	62.865322359237	1.58744475019997e-09	17.6704979957305	-2.48099866114202	-4.07078276552602	-2.94965472721367	-4.35981590267478	-3.80924591426564	monocyte	Gain	DAXX	-Inf	-Inf	enhancer	enhancer	10	437	0.456241662567481	FALSE	TRUE	FALSE	FALSE	FALSE	TRUE
cg25662041	0.0237018848085682	62.8524317987168	1.58975725157885e-09	-17.397642245724	3.28875805979033	0.380409511296919	5.22966173196587	4.32594406006158	4.17286891453775	monocyte	Loss	LMAN2	1.21074978860496	1.84015272924463	quiescent	quiescent	1	0	-0.0898333328465621	FALSE	FALSE	FALSE	FALSE	FALSE	FALSE
cg05058748	0.0118927875309816	62.7151562371219	1.61462205766734e-09	-17.5361883624154	4.64376924204718	1.47025222185925	4.81093817647699	3.1515062980232	3.45972243835951	monocyte	Loss	SH3BP4	-6.21460809842219	-5.29831736654804	enhancer	quiescent	1	0	-0.0752499923110008	FALSE	FALSE	FALSE	FALSE	FALSE	FALSE
cg02776283	0.0115378937151284	62.5263913358074	1.64953614839363e-09	-17.1709881123777	2.52519037756056	0.171328083428789	5.80871868462044	5.47759005676369	3.18816090946978	monocyte	Loss	ABCB6	-1.40242374304977	-0.3147107448397	quiescent	quiescent	NA	NA	NA	FALSE	FALSE	FALSE	FALSE	FALSE	FALSE
cg07676145	0.024316380784728	62.4809797733405	1.65806266503241e-09	-17.3434893974425	5.06289420623601	2.25000957450305	5.79824041043827	1.47670074985606	2.75564445640896	monocyte	Loss	VSIR	0.0392207131532813	0.526206725804293	enhancer	enhancer	1	0	-0.0657499954104424	FALSE	FALSE	FALSE	FALSE	FALSE	FALSE
cg03870329	0.0664092494959369	62.354212167941	1.68213021411554e-09	17.6184573431473	-2.94948651950763	-3.25374133549463	-3.04147522177313	-4.43026596339384	-3.94348831739843	monocyte	Gain	INSIG1	-Inf	-5.99146454710798	enhancer	enhancer	NA	NA	NA	FALSE	FALSE	FALSE	FALSE	FALSE	FALSE
cg01406456	0.0108602337575191	62.3370506694713	1.6854187470029e-09	-17.5410310743027	4.52043579401733	2.51036416753866	4.79201801415183	2.48105374907788	3.23715934898153	monocyte	Loss	B3GNT2	-Inf	-Inf	quiescent	quiescent	3	65	-0.125249998023113	FALSE	FALSE	FALSE	FALSE	FALSE	FALSE
cg03543954	0.0739316280736209	62.3266682411178	1.68741179309676e-09	-17.5699247404518	3.71333946272994	3.30260860929069	4.13158512527215	4.40871059176654	2.01368098030628	monocyte	Loss	KIAA0513	0.49956243148728	1.52333521338069	enhancer	enhancer	NA	NA	NA	FALSE	FALSE	FALSE	FALSE	FALSE	FALSE
cg05937055	0.0148202528138694	62.305330023618	1.69151634091578e-09	-17.5927575660184	4.34595834275702	3.38828250732353	4.306646021025	2.78637752688007	2.76549315671444	monocyte	Loss	IER5	-6.21460809842219	-Inf	quiescent	quiescent	8	713	-0.217614587629214	FALSE	FALSE	FALSE	FALSE	FALSE	FALSE
cg12192582	0.0236071504212057	62.2999756584804	1.6925480636265e-09	-17.4398086899974	3.66481548383091	1.31345706624287	3.74250042579649	5.47302213290063	3.24601358075706	monocyte	Loss	ELMO1	-1.23787435600162	2.76332721659205	flankingactivetss	enhancer	1	0	-0.0752500011585653	FALSE	FALSE	FALSE	FALSE	FALSE	FALSE
cg06907356	0.0339442579193906	62.167835937333	1.7182371983571e-09	-17.3406654795956	5.08178225517247	2.36796654934689	5.63156922295053	1.91640444611783	2.34294300610415	monocyte	Loss	DNMT3L	1.64132410129642	2.14241634084122	quiescent	quiescent	NA	NA	NA	FALSE	FALSE	FALSE	FALSE	FALSE	FALSE
cg25649895	0.0175568170006363	62.1556777252941	1.72062297765521e-09	-17.1994489720852	2.49958234735553	2.32246686065248	6.93729105491067	1.59137050962536	3.84873820835393	monocyte	Loss	TMEM92	-Inf	-Inf	quiescent	quiescent	2	27	-0.0862500034272671	FALSE	FALSE	FALSE	FALSE	FALSE	FALSE
cg09866695	0.0434950642982691	62.1135576076336	1.72891719421434e-09	17.5819429074941	-3.44369177659858	-2.53840390281549	-4.31075770679132	-3.41424410498052	-3.87484541631747	monocyte	Gain	DUSP10	-2.84731226843572	-0.62548853208613	quiescent	enhancer	NA	NA	NA	FALSE	TRUE	FALSE	TRUE	FALSE	TRUE
cg01762315	0.0136414924103061	62.0924891725872	1.73308294607787e-09	16.8188492255739	0.7427770036228	-2.04259991181921	-4.99049242113577	-3.74320054531036	-6.78533335129682	monocyte	Gain	TTC7A	2.51963008584639	3.12993531557155	enhancer	enhancer	NA	NA	NA	TRUE	TRUE	FALSE	FALSE	FALSE	TRUE
cg19005210	0.0488212772800422	62.003360987057	1.75083209808112e-09	-17.5597636824311	4.32427905842257	3.55625926692224	3.99095396670132	3.17772648988695	2.51054490515665	monocyte	Loss	TREML2	1.00136690422927	0.083881483980702	flankingactivetss	enhancer	1	0	-0.101750002708286	FALSE	FALSE	TRUE	FALSE	FALSE	FALSE
cg23539261	0.0195456026085319	61.8373470504724	1.78444443611972e-09	-17.4682596082535	1.94893001754133	2.82806028976596	3.92911471927429	4.01905632362996	4.74309824756536	monocyte	Loss	VDR	0.765467842139571	1.56129753710617	enhancer	enhancer	2	101	-0.058874998241663	FALSE	FALSE	FALSE	FALSE	FALSE	FALSE
cg11152302	0.0172209264741318	61.7894677585106	1.79427384543828e-09	-17.3068725061256	3.592829959867	2.06643965011249	6.22902916832779	2.18531095804156	3.2332627526648	monocyte	Loss	NYNRIN	-Inf	-Inf	quiescent	quiescent	NA	NA	NA	FALSE	FALSE	FALSE	FALSE	FALSE	FALSE
cg18120259	0.0184704267581975	61.7551912079923	1.80134836167366e-09	-16.9923914727652	5.49060479311748	0.746949483370945	6.45498839653034	1.85506883435841	2.4447799656392	monocyte	Loss	C6orf223	-5.52146091786225	-5.99146454710798	enhancer	quiescent	3	44	-0.146249996343007	FALSE	FALSE	FALSE	FALSE	FALSE	FALSE
cg09674502	0.0368233891819898	61.5866275095617	1.83660233651765e-09	-17.4511899599225	3.88259808461292	3.12990756100497	4.51549969410993	4.00395724212277	1.91922737807188	monocyte	Loss	GFI1	-Inf	-Inf	quiescent	quiescent	7	911	-0.123726183459872	FALSE	FALSE	FALSE	FALSE	FALSE	FALSE
cg18615133	0.00821123669460657	61.5155728018823	1.85169671632501e-09	-16.8851592329813	6.6523254946619	-0.578533149167196	4.1209622141925	3.21556347233819	3.47484120099607	monocyte	Loss	MAP1LC3B2	-Inf	-Inf	flankingactivetss	activeenhancer	NA	NA	NA	FALSE	TRUE	FALSE	FALSE	FALSE	FALSE
cg20675439	0.0269950005655479	61.4067166346233	1.87509485964316e-09	-17.4300757365744	4.17967480637705	4.3128109506436	1.89775208032393	3.21856914337234	3.82126873260515	monocyte	Loss	FAM46A	0.482426149244293	2.12704052047911	enhancer	enhancer	1	0	-0.224999994039536	FALSE	FALSE	FALSE	FALSE	FALSE	FALSE
cg00945409	0.172285860255585	61.2809185330024	1.90255298998739e-09	17.4507446076893	-2.657711466384	-3.3486877275919	-2.91937105571694	-4.16358776054713	-4.36138660110211	monocyte	Gain	ZMIZ1	-4.13516655674236	-2.40794560865187	enhancer	active	NA	NA	NA	FALSE	FALSE	FALSE	FALSE	FALSE	FALSE
cg09742346	0.034632199694664	61.2764901919576	1.90352783980873e-09	-17.1694305509209	5.28972175147115	0.740301738802924	5.1193472312958	2.93217906897535	3.08788074077677	monocyte	Loss	CMIP	-4.8283137373023	-4.19970507787993	enhancer	enhancer	NA	NA	NA	FALSE	TRUE	FALSE	FALSE	FALSE	FALSE
cg18297196	0.0189221217813164	61.1636337695647	1.92856399228889e-09	-17.4179390358607	3.48322581580002	2.37641070090508	2.92712318122963	4.32851152467764	4.30266781329951	monocyte	Loss	TREML2	1.00136690422927	0.083881483980702	flankingactivetss	enhancer	NA	NA	NA	FALSE	FALSE	TRUE	FALSE	FALSE	FALSE
cg09146813	0.046183427570537	61.0482213403009	1.9545538435775e-09	17.3373793272271	-3.03264683230315	-2.59265535283887	-5.5318772270643	-2.8818977276696	-3.2983021874704	monocyte	Gain	ZNF354B	-Inf	-Inf	quiescent	enhancer	1	0	0.249500013887882	FALSE	FALSE	FALSE	FALSE	FALSE	FALSE
cg14587213	0.0224493291228793	61.0421024108871	1.95594281236043e-09	17.322695920738	-2.36684368654673	-3.65377314037273	-2.08081670569373	-4.17521316312676	-5.04604921034521	monocyte	Gain	FAM20C	0.282166891763671	0.0198026272961797	quiescent	enhancer	13	407	0.383961538784206	FALSE	FALSE	FALSE	TRUE	FALSE	TRUE
cg11767757	0.0328196339464665	61.03734599987	1.95702326847117e-09	17.357259148465	-2.81393609165027	-4.71339980832113	-2.22959989899933	-3.10673411754005	-4.49358923195019	monocyte	Gain	ETS2	-1.06131650392441	-3.10109278921182	enhancer	enhancer	NA	NA	NA	FALSE	FALSE	FALSE	FALSE	FALSE	FALSE
cg07533239	0.055785219371442	61.0017643870225	1.96512740104816e-09	8.77786729397887	1.84484728950701	-16.4778337698206	2.97415828252992	2.16213751516623	0.718823393512055	M (LPS/IFN)	Loss	PLEKHG6	NA	NA	NA	NA	NA	NA	NA	NA	NA	NA	NA	NA	NA
cg11363229	0.0848141346856157	60.9747477755695	1.97130615846281e-09	17.3993066092296	-2.27823879708733	-3.27358657961565	-3.94706887064702	-4.40751608452562	-3.49289627705737	monocyte	Gain	TM4SF19	1.67147330335355	1.99978938273222	enhancer	active	35	1498	0.299883333429517	FALSE	FALSE	FALSE	TRUE	FALSE	FALSE
cg04988978	0.00723416111226501	60.9646887547023	1.97361230063461e-09	-16.7890049793273	6.34003951109	0.733908550410247	5.63044699629494	0.78955409838769	3.29505582275774	monocyte	Loss	MPO	-Inf	-Inf	enhancer	enhancer	NA	NA	NA	FALSE	FALSE	FALSE	FALSE	FALSE	FALSE
cg07083818	0.0408501049184924	60.9435827071302	1.97846104093205e-09	17.4160784557058	-2.74302569971698	-3.45485433843843	-2.960728573627	-4.23522565494775	-4.02224419261905	monocyte	Gain	KIAA1683	-2.12026353620009	-0.89771434630122	enhancer	enhancer	NA	NA	NA	FALSE	FALSE	FALSE	FALSE	FALSE	FALSE
cg10718809	0.00803895191124903	60.9370825631426	1.97995705177323e-09	-17.0146769420619	6.17194779953173	1.11347478784485	4.98265780057776	1.782314337658	2.9642822309371	monocyte	Loss	PRDX5	-Inf	-Inf	enhancer	enhancer	NA	NA	NA	FALSE	FALSE	FALSE	FALSE	FALSE	FALSE
cg24540678	0.00916190983023379	60.9210957825089	1.98364187277933e-09	17.3349008751166	-4.1948219842243	-2.29676063891973	-2.21629896726291	-4.43888664126467	-4.18813261096909	monocyte	Gain	FBXO16	-Inf	-Inf	activeenhancer	activeenhancer	4	30	0.161749999271706	FALSE	FALSE	FALSE	FALSE	FALSE	FALSE
cg20613972	0.0426695848583302	60.8977756766413	1.98903090987571e-09	-17.3077521390424	3.96448713563658	1.4428675105346	4.58266422759988	4.01518543531747	3.3025478154431	monocyte	Loss	PLAC8	-Inf	-1.32802545299591	activeenhancer	enhancer	NA	NA	NA	FALSE	FALSE	FALSE	FALSE	FALSE	FALSE
cg11922563	0.0248141411448744	60.8670588351536	1.99615459539777e-09	-17.1101714995	5.67295799911584	3.179529261295	4.34395217468253	0.610768787189573	3.30296327727325	monocyte	Loss	POC5	0.678033542749897	1.38379123090177	enhancer	quiescent	NA	NA	NA	TRUE	TRUE	FALSE	FALSE	TRUE	TRUE
cg07018107	0.0265980788745032	60.8609489434166	1.99757501386428e-09	17.4382078112176	-3.90121885855725	-3.38466716159592	-3.28778725266529	-3.31255713296924	-3.55197739795991	monocyte	Gain	MYC	0.406797553341943	0.40212620684265	enhancer	activeenhancer	NA	NA	NA	FALSE	FALSE	FALSE	FALSE	FALSE	FALSE
cg20875821	0.015382114020235	60.841610838166	2.00207826313507e-09	-17.0957389265911	6.45875023129341	2.62144075204632	3.35229980443139	1.31007775880139	3.35317038020704	monocyte	Loss	SERPINB2	3.46910522026933	3.40502338649568	enhancer	enhancer	NA	NA	NA	FALSE	FALSE	FALSE	FALSE	FALSE	FALSE
cg02398682	0.0131921588710994	60.7629824246865	2.02050727208984e-09	-17.3044249253866	5.20536680891106	2.58861664493093	4.01540602739562	2.5058530285121	2.98918240303449	monocyte	Loss	MARCKSL1	-Inf	-Inf	flankingactivetss	enhancer	NA	NA	NA	FALSE	FALSE	FALSE	FALSE	FALSE	FALSE
cg07714319	0.0325264457181823	60.686458076094	2.03862793371994e-09	-17.1876623201293	6.08955972593809	3.10267684995564	3.11301115073406	2.87929782084836	2.00311677251034	monocyte	Loss	FAM49A	0.195566783543975	1.45628673293993	enhancer	enhancer	NA	NA	NA	FALSE	FALSE	FALSE	FALSE	TRUE	TRUE
cg14019523	0.0185030155413624	60.4615381707439	2.09296340091221e-09	17.3069987111745	-2.26782950550256	-3.39815414478243	-2.94214967224016	-4.18338656844323	-4.51547885195562	monocyte	Gain	ASB2	-1.98050159382493	5.9229246979909	quiescent	enhancer	4	83	0.244208340843519	FALSE	TRUE	TRUE	TRUE	FALSE	FALSE
cg11551560	0.0128473741777603	60.4128983633194	2.10492836814732e-09	-17.3608301187046	3.51168802252723	3.46374760895246	3.29583670744813	2.92995626502569	4.15960151244868	monocyte	Loss	TLE3	2.73397782311213	2.65500098001239	quiescent	enhancer	NA	NA	NA	FALSE	FALSE	FALSE	FALSE	FALSE	FALSE
cg10921709	0.0286911106845338	60.406886437121	2.10641262483793e-09	-17.1823145013023	5.2074329117216	4.05156390977175	3.2081288723388	1.2926353004888	3.42255348922369	monocyte	Loss	TRIOBP	-2.22562405185792	-2.85597033117883	enhancer	enhancer	1	0	-0.110749999061227	FALSE	FALSE	FALSE	FALSE	FALSE	FALSE
cg24505713	0.0209047330364588	60.3087064038984	2.13082047202746e-09	-17.0986021665307	4.91296486892	1.96040575331908	5.43610240554583	2.88981197871272	1.89931715819339	monocyte	Loss	CTR9	-4.8283137373023	-Inf	quiescent	enhancer	NA	NA	NA	FALSE	FALSE	FALSE	FALSE	FALSE	FALSE
cg15015109	0.00529420029049598	60.2642481322146	2.14197824074385e-09	-16.8516651827814	7.04312506043506	2.09929622610703	3.68406087475907	1.03257614609366	2.99260687561635	monocyte	Loss	HELZ	-1.52326021619305	-0.506667613617327	enhancer	enhancer	NA	NA	NA	FALSE	FALSE	FALSE	FALSE	FALSE	FALSE
cg08012294	0.0395242407258406	60.21768447805	2.15373544833536e-09	17.2483154202896	-2.35918444484369	-4.72166199380797	-2.49584624966335	-4.21378451753237	-3.45783824516731	monocyte	Gain	CTSB	-6.21460809842219	-5.99146454710798	flankingactivetss	activetss	14	667	0.339416662674575	FALSE	FALSE	FALSE	FALSE	FALSE	FALSE
cg08036172	0.0294110159104462	60.2097849860504	2.15573729803797e-09	17.0992551524947	-0.877396847055565	-4.40267774915789	-3.21521054920659	-3.47462197306096	-5.12934802724725	monocyte	Gain	MGLL	1.65173082462435	1.41403111609149	activeenhancer	activeenhancer	6	110	0.394763889670786	FALSE	FALSE	FALSE	FALSE	FALSE	FALSE
cg02555923	0.0213742080184061	60.1474460607214	2.17160910529825e-09	-17.1775250407216	5.188135860152	2.47742493831019	4.47172231278777	2.6998457674868	2.34039616200519	monocyte	Loss	LSM3	2.52091708731103	2.36884088877111	quiescent	quiescent	4	204	-0.214187502861023	FALSE	FALSE	FALSE	FALSE	FALSE	FALSE
cg24037813	0.0221338579077235	60.1379834199316	2.17402989943974e-09	-17.0171056337596	5.22169396672503	1.82805326111385	5.55699994726341	2.33220548313448	2.07815297274654	monocyte	Loss	CYB561	2.23964529322017	2.70704970076863	enhancer	enhancer	1	0	-0.0597500000149012	FALSE	FALSE	FALSE	FALSE	FALSE	FALSE
cg22768487	0.0190889100571252	60.0257188885929	2.20298474209812e-09	-16.699850061184	6.23584074833789	0.0239569122424033	5.12316788952978	1.65805287712063	3.65883163395332	monocyte	Loss	CELSR1	-0.373966441048793	0.415415438961333	polycomb	quiescent	10	308	-0.159024999896064	FALSE	FALSE	FALSE	FALSE	FALSE	FALSE
cg04915300	0.0657419041114273	59.961639056381	2.21970776543401e-09	7.40044976431185	2.9854910129242	-16.7066533321556	3.29455167685034	2.39196024803936	0.634200631564825	M (LPS/IFN)	Loss	GPD2	NA	NA	NA	NA	NA	NA	NA	NA	NA	NA	NA	NA	NA
cg23787937	0.0356210574646722	59.924066734793	2.2295799633033e-09	-17.1374990126009	5.19597108931481	4.18915484885246	3.09694613980194	2.98946076725114	1.66596616633205	monocyte	Loss	FAR2	-0.134674903326602	-0.353109877774236	flankingactivetss	enhancer	2	39	-0.0931250008288771	FALSE	FALSE	FALSE	FALSE	FALSE	FALSE
cg22429121	0.0112249794056918	59.9175116542399	2.23130741596265e-09	-17.0968987682931	5.85106561283835	2.5197981619822	2.40018547606092	2.51188924840517	3.81396026900651	monocyte	Loss	AHDC1	-Inf	-Inf	polycomb	polycomb	NA	NA	NA	FALSE	FALSE	FALSE	FALSE	FALSE	FALSE
cg06838283	0.0493799401609469	59.8989972772003	2.2361946856997e-09	-17.2507812812458	2.99559491191743	2.86877764840235	4.75585004151791	3.29539262390923	3.33516605548359	monocyte	Loss	NREP	-Inf	-Inf	enhancer	enhancer	NA	NA	NA	FALSE	FALSE	FALSE	FALSE	FALSE	FALSE
cg07011538	0.0238451513016453	59.8613194270066	2.24617807954257e-09	17.0334663560547	-0.932149556579436	-4.21072332572828	-3.1123106348564	-3.33694272124285	-5.44134011878181	monocyte	Gain	CALM2	-3.2188758248682	-3.79423996977176	quiescent	enhancer	NA	NA	NA	FALSE	TRUE	FALSE	TRUE	FALSE	FALSE
cg05569131	0.0224980966753701	59.8247230725545	2.25592329508475e-09	-17.1128912761831	5.58609007408862	3.40603879836755	3.64125130864936	2.2339645801052	2.24554651498556	monocyte	Loss	RAB44	-Inf	-Inf	flankingactivetss	enhancer	NA	NA	NA	TRUE	FALSE	FALSE	FALSE	TRUE	TRUE
cg00390724	0.0523063810985595	59.8216437471896	2.25674546938813e-09	-17.2439243962119	2.44801171935094	3.33498617568355	4.46446934993375	3.33187531018862	3.66458184106365	monocyte	Loss	SATB1	0.454889991435687	-0.139262067333508	enhancer	quiescent	9	2487	-0.262888884102857	FALSE	FALSE	FALSE	FALSE	FALSE	FALSE
cg27081745	0.0112434908157642	59.7992978302202	2.26272197234102e-09	17.2795046753824	-3.45577982074123	-3.06894701302067	-3.38225734538142	-4.03047407604185	-3.34204639140713	monocyte	Gain	PIK3R1	-6.21460809842219	-Inf	activeenhancer	enhancer	NA	NA	NA	FALSE	FALSE	FALSE	FALSE	FALSE	FALSE
cg03840694	0.00827283053170124	59.7849846342794	2.26655951620521e-09	-17.2536982605588	3.27200333127946	4.4223306847206	3.6257686611092	3.02515536411258	2.90844022686691	monocyte	Loss	SLC37A3	1.30236912618213	2.30183481160334	quiescent	quiescent	NA	NA	NA	FALSE	FALSE	FALSE	FALSE	FALSE	FALSE
cg13306815	0.0171022511125853	59.7664395326805	2.27154266015792e-09	16.8034219349795	-1.28303996917125	-2.04482119530617	-3.57668972287309	-2.87222192280679	-7.02664911364799	monocyte	Gain	CITED2	-0.669430653942629	-Inf	enhancer	enhancer	NA	NA	NA	FALSE	FALSE	FALSE	FALSE	FALSE	FALSE
cg00899659	0.0241836114907079	59.5058389778272	2.34289662051259e-09	-16.719673539456	5.60788272796951	3.9337315135014	4.68518637309694	-0.412897680098108	2.90577060519737	monocyte	Loss	C10orf25	NA	NA	flankingactivetss	enhancer	NA	NA	NA	FALSE	FALSE	FALSE	FALSE	FALSE	FALSE
cg14790115	0.0586153699895974	59.4556490634463	2.35692874650359e-09	16.9381003139249	-1.778149349944	-6.41567357776836	-2.78702682381929	-2.97450698912267	-2.98274357327057	monocyte	Gain	ACOD1	1.48659208243525	3.09941638483087	enhancer	enhancer	3	525	0.607333324383944	FALSE	FALSE	FALSE	FALSE	FALSE	FALSE
cg19946085	0.0144579193327435	59.3874782293396	2.37614078418588e-09	-17.0009446629814	3.37651678660207	1.85841454022443	5.59688630451491	2.06378324560165	4.1053437704019	monocyte	Loss	CYP19A1	-Inf	-4.60517018598809	bivalent	enhancer	4	57	-0.0841249998193234	FALSE	FALSE	FALSE	FALSE	FALSE	FALSE
cg15641364	0.0297701114925074	59.2936305716259	2.4028801386585e-09	-16.7583653120498	4.98137276270852	1.12499379414874	6.24842723598937	2.42620264164303	1.97736887756017	monocyte	Loss	TAGLN2	-Inf	-Inf	flankingactivetss	activeenhancer	NA	NA	NA	FALSE	FALSE	FALSE	FALSE	FALSE	FALSE
cg25282976	0.0792792954013442	59.2434702181921	2.41731171771787e-09	-17.0703030011631	4.10575449543986	1.6728302263787	4.85574267081918	2.97215803568856	3.46381758683612	monocyte	Loss	BAIAP2-AS1	-Inf	-Inf	enhancer	enhancer	NA	NA	NA	FALSE	FALSE	FALSE	FALSE	FALSE	FALSE
cg24339704	0.0225352529034267	59.0886400562555	2.46248105606764e-09	-16.6413251947517	5.81260930124734	0.123082864130278	4.57877582606934	1.6382650742942	4.48859212901057	monocyte	Loss	GNG7	-Inf	-Inf	quiescent	quiescent	2	64	-0.096000000834465	FALSE	FALSE	FALSE	FALSE	FALSE	FALSE
cg19991046	0.0269761440801978	59.0886096720292	2.46249001357192e-09	-16.7177008903069	4.11403230612485	-0.338895166617556	4.37565485681745	5.32453652821323	3.24237236576922	monocyte	Loss	DENND3	2.00498735575489	1.01794438560065	enhancer	quiescent	1	0	-0.105000011622906	FALSE	FALSE	FALSE	FALSE	FALSE	FALSE
ch.2.216208170F	0.01927938584445	59.0122372292049	2.485122346093e-09	-17.0587042483458	2.59644275374353	3.83975126358007	5.01015070985211	3.41360406214593	2.19875545710215	monocyte	Loss	FN1	1.97574630534107	1.67335123817775	quiescent	quiescent	NA	NA	NA	FALSE	FALSE	FALSE	FALSE	FALSE	FALSE
cg04970064	0.00859755995049983	59.0103913395994	2.48567227016073e-09	-17.0972558052852	2.92083600695141	2.68525557938264	3.10869506252501	3.41424297262978	4.9682261836959	monocyte	Loss	C17orf97	-3.81671282562382	-4.89285225843987	enhancer	quiescent	8	423	-0.12005208285215	FALSE	FALSE	FALSE	FALSE	FALSE	FALSE
cg23199327	0.0292908643041124	58.9752936358985	2.49615479928536e-09	5.88241685158277	1.71922485132556	-16.8810700829268	4.1918779956336	1.90767587438281	3.17987451614403	M (LPS/IFN)	Loss	IRF2	NA	NA	NA	NA	NA	NA	NA	NA	NA	NA	NA	NA	NA
cg19138538	0.00748063693908777	58.9576556540794	2.50144159209916e-09	-16.8205350174444	3.6945706019371	0.151541655244132	5.05498223456118	4.29964794084913	3.61979260128246	monocyte	Loss	PTGDR2	-Inf	-Inf	quiescent	quiescent	NA	NA	NA	FALSE	FALSE	FALSE	FALSE	FALSE	FALSE
cg13390284	0.0334035605977207	58.9043000699549	2.51751176214893e-09	-17.1300457294937	3.95939634294071	2.67675202334202	3.72535894503143	2.95962099202677	3.80891744812586	monocyte	Loss	AK4	0.504405055963068	1.67335123817775	flankingactivetss	enhancer	4	151	-0.100062505924143	FALSE	FALSE	FALSE	FALSE	FALSE	FALSE
cg06875488	0.0272030585365536	58.8403074792932	2.5369402202288e-09	-17.0290147944678	3.93777798558059	1.42885302488815	4.11977138328441	3.56063327814225	3.98197912383056	monocyte	Loss	SORCS2	-6.21460809842219	-Inf	enhancer	enhancer	NA	NA	NA	FALSE	FALSE	FALSE	FALSE	FALSE	FALSE
cg20005057	0.0202437003808482	58.8316740381414	2.53957435967828e-09	17.0497102452059	-4.14338182473272	-2.86892521793586	-2.59337025516134	-2.61145356883937	-4.83257936929045	monocyte	Gain	GABARAPL1	0.122217632724249	-1.30011666487884	activeenhancer	active	7	45	0.280607147541429	FALSE	FALSE	FALSE	FALSE	FALSE	FALSE
cg24310959	0.026656889423548	58.8141252106804	2.54493822158682e-09	17.0509756988828	-2.15612921034887	-3.30716735701986	-2.78502557658333	-4.22383756253228	-4.57881600891796	monocyte	Gain	LBP	-Inf	-Inf	quiescent	enhancer	5	257	0.504799995260934	FALSE	TRUE	FALSE	FALSE	FALSE	FALSE
cg09964921	0.0315574967116078	58.7762148607915	2.5565695394358e-09	-17.057700643854	2.95540596689847	3.31504772474947	2.38439578027737	3.50182751740274	4.90102365453579	monocyte	Loss	RCAN1	-3.64965874096066	-0.954511944694353	activeenhancer	enhancer	NA	NA	NA	FALSE	FALSE	FALSE	FALSE	FALSE	FALSE
cg00817464	0.0934874016334144	58.6815576676004	2.58587534484091e-09	3.62516491410421	2.80015658820784	-17.1155245112859	3.78030161842697	3.48159982173034	3.4283015680475	M (LPS/IFN)	Loss	XPNPEP1	NA	NA	NA	NA	NA	NA	NA	NA	NA	NA	NA	NA	NA
cg08443717	0.0110015325461082	58.5783887091079	2.61825082763636e-09	-16.8130242799089	5.76366971698381	1.23292341529268	4.39189277210427	2.87199134111172	2.55254705619029	monocyte	Loss	C21orf33	-0.481266821524446	0.21107097007994	quiescent	quiescent	NA	NA	NA	FALSE	FALSE	FALSE	FALSE	FALSE	FALSE
cg19476622	0.0768021185861975	58.4291775898248	2.66589071058263e-09	-17.0268179752221	4.43393065761172	2.5246845044235	4.03007356644667	3.29993066246679	2.73819856269427	monocyte	Loss	CABLES1	-Inf	-Inf	polycomb	bivalent	7	416	-0.112380952219523	FALSE	FALSE	FALSE	FALSE	FALSE	FALSE
cg09119494	0.0173507760976944	58.3918286643255	2.67796862475659e-09	-16.7157033305337	6.28173984671112	2.21791357857264	4.21117539467987	2.63620525819569	1.36866927561064	monocyte	Loss	E2F2	2.89281321954615	3.27213219116863	activeenhancer	enhancer	4	476	-0.113875002134591	FALSE	FALSE	FALSE	FALSE	FALSE	FALSE
cg13366537	0.0121291639843933	58.2718317985194	2.71719498224466e-09	-16.9292137197214	5.1099023173907	3.69305449196515	2.94011485122319	1.82149793769728	3.3646441222457	monocyte	Loss	SCRN1	2.28503193374646	3.85539974248706	flankingactivetss	activetss	NA	NA	NA	FALSE	FALSE	FALSE	FALSE	FALSE	FALSE
cg02330721	0.00585248777960588	58.1781421664872	2.74827458142422e-09	-16.0273129252566	-0.0805871405706543	6.08402517432518	1.25223943721141	1.63505974922472	7.13657570506591	monocyte	Loss	MAPK8IP3	-0.446287102628419	-0.374693449441411	quiescent	quiescent	1	0	0.101249992847443	FALSE	FALSE	FALSE	FALSE	FALSE	FALSE
cg05245650	0.0558597294770379	58.116165479981	2.76905543971496e-09	-16.9167105461867	2.2797005443717	4.41969293644844	3.57533461089123	2.10645513611423	4.53552731263379	monocyte	Loss	CDC42EP3	-Inf	-Inf	flankingactivetss	enhancer	NA	NA	NA	FALSE	FALSE	FALSE	FALSE	FALSE	FALSE
cg16690845	0.0240361915954264	58.0659653502113	2.78601818965636e-09	-16.8859691743662	3.29745213736089	1.57103871556448	3.05562717039613	4.02036153631033	4.94148961473437	monocyte	Loss	INPP5A	-2.74887219562247	-1.63475572041839	enhancer	enhancer	2	4	-0.121125005185604	FALSE	FALSE	FALSE	FALSE	FALSE	FALSE
cg16824282	0.0158005576460515	58.0090765338202	2.80538356826619e-09	-16.2831496341439	6.32840513925616	0.0229508531592582	5.89051457638887	2.02850072407192	2.01277835593695	monocyte	Loss	GP9	-6.21460809842219	-5.99146454710798	enhancer	quiescent	NA	NA	NA	FALSE	FALSE	FALSE	FALSE	FALSE	FALSE
cg02035751	0.0445153678635593	57.9598330951192	2.82226964074269e-09	16.9402959703951	-2.68137593745221	-3.23533344584048	-4.6634936980964	-2.4202282737024	-3.93986461539479	monocyte	Gain	RASSF5	-Inf	-Inf	enhancer	enhancer	3	129	0.214166657688717	FALSE	FALSE	FALSE	FALSE	FALSE	FALSE
cg25754958	0.0127048800528507	57.9295551254111	2.83270943718813e-09	-16.8601520993858	4.68148056804908	1.40821831166848	4.10440187705737	3.75077427761713	2.91527706499371	monocyte	Loss	PTPN7	1.55856558206034	1.38253731224218	flankingactivetss	activeenhancer	NA	NA	NA	TRUE	TRUE	FALSE	TRUE	FALSE	FALSE
cg03922381	0.0597108931526563	57.8842345735124	2.84841777535184e-09	16.5889255828397	-0.879988436098603	-6.50964558203986	-2.36321307556692	-3.49655401897455	-3.33952447248763	monocyte	Gain	HKDC1	-Inf	2.54278239887408	quiescent	enhancer	1	0	0.718749982304871	FALSE	FALSE	FALSE	FALSE	FALSE	TRUE
cg18854872	0.0369372400125804	57.7215296819381	2.90563106169579e-09	16.9679965805308	-3.44533657958074	-2.93811929410238	-4.14308706511291	-3.25269987916649	-3.188753779063	monocyte	Gain	SF3B1	0.129272335704139	0.159138221338297	quiescent	enhancer	NA	NA	NA	FALSE	FALSE	FALSE	FALSE	FALSE	FALSE
cg21741998	0.0536282414440741	57.6947396023303	2.91517580784232e-09	16.2724163365788	-4.10939439764623	-0.899213613765305	-0.224983301807281	-6.6818999777035	-4.35692500617583	monocyte	Gain	CPNE5	-Inf	-Inf	quiescent	activeenhancer	8	587	0.355124996742234	FALSE	TRUE	FALSE	FALSE	FALSE	FALSE
cg18457597	0.034131967433518	57.5262176332161	2.97603779595821e-09	-16.8025847683002	2.68229217446798	3.44910184577956	2.11968113155615	5.43382272500826	3.11768694860839	monocyte	Loss	C17orf97	-3.81671282562382	-4.89285225843987	enhancer	quiescent	15	1193	-0.249416665857037	TRUE	FALSE	FALSE	FALSE	FALSE	FALSE
cg11906021	0.0169404613298463	57.522332315139	2.97745786934662e-09	16.8153965969996	-1.71703242081849	-2.54380400820217	-4.71256099699153	-3.93810846186245	-3.90389070874603	monocyte	Gain	PHB	1.87180217690159	1.22890928961597	enhancer	enhancer	NA	NA	NA	FALSE	FALSE	FALSE	FALSE	FALSE	FALSE
cg12570429	0.0188219095835751	57.4857127434173	2.99088001861797e-09	-16.6488278770653	3.82232928507498	1.35967927013833	2.79772431721506	2.6216534210799	6.04744158421352	monocyte	Loss	LPO	-1.24479479884619	-0.0202027073175195	enhancer	enhancer	6	96	-0.116708332983156	FALSE	FALSE	FALSE	FALSE	FALSE	FALSE
cg06303635	0.00986491350524502	57.4198345693333	3.01519930746168e-09	-16.8750024228259	3.3183881278053	2.25059618606035	4.60284147536844	3.46108761120381	3.24208901915238	monocyte	Loss	MARCH8	0.303063174490083	2.25601745717771	enhancer	enhancer	NA	NA	NA	FALSE	FALSE	FALSE	FALSE	FALSE	FALSE
cg05702747	0.0306944559344185	57.4025963993147	3.0215998101001e-09	-16.8289020184269	3.99521542400633	2.23727687508004	4.84823348009353	2.54978292890128	3.19839331226288	monocyte	Loss	CBFA2T3	-6.21460809842219	-4.38202663467388	tss	bivalent	3	60	-0.0629166670454045	TRUE	FALSE	FALSE	FALSE	FALSE	FALSE
cg09421562	0.0164793066165137	57.3303828598883	3.04858045392008e-09	-16.7754081534001	3.93515867318304	2.04826830445179	4.43331423307674	1.95122437952978	4.40744256315879	monocyte	Loss	MPO	-Inf	-Inf	enhancer	enhancer	3	510	-0.190416667610407	FALSE	FALSE	FALSE	FALSE	FALSE	FALSE
cg09359351	0.0374135031992707	57.3128321315289	3.05517898359375e-09	-16.7440312280965	5.32278587004949	2.94307412674687	3.53615471359063	1.52113426048525	3.42088226001661	monocyte	Loss	HSPBAP1	0.730442965303642	2.09217265603357	enhancer	enhancer	NA	NA	NA	FALSE	FALSE	FALSE	TRUE	FALSE	FALSE
cg17898925	0.00932317304690113	57.1893860455646	3.10205084226813e-09	-16.8063458539732	3.04923253621923	2.32564315589425	4.6547784751525	4.20928473266997	2.56740696080048	monocyte	Loss	HNRNPD	0.603222473031958	0.53356511073548	quiescent	quiescent	NA	NA	NA	FALSE	FALSE	FALSE	FALSE	FALSE	FALSE
cg26053840	0.0136799870008435	57.1883231266563	3.1024579504917e-09	16.5401083678216	-4.04166331818402	-0.301339157174016	-3.33386427516922	-5.60117902989995	-3.26206255702446	monocyte	Gain	GLO1	0.500775287912489	-0.168418651624963	quiescent	quiescent	NA	NA	NA	FALSE	FALSE	FALSE	FALSE	FALSE	FALSE
cg14687145	0.0372948516544895	57.16702678703	3.11062742778279e-09	-16.7211524018196	4.18394057418938	1.99297948898532	4.69211985389855	1.74531426907713	4.106798202848	monocyte	Loss	TOGARAM2	-Inf	-Inf	enhancer	enhancer	10	290	-0.194483332048791	FALSE	FALSE	FALSE	FALSE	FALSE	FALSE
cg04777348	0.00568069582967267	57.0312801186903	3.16327773198998e-09	-16.4758838944021	4.19133145437966	3.55048376054741	3.55513023369815	-0.104048754899366	5.28298719984908	monocyte	Loss	GFI1	-Inf	-Inf	enhancer	enhancer	7	911	-0.123726183459872	FALSE	FALSE	FALSE	FALSE	FALSE	FALSE
cg00539174	0.0352078118083446	57.0078817941721	3.17245460773318e-09	16.7131850748338	-2.64917742698331	-5.41372199958404	-2.04144648361915	-2.86605489777123	-3.74278426687636	monocyte	Gain	CTSZ	-2.52572864430826	-1.59701539243554	activeenhancer	activeenhancer	22	800	0.244405302638894	FALSE	FALSE	FALSE	FALSE	FALSE	FALSE
cg15467116	0.0216157096733473	56.9142047635081	3.2094983746978e-09	16.7935744690342	-4.1332970712882	-4.40488634061224	-2.62328799296183	-2.47547523808129	-3.1566278260906	monocyte	Gain	S100A9	0.148420005118273	0.235072122179484	flankingactivetss	activeenhancer	5	625	0.179916671663523	FALSE	FALSE	FALSE	FALSE	FALSE	FALSE
cg05671644	0.024379224706229	56.8937079765952	3.2176688630434e-09	-16.5014030043906	5.11215262318755	0.706184705079526	3.95548405761703	1.92207063548256	4.80551098302389	monocyte	Loss	FBXL13	2.74739911116612	1.47704872438835	enhancer	enhancer	NA	NA	NA	FALSE	TRUE	FALSE	FALSE	FALSE	FALSE
cg04976685	0.0412605781121263	56.8875949161009	3.22011023037648e-09	-16.6863178165989	5.18732106341495	2.34014946465831	4.35484415097947	2.44603130914821	2.35797182839793	monocyte	Loss	ARHGAP27	1.2011688769932	4.55250753340479	flankingactivetss	enhancer	NA	NA	NA	TRUE	FALSE	FALSE	FALSE	FALSE	FALSE
cg03453870	0.0161533619643735	56.7472796522369	3.27672903179291e-09	16.54212264344	-1.56610689217929	-1.62142745999652	-3.53773797175501	-5.63618662518551	-4.18066369433468	monocyte	Gain	C15orf54	NA	NA	quiescent	quiescent	6	238	0.219374999403954	FALSE	FALSE	FALSE	FALSE	FALSE	FALSE
cg24658487	0.0244654417153097	56.6878688952077	3.30104126345488e-09	-16.5255892678172	6.34284556697609	2.38732809546449	3.10274297208529	2.82773284133786	1.86493979195487	monocyte	Loss	ZMIZ1	-4.13516655674236	-2.40794560865187	quiescent	quiescent	NA	NA	NA	FALSE	FALSE	FALSE	FALSE	FALSE	FALSE
cg27388703	0.0257650446441784	56.5394483070064	3.36267670890493e-09	-16.588933219982	5.6787923685848	3.62511130527543	2.33795275760959	1.78395293261686	3.16312387164547	monocyte	Loss	RPS11	-2.18925640768704	-3.15825120305177	enhancer	enhancer	1	0	-0.0886666675408681	FALSE	FALSE	FALSE	FALSE	FALSE	FALSE
cg23920246	0.00902060766607811	56.3775969025693	3.43138096681333e-09	16.3586268489484	-2.38900560498805	-1.86036669469151	-1.3142435849508	-4.53170187295722	-6.26330907940044	monocyte	Gain	SLC20A1	-2.68824757380603	-Inf	enhancer	activeenhancer	6	521	0.358208334151035	FALSE	FALSE	FALSE	FALSE	FALSE	FALSE
cg26174398	0.03701566921037	56.3494540530366	3.44348896083321e-09	16.1515281578493	-0.816745226735886	-7.29790958021745	-1.91635043313441	-2.39111694859198	-3.72940595988908	monocyte	Gain	LGALS3	-Inf	-Inf	enhancer	activeenhancer	NA	NA	NA	FALSE	TRUE	FALSE	FALSE	FALSE	FALSE
ch.20.1019750F	0.0132462321311975	56.3226789272313	3.45505347777614e-09	-15.9901655597843	6.85615470596169	2.18425244906706	5.35291485334879	1.3200589869079	0.276784564438971	monocyte	Loss	SULF2	-Inf	-Inf	quiescent	quiescent	NA	NA	NA	FALSE	FALSE	FALSE	FALSE	FALSE	FALSE
cg04058799	0.0200973515082993	56.2737191894215	3.47631381793122e-09	16.752113408201	-4.05210798168769	-3.49155249426295	-3.10467011738829	-2.79553479168106	-3.30824801199999	monocyte	Gain	PRKAG2	3.80381399220604	3.25751944846041	activeenhancer	activeenhancer	26	839	0.192153845848038	TRUE	FALSE	FALSE	FALSE	FALSE	FALSE
cg00430895	0.0276504680200082	56.2266623821027	3.49688765337451e-09	-16.4145910855499	6.08168340355315	2.58698133909481	3.83792887987635	0.985518442111464	2.92247902091773	monocyte	Loss	CEP192	1.68268837417369	2.35872910361209	bivalent	polycomb	1	0	-0.0742499995976686	FALSE	FALSE	FALSE	FALSE	FALSE	FALSE
cg25448856	0.0150206291068422	56.1800596453357	3.51739906480747e-09	-15.3694495020186	2.27770865653415	0.498740695195432	1.95407518603801	1.1354509257558	9.5034740441203	monocyte	Loss	EEA1	-1.91054300521802	-5.99146454710798	quiescent	quiescent	NA	NA	NA	FALSE	FALSE	FALSE	FALSE	FALSE	FALSE
cg26472910	0.0884430374773705	56.1632062982628	3.52485032516345e-09	-16.5896385637844	4.6750812397341	2.01457793825953	4.71009039881462	2.28205805385644	2.90783093306362	monocyte	Loss	FLT3	5.79345253643138	3.6241409129737	flankingactivetss	polycomb	9	611	-0.179861110134947	FALSE	FALSE	FALSE	FALSE	FALSE	FALSE
cg11671363	0.013690400609561	56.1499857823112	3.53070794670344e-09	-16.6890738819352	2.79534052170371	2.62237964169569	4.13648336725535	2.81902288195143	4.31584746934828	monocyte	Loss	MIR143	-0.746547957287061	-0.0752624845005469	enhancer	enhancer	NA	NA	NA	FALSE	FALSE	FALSE	FALSE	FALSE	FALSE
cg05476182	0.00935795977825572	56.116843506617	3.54544086633199e-09	16.4460614121582	-3.61066691053405	-5.25849762802138	-3.93559752609068	-0.51279776012149	-3.12850158785477	monocyte	Gain	JADE2	-5.52146091786225	-4.19970507787993	quiescent	enhancer	1	0	0.64499999769032	FALSE	TRUE	FALSE	FALSE	FALSE	FALSE
cg03400695	0.0492248126354624	56.097723005429	3.55397229432914e-09	-16.4458512641434	4.83380768372892	1.2178086070321	5.19231863562323	1.97589013342436	3.22602620433292	monocyte	Loss	DENND3	2.00498735575489	1.01794438560065	enhancer	enhancer	1	0	-0.0904999996225039	FALSE	FALSE	FALSE	FALSE	FALSE	FALSE
cg14615559	0.0123599764220453	56.0959862167381	3.55474838866885e-09	-16.2088619678459	4.23138266664682	1.45036456671177	5.19070877842886	0.152404669962302	5.18400128614574	monocyte	Loss	LCN2	0.55043087835835	1.04731899428056	quiescent	quiescent	NA	NA	NA	FALSE	FALSE	FALSE	FALSE	FALSE	FALSE
cg10378083	0.0404563130758241	56.0865396432716	3.55897301091114e-09	-16.2862903556526	4.8499062057215	-0.202894245600574	4.84572244703768	2.63651377290089	4.15704216581338	monocyte	Loss	SIAH3	-Inf	-Inf	enhancer	enhancer	1	0	-0.272666666656733	FALSE	FALSE	FALSE	FALSE	FALSE	FALSE
cg25500196	0.0160377500391224	56.0825619053459	3.56075360567929e-09	-16.4628277269671	5.6037235805007	3.25216646571397	1.8084527364827	4.20512410345953	1.59336084844688	monocyte	Loss	STAT5A	-2.22562405185792	-2.12026353620009	enhancer	enhancer	NA	NA	NA	FALSE	FALSE	FALSE	FALSE	FALSE	FALSE
cg10668614	0.0444694339504043	56.0694132457799	3.56664666040881e-09	16.7181229631328	-3.17405880928677	-2.54367570013234	-3.50494067782504	-3.76233299244935	-3.73311480572713	monocyte	Gain	CHID1	-Inf	-Inf	quiescent	enhancer	17	543	0.450794113526011	FALSE	TRUE	FALSE	FALSE	FALSE	FALSE
cg11633461	0.0255691362711375	56.0575459886169	3.5719748985301e-09	-16.590762192922	3.90917697126393	1.17372058509981	3.98773781940086	4.11671252387999	3.40341427730505	monocyte	Loss	VSIR	0.0392207131532813	0.526206725804293	flankingactivetss	activeenhancer	NA	NA	NA	FALSE	FALSE	FALSE	FALSE	FALSE	FALSE
cg07739369	0.0176843625931576	56.0558740721408	3.57272629114852e-09	-16.5485365667988	4.71421522151698	2.46107073855498	4.58504463495292	3.31995261648493	1.46825335528741	monocyte	Loss	CSNK1D	-4.60517018598809	-4.19970507787993	enhancer	enhancer	NA	NA	NA	FALSE	TRUE	FALSE	FALSE	FALSE	FALSE
cg06931418	0.00435136556910799	55.946369941377	3.62233195410644e-09	-16.3662673254216	4.34774101213618	2.0894710527015	6.06540620590075	1.54340853464253	2.32024050600789	monocyte	Loss	GAMT	0.093490343087339	-4.38202663467388	bivalent	bivalent	NA	NA	NA	FALSE	FALSE	FALSE	FALSE	FALSE	FALSE
cg25133130	0.0115283263358233	55.9125617668599	3.6378044930967e-09	-16.4287173145635	3.66669282222455	0.988832310528604	5.71242531601578	3.30600448666977	2.75476241868967	monocyte	Loss	MAP3K6	2.25486435678263	1.00155057582498	quiescent	quiescent	NA	NA	NA	FALSE	FALSE	FALSE	FALSE	FALSE	FALSE
cg00145118	0.0822583774133863	55.8921859895586	3.64716577196913e-09	16.7065512425281	-3.24925137786221	-2.90918515117214	-3.76954739079697	-3.52944622385218	-3.2491211129064	monocyte	Gain	GNPDA1	-0.565633860260986	0.303801454331664	quiescent	enhancer	7	258	0.459892857287611	FALSE	TRUE	FALSE	FALSE	FALSE	FALSE
cg15978565	0.0190129241040003	55.839870193471	3.67132659704907e-09	-16.4000036003722	6.15612043801629	2.60393623133143	3.66506876422888	2.1721592233376	1.80271894344906	monocyte	Loss	LPIN1	-0.449416995637347	-1.63475572041839	flankingactivetss	enhancer	NA	NA	NA	TRUE	TRUE	FALSE	FALSE	FALSE	FALSE
cg11357013	0.0121590291890489	55.8219162091564	3.67965998975981e-09	-16.5521812848874	5.01751987104607	2.14179992502608	3.08362001954078	4.09854947854641	2.21069199111076	monocyte	Loss	NEO1	-Inf	-4.60517018598809	enhancer	quiescent	NA	NA	NA	FALSE	FALSE	FALSE	FALSE	FALSE	FALSE
cg17496921	0.0299705361131016	55.808148702882	3.68606473935301e-09	-16.5464560691863	4.97923266804722	2.51114622569738	4.33335084291237	2.22894544706722	2.49378088546186	monocyte	Loss	TSPAN16	0.592221261969985	0.184402722997779	enhancer	enhancer	NA	NA	NA	FALSE	FALSE	FALSE	FALSE	TRUE	TRUE
cg11474701	0.0437741813538747	55.7987000437142	3.6904676386289e-09	-16.5420451819191	5.53863243143094	3.13794654355652	2.56901189654724	2.69151390443757	2.60494040594681	monocyte	Loss	SC5D	2.08666538676916	1.82535541865657	enhancer	quiescent	NA	NA	NA	FALSE	FALSE	FALSE	FALSE	FALSE	FALSE
cg20783699	0.0145002189716825	55.4223028068021	3.87080670750144e-09	-16.4475664994578	4.87490338352864	1.59185702674255	2.95779918895793	2.43847368658091	4.58453323727329	monocyte	Loss	NNAT	-1.36257783450257	0.180236050302933	quiescent	enhancer	1	0	-0.0537499934434891	FALSE	FALSE	FALSE	FALSE	FALSE	FALSE
cg03837680	0.00815979223865291	55.3989293026551	3.88233059705768e-09	-15.8586605639776	6.84639452972809	1.85052346010072	5.36454276210759	0.577957522381819	1.21924228974135	monocyte	Loss	TBC1D16	-Inf	-4.38202663467388	flankingactivetss	enhancer	NA	NA	NA	TRUE	TRUE	FALSE	FALSE	FALSE	TRUE
cg10764918	0.0159201184329469	55.3424974436573	3.91031392071352e-09	-16.0715496381105	5.59513029603448	2.38385999496949	5.82740779228632	0.780533148086592	1.48461840673366	monocyte	Loss	RASAL1	0.113328685307003	0.643168810753704	quiescent	quiescent	1	0	-0.0879999995231628	FALSE	FALSE	FALSE	FALSE	FALSE	FALSE
cg14414154	0.0323037481812149	55.2450134073202	3.95919431805504e-09	-16.5335269110282	4.69099754752263	2.48519391843447	2.59201026378031	2.97794876683242	3.78737643833028	monocyte	Loss	APP	-Inf	-5.99146454710798	enhancer	enhancer	NA	NA	NA	TRUE	FALSE	FALSE	FALSE	FALSE	FALSE
cg10762038	0.0420088251532592	55.23728337607	3.96309984335799e-09	16.5633706657203	-2.25510301323215	-3.76009897935267	-3.41204750543664	-2.95551167118316	-4.18060952003028	monocyte	Gain	SLC46A1	2.34679334765837	2.0258429605806	quiescent	enhancer	2	53	0.368750009685755	FALSE	FALSE	FALSE	FALSE	FALSE	FALSE
cg10713515	0.0820589283297021	55.1762064321759	3.99411238707786e-09	-16.5320391227424	2.63647693922439	3.51744096621382	4.08627438679954	2.16250796087752	4.12933887249712	monocyte	Loss	COMMD3-BMI1	-Inf	-Inf	quiescent	quiescent	4	695	-0.138500000350177	TRUE	FALSE	FALSE	FALSE	FALSE	FALSE
cg07260017	0.0444317081711402	55.129270863486	4.01813141075448e-09	16.4820049355761	-1.819455350323	-4.62509972755016	-2.62853521485673	-3.88047969886905	-3.52843494397721	monocyte	Gain	PDGFRB	-6.21460809842219	-Inf	enhancer	enhancer	13	806	0.336576919298237	FALSE	FALSE	FALSE	FALSE	FALSE	FALSE
cg12177944	0.0857653744958443	55.1129086323702	4.02654313978484e-09	16.5941083492971	-3.58709767745784	-2.91956041949633	-3.34928152019799	-3.40630972828023	-3.33185900390156	monocyte	Gain	PLXND1	1.16315080980568	1.68408145542987	flankingactivetss	activetss	16	980	0.341161455085967	FALSE	FALSE	FALSE	FALSE	FALSE	FALSE
cg15027815	0.0124102797971344	55.0329971016738	4.06791299914034e-09	-16.20434726634	5.93151726251137	2.67565881235638	3.73799127050759	0.541092283726694	3.31808763723798	monocyte	Loss	PTPN7	1.55856558206034	1.38253731224218	flankingactivetss	activeenhancer	NA	NA	NA	FALSE	FALSE	FALSE	FALSE	FALSE	FALSE
cg17927313	0.054124974718776	54.8678815519554	4.15492766684174e-09	16.5104658001337	-2.2386798049498	-3.04303215224117	-3.90546380530839	-3.29276773586721	-4.0305222993033	monocyte	Gain	PLEKHO2	-Inf	-Inf	quiescent	enhancer	3	510	0.256916663919886	FALSE	FALSE	FALSE	FALSE	FALSE	FALSE
cg20849025	0.0788271399030185	54.8279041715128	4.17631137053555e-09	16.4961915761981	-2.57933766924427	-4.1358277016914	-2.43217890019365	-3.3856665232429	-3.96318078695058	monocyte	Gain	MPEG1	-0.20334092401803	0.950692158591487	enhancer	enhancer	9	938	0.203546296304989	FALSE	TRUE	FALSE	FALSE	FALSE	TRUE
cg25221207	0.0163813370339452	54.8207249425437	4.18016469996642e-09	-16.3442112090479	5.33725886414622	1.31720662195509	3.42273700812015	2.80417198509189	3.46283671606825	monocyte	Loss	NECTIN1	1.3297240096315	0.514319513020246	enhancer	enhancer	NA	NA	NA	FALSE	FALSE	FALSE	FALSE	FALSE	FALSE
cg17824540	0.0205521398252593	54.8055272949945	4.1883350793005e-09	16.3757879042556	-1.32802058118444	-3.37608773534108	-2.91610135424299	-4.9571875192696	-3.79839071419267	monocyte	Gain	RBMS1	-6.21460809842219	-5.29831736654804	enhancer	enhancer	NA	NA	NA	TRUE	TRUE	FALSE	FALSE	FALSE	FALSE
cg14045860	0.0496287797216592	54.7338979237671	4.2270880853024e-09	-16.4528147275208	3.6964063908276	3.06809863188481	1.77225907003272	4.2398006054053	3.67625002937032	monocyte	Loss	CD44	3.80149359848307	2.59860728972083	quiescent	enhancer	NA	NA	NA	FALSE	FALSE	FALSE	FALSE	FALSE	TRUE
cg14212038	0.0338316325432643	54.7150796829156	4.23733644170189e-09	16.4491415094015	-2.70874768599824	-2.04773794571528	-3.26039324049144	-4.26080570414201	-4.1714568986536	monocyte	Gain	C11orf86	-Inf	-5.99146454710798	activeenhancer	activeenhancer	4	785	0.290562499314547	FALSE	FALSE	FALSE	TRUE	FALSE	FALSE
cg22280148	0.014677805836885	54.6570153489465	4.26913601563804e-09	-16.4420304362173	4.07170912162298	3.97871411739284	3.56473965758578	1.76688340377757	3.05998412869158	monocyte	Loss	ZNF703	-Inf	-4.19970507787993	polycomb	bivalent	NA	NA	NA	FALSE	FALSE	FALSE	FALSE	FALSE	FALSE
cg14630032	0.0549619731686112	54.6322079334411	4.28280445896418e-09	16.460283299204	-2.13320198196786	-3.10050913927726	-3.36761157994332	-3.44668842036034	-4.41227217298075	monocyte	Gain	CP	0.447246642123119	2.50430069689464	quiescent	enhancer	NA	NA	NA	FALSE	FALSE	FALSE	FALSE	FALSE	TRUE
cg14082886	0.0206912377467151	54.5601170811859	4.32280754794511e-09	16.5123137109102	-3.29532063652501	-3.16269169155042	-3.6632909990607	-3.20631631804694	-3.18469406572143	monocyte	Gain	CD44	3.80149359848307	2.59860728972083	flankingactivetss	enhancer	NA	NA	NA	FALSE	TRUE	FALSE	TRUE	FALSE	FALSE
cg03715846	0.0300830661112797	54.4180542617253	4.40288364105476e-09	-16.3345042705242	4.54246813741185	2.44446186044805	4.60226295000851	1.80561426357595	2.93969705718659	monocyte	Loss	LHX2	-2.24431618487007	0.688134638736401	bivalent	bivalent	NA	NA	NA	FALSE	FALSE	FALSE	FALSE	FALSE	FALSE
cg04071967	0.0166472118041679	54.4169513982454	4.40351182971888e-09	16.2045791979637	-2.23139786593094	-1.47321276265792	-2.67624965398208	-5.73307587125594	-4.09064302113561	monocyte	Gain	MMD	1.56192692976305	2.00316776432384	quiescent	enhancer	NA	NA	NA	FALSE	TRUE	FALSE	TRUE	FALSE	TRUE
cg07971007	0.0376601273548112	54.4129009378977	4.40581983491629e-09	16.335517113987	-1.86557753587311	-3.57650028913205	-2.20446324621042	-4.95593787447516	-3.73303816829629	monocyte	Gain	AATK-AS1	-Inf	-Inf	enhancer	enhancer	13	234	0.435230770793099	FALSE	FALSE	TRUE	FALSE	FALSE	FALSE
cg20278790	0.032509055357196	54.4127291889935	4.40591772997719e-09	16.1896426532671	-1.65010832044138	-6.0369443717604	-2.20590151230807	-2.64132012031862	-3.65536832843865	monocyte	Gain	CTSZ	-2.52572864430826	-1.59701539243554	activeenhancer	activeenhancer	22	800	0.244405302638894	FALSE	FALSE	FALSE	FALSE	FALSE	FALSE
cg06383241	0.0572379533039559	54.3726472783833	4.42883155841664e-09	-16.2705718998679	5.68104605335596	1.9989984379154	2.26059939342789	2.95308552750926	3.37684251367273	monocyte	Loss	MAP1LC3B2	-Inf	-Inf	flankingactivetss	activeenhancer	1	0	-0.0570000009611249	FALSE	FALSE	FALSE	FALSE	FALSE	FALSE
cg05091997	0.0352165157495328	54.3220692268131	4.45793873843914e-09	-16.1167872558585	4.74167899991875	0.94804234020957	4.50907289772573	1.38479495871767	4.5331980588125	monocyte	Loss	MARCH10	-Inf	-2.43611648561857	quiescent	quiescent	NA	NA	NA	FALSE	FALSE	FALSE	FALSE	FALSE	FALSE
cg01314252	0.0266925261586647	54.1769244296443	4.54267922335952e-09	-16.3710034305176	3.73970214047467	2.7928365550529	4.69319544613144	2.53075037717143	2.61451889233899	monocyte	Loss	IL17RE	-Inf	-Inf	quiescent	enhancer	3	254	-0.14416665956378	FALSE	FALSE	FALSE	FALSE	FALSE	FALSE
cg15341833	0.0234770951705506	54.03856918746	4.62515879157924e-09	-16.2794457148895	5.32013002991732	2.31280690447599	3.27990739301791	3.13062904109891	2.23597234635303	monocyte	Loss	UXS1	2.34621913001411	2.10930369596375	flankingactivetss	enhancer	NA	NA	NA	FALSE	FALSE	FALSE	FALSE	FALSE	FALSE
cg11948905	0.0330518930683477	53.9873447000462	4.6561253883167e-09	-16.2015201774677	5.10078546305959	2.56232358814977	4.58050185458498	2.11639079961351	1.8415184723523	monocyte	Loss	SNX18	2.67414864942653	2.33577806034981	enhancer	enhancer	NA	NA	NA	FALSE	FALSE	FALSE	FALSE	FALSE	FALSE
cg01313363	0.0174153792341207	53.9739321720507	4.66427239489905e-09	-16.2163227953871	4.90920043206861	2.94515530034162	4.56730541037234	2.03923118249195	1.75543047244691	monocyte	Loss	CCDC51	-Inf	-Inf	quiescent	polycomb	NA	NA	NA	FALSE	FALSE	FALSE	FALSE	FALSE	FALSE
cg22328644	0.0165881192450592	53.9711073197306	4.66599031890165e-09	-15.8117732333062	7.07867592083521	1.09709125041628	3.97433345465907	1.8753191956741	1.78635341788321	monocyte	Loss	SELPLG	-4.8283137373023	-Inf	activeenhancer	activeenhancer	NA	NA	NA	FALSE	FALSE	FALSE	FALSE	FALSE	FALSE
cg02902617	0.0267738123009428	53.9701932430917	4.66654636493974e-09	16.3672382965046	-2.22983348973441	-2.95251225733064	-3.24434599676678	-4.28112955988055	-3.65941699279217	monocyte	Gain	RIN3	1.22788462437225	-1.13943428318836	enhancer	activeenhancer	NA	NA	NA	TRUE	FALSE	FALSE	FALSE	FALSE	FALSE
cg04484126	0.0110828522351801	53.9604908919157	4.67245307655503e-09	-16.0961037220185	4.10744946546942	1.42123672848331	4.99449789650629	1.15648986001521	4.41642978109584	monocyte	Loss	LINC00174	-Inf	-Inf	quiescent	quiescent	NA	NA	NA	FALSE	FALSE	FALSE	FALSE	FALSE	FALSE
cg15973098	0.0233612895095888	53.9286029936558	4.69192593383085e-09	-16.1930500683739	4.85976446963058	2.44616727404877	4.79298556191635	1.59871926374782	2.49541349903038	monocyte	Loss	MPIG6B	6.38387143320187	6.99222050060084	enhancer	quiescent	4	66	-0.160166666998217	FALSE	FALSE	FALSE	FALSE	FALSE	FALSE
cg27428551	0.00643126334691625	53.7787393182505	4.78468312799757e-09	-16.1313898127584	4.79252215636263	2.78075148605896	0.683286110106584	3.56559718164963	4.30923287858059	monocyte	Loss	TMEM120B	1.08112697432709	0.163393546908436	quiescent	quiescent	NA	NA	NA	FALSE	FALSE	FALSE	FALSE	FALSE	FALSE
cg12884009	0.0178190441269082	53.7200845538577	4.82155160316493e-09	16.2126488784151	-1.58138389904606	-4.51520054794564	-2.18359746879939	-3.54635332847938	-4.38611363412415	monocyte	Gain	ARPC2	-Inf	-3.15825120305177	enhancer	quiescent	NA	NA	NA	TRUE	TRUE	FALSE	FALSE	FALSE	FALSE
cg12707346	0.0144984165058968	53.6984809001124	4.83521200053914e-09	-16.2289821136464	4.77911686790606	1.96883525768745	3.91342260992157	1.98356798987353	3.58403938159966	monocyte	Loss	RASSF3	-4.01738352108597	-4.60517018598809	enhancer	enhancer	NA	NA	NA	FALSE	TRUE	FALSE	FALSE	FALSE	FALSE
cg07223240	0.0106447845738165	53.6796221610116	4.84717259956561e-09	-16.1533066446771	5.38848408618292	1.26956304652692	3.66277761148154	2.72130000786349	3.11118189262219	monocyte	Loss	LOC154449	-Inf	-Inf	polycomb	bivalent	3	8	-0.117999999628713	FALSE	FALSE	FALSE	FALSE	FALSE	FALSE
cg05729490	0.0120173287794723	53.5469923847443	4.93224250737469e-09	16.2658327585807	-3.66337106875345	-1.94413721875481	-3.69214962937865	-2.58617130757505	-4.3800035340746	monocyte	Gain	EVX1	-Inf	-Inf	flankingactivetss	enhancer	NA	NA	NA	TRUE	FALSE	FALSE	FALSE	TRUE	TRUE
cg15431659	0.0377949207769465	53.494256472634	4.96653692129152e-09	-16.1685921466711	4.365931803017	2.01378926975599	2.86196043850354	2.00681718932203	4.92009346694387	monocyte	Loss	XXYLT1	-3.50655789731998	-Inf	enhancer	quiescent	NA	NA	NA	FALSE	FALSE	FALSE	FALSE	FALSE	FALSE
cg11883141	0.0419398851808031	53.4420345179684	5.00076363566497e-09	16.2117241133416	-1.41517390441172	-3.14516466463569	-3.94792095243241	-3.26877956071852	-4.43468502834575	monocyte	Gain	SLA	1.39772873874555	0.877549903557725	activeenhancer	enhancer	5	522	0.395283329238494	FALSE	FALSE	FALSE	FALSE	FALSE	FALSE
cg15438951	0.0108276265327466	53.4399924929441	5.00210741662779e-09	-16.169998961295	4.90185129140145	1.97804078311368	3.24656551540726	1.91997367009543	4.12356770127719	monocyte	Loss	HAL	1.20237152295896	0.78047100873162	flankingactivetss	enhancer	NA	NA	NA	FALSE	FALSE	FALSE	FALSE	FALSE	FALSE
cg00920254	0.0193066208151202	53.4248728505175	5.01206983449117e-09	-16.298618766821	4.23920340868507	2.73370362962463	2.55333309164801	3.32211526887745	3.45026339529468	monocyte	Loss	SLC29A1	-Inf	-Inf	enhancer	enhancer	NA	NA	NA	FALSE	FALSE	FALSE	FALSE	FALSE	FALSE
cg08331313	0.0254119188769009	53.3730671912532	5.04637578339872e-09	-16.2138695966824	5.16264616764592	2.87565338998361	2.99222855855385	2.73236648832746	2.45097499727013	monocyte	Loss	SPARC	-Inf	-Inf	flankingactivetss	tss	NA	NA	NA	FALSE	FALSE	FALSE	FALSE	FALSE	FALSE
cg19784816	0.0124161127700963	53.3354751430528	5.07143603751999e-09	16.1012031295007	-3.14084330106023	-5.53686573549256	-1.38450880231701	-2.80642711890505	-3.23255817039419	monocyte	Gain	ITIH1	3.57020852439626	3.87452880100057	enhancer	enhancer	2	6	0.119624994695187	FALSE	FALSE	FALSE	FALSE	FALSE	FALSE
cg02788021	0.0198984845562108	53.2917942388877	5.10073267367921e-09	-16.2482836981343	4.20247945030166	2.32784492635656	3.77964170785742	3.58024279736074	2.35807481625791	monocyte	Loss	KATNAL1	-0.638658995275876	-0.63487827243597	enhancer	enhancer	NA	NA	NA	TRUE	TRUE	FALSE	FALSE	FALSE	FALSE
cg06729642	0.00858121104569135	53.2878195505209	5.10340799008976e-09	-15.9573201954092	4.7450736798601	1.80644471874009	5.57774561965544	1.25310846795765	2.57494770919593	monocyte	Loss	FMNL1	-0.729811164931537	0.388657989791783	flankingactivetss	activeenhancer	1	0	-0.050999999511987	FALSE	FALSE	FALSE	FALSE	FALSE	FALSE
cg09365002	0.12805033163735	53.2092158466722	5.15664328955474e-09	16.2891653510348	-3.27335918978316	-3.92938531891216	-3.39517783826106	-2.70230043712421	-2.98894256696441	monocyte	Gain	DAXX	-Inf	-Inf	enhancer	enhancer	10	437	0.456241662567481	FALSE	TRUE	FALSE	FALSE	FALSE	TRUE
cg26514623	0.0156584178319228	53.1997553989884	5.16309281495597e-09	-16.2009831959588	4.74712719844195	3.56949818626855	2.33885813499391	2.22338600926076	3.32211366699364	monocyte	Loss	LOC100130357	-Inf	-Inf	enhancer	enhancer	NA	NA	NA	FALSE	FALSE	FALSE	FALSE	FALSE	FALSE
cg23031103	0.00792091234294926	53.1953643821436	5.16608943391424e-09	-15.916940764202	5.6996825633896	1.1528794082305	3.9269490791291	3.87066524913902	1.26676446431004	monocyte	Loss	CBLC	2.7992306531862	3.64740620590736	quiescent	quiescent	4	134	-0.129499998254081	FALSE	FALSE	FALSE	FALSE	FALSE	FALSE
cg05033369	0.0499648632274456	53.1876791399635	5.17133891894266e-09	15.8418070497783	-0.154464523149784	-5.51850484929133	-2.00050608663839	-3.68252870027497	-4.48580288684542	monocyte	Gain	FCRLA	-3.72970144863419	-Inf	quiescent	enhancer	3	983	0.252583334843318	FALSE	TRUE	FALSE	FALSE	FALSE	FALSE
cg15686782	0.00966058590381927	53.1061742015808	5.22738531791808e-09	-15.786768927258	5.07322902656296	-0.24503623078081	3.73478751589006	2.27453084328547	4.94925775721916	monocyte	Loss	MAD1L1	-Inf	-Inf	enhancer	activeenhancer	NA	NA	NA	FALSE	FALSE	FALSE	FALSE	FALSE	FALSE
cg17098965	0.0184560277248402	53.0867648599945	5.24083331413474e-09	15.9654388306586	-0.691513273824493	-2.04303686970573	-3.78568655860526	-4.85642509535322	-4.58877703132272	monocyte	Gain	ZNF217	-Inf	-Inf	activeenhancer	activeenhancer	1	0	0.0742500051856041	FALSE	FALSE	FALSE	FALSE	FALSE	FALSE
cg23815853	0.00752840788100911	52.9194318650866	5.35841214484714e-09	-15.5430571601316	4.63881183641732	3.23467363303966	2.93842096119573	-1.10732435812947	5.83847508722678	monocyte	Loss	RAPGEF3	-6.21460809842219	-2.90042209374967	quiescent	quiescent	NA	NA	NA	FALSE	FALSE	FALSE	FALSE	FALSE	FALSE
cg03478448	0.0127073792101661	52.9075225216234	5.36689370517766e-09	16.1844010516065	-2.02718125848654	-2.93292024758819	-3.03573274260114	-3.92572945198186	-4.2628373842107	monocyte	Gain	SLC12A3	1.71199450075919	1.73871024813824	activeenhancer	activeenhancer	8	145	0.403750000928994	FALSE	FALSE	FALSE	FALSE	FALSE	FALSE
cg13318771	0.0364364525898214	52.8708533924177	5.39310430724166e-09	-16.2021228133552	3.66550465790238	3.04546812208949	4.28415108196333	2.38536340683277	2.82163554454318	monocyte	Loss	SORCS2	-6.21460809842219	-Inf	bivalent	quiescent	37	883	-0.205427926965058	FALSE	FALSE	FALSE	FALSE	FALSE	FALSE
cg25932290	0.0130339975989054	52.7952888665314	5.44757559331694e-09	-16.1363507272137	4.60242857826466	2.9638619755796	3.49213190650541	1.72182623244665	3.35610203465073	monocyte	Loss	POLG	2.75722124510866	3.63290416363685	enhancer	enhancer	NA	NA	NA	FALSE	FALSE	FALSE	FALSE	FALSE	FALSE
cg07282201	0.0198327973627361	52.7371871134119	5.48988285742066e-09	-16.0522285275742	4.64381948906642	2.59970855983017	4.45774882309289	1.43770122255467	2.91325043410256	monocyte	Loss	TBC1D10C	1.32813544694636	1.33302543224055	enhancer	enhancer	6	228	-0.12213888791545	FALSE	FALSE	FALSE	FALSE	FALSE	FALSE
cg26269677	0.0272243890020109	52.714155129562	5.50675674386514e-09	-16.1826870966623	3.50415152180082	2.09183336864014	3.43871998775245	4.00936699686134	3.13861522160757	monocyte	Loss	CRHBP	0.755182571479398	0.996025699893009	polycomb	quiescent	5	394	-0.183783332382639	FALSE	FALSE	FALSE	FALSE	FALSE	FALSE
cg14933494	0.0360276893659337	52.697651571165	5.51888386817881e-09	-16.1801548976198	3.1350407053103	3.15838413707305	3.86341806875459	2.14031119423043	3.88300079225143	monocyte	Loss	TTYH3	0.523544396173765	0.73716406597672	enhancer	enhancer	2	37	-0.0781250004268562	FALSE	FALSE	FALSE	FALSE	FALSE	FALSE
cg00729654	0.0265172031973497	52.629547488657	5.56924919555899e-09	-16.1086607525349	2.87828648339774	2.08281103512287	4.81378875274922	3.6331420300387	2.70063245122632	monocyte	Loss	NOL4L	3.47103434125094	1.43983512804792	flankingactivetss	enhancer	3	430	-0.115277781875597	FALSE	FALSE	FALSE	FALSE	FALSE	FALSE
cg12018888	0.0202000943596817	52.5963491896978	5.59398918628502e-09	15.5650992813219	0.261913110354296	-3.22468476251081	-3.5385602667387	-6.68144654891421	-2.38232081351249	monocyte	Gain	PRDM1	0.510425543744651	0.860778021943896	quiescent	enhancer	NA	NA	NA	FALSE	FALSE	FALSE	FALSE	FALSE	FALSE
cg12716832	0.019996457363207	52.5935476106727	5.59608266739746e-09	-15.7228638264959	5.57186521493396	1.00660683704693	5.38213995099024	1.52813712026527	2.23411469708699	monocyte	Loss	PRR5	-Inf	-Inf	bivalent	bivalent	1	0	-0.0885000051930547	FALSE	FALSE	FALSE	FALSE	FALSE	FALSE
cg26076724	0.0131480756443647	52.5314950169497	5.64267988560826e-09	-15.9235770815551	2.85673731843342	2.19936215599149	6.08672440216843	2.66832313696704	2.11243005917567	monocyte	Loss	JARID2	-0.669430653942629	-1.14727746064939	enhancer	activeenhancer	NA	NA	NA	TRUE	TRUE	FALSE	TRUE	FALSE	FALSE
cg25960769	0.0188017030394921	52.5031488482414	5.66411209513136e-09	-16.1680385225206	3.43756380293765	2.66281458449119	4.13419095085458	2.89112402798025	3.04234515625692	monocyte	Loss	TREML2	1.00136690422927	0.083881483980702	enhancer	enhancer	NA	NA	NA	TRUE	FALSE	TRUE	FALSE	FALSE	FALSE
cg09343667	0.0134576560478859	52.3430439354185	5.78691147878626e-09	15.9503553266386	-1.42926946289837	-1.86863234768541	-4.07725994225258	-3.68809303540824	-4.88710053822726	monocyte	Gain	NRP2	2.31174303077881	2.67397622076846	activeenhancer	activeenhancer	11	585	0.301999997813255	FALSE	FALSE	FALSE	FALSE	FALSE	FALSE
cg23410129	0.0274216667953207	52.2900862316718	5.82819157273322e-09	16.1133200982017	-3.42730442913622	-3.36964688643652	-1.95016428586585	-3.50025384949331	-3.86595067423547	monocyte	Gain	SRC	-Inf	-Inf	enhancer	enhancer	10	244	0.540691663666318	FALSE	FALSE	FALSE	FALSE	FALSE	FALSE
cg17893669	0.0123669510410106	52.2494357792086	5.8601047095746e-09	16.1052588078094	-2.3750061868605	-4.31603018589824	-3.54042893486132	-2.7592449198184	-3.1145485804836	monocyte	Gain	KLHL26	-Inf	-Inf	quiescent	activeenhancer	34	674	0.416529410244787	FALSE	FALSE	FALSE	FALSE	FALSE	FALSE
cg13911707	0.079406314406428	52.2329878262485	5.87307361452298e-09	16.1021609983186	-2.34923081371911	-2.47266217351664	-3.94360634935073	-3.56817083995125	-3.76849080613699	monocyte	Gain	ZNF496	-Inf	-4.60517018598809	enhancer	enhancer	18	400	0.172037038059595	FALSE	FALSE	TRUE	TRUE	FALSE	FALSE
cg23378365	0.0112012181581632	52.0662727756175	6.00637728818794e-09	-15.5259929495293	6.12264264836766	0.660949660365797	5.13679018591435	2.3179478156254	1.28766264512221	monocyte	Loss	CYFIP2	1.038154319631	0.00995033085316809	enhancer	enhancer	5	523	-0.101249998901039	TRUE	TRUE	TRUE	TRUE	FALSE	TRUE
cg13895650	0.047995040835266	52.0353226441129	6.03150027682315e-09	-16.021949822556	4.41812673151359	2.21970603687722	3.72732971612743	2.06370097737685	3.59308637018339	monocyte	Loss	TLE1	-1.91054300521802	-1.13165214274631	quiescent	quiescent	NA	NA	NA	FALSE	FALSE	FALSE	FALSE	FALSE	FALSE
cg04324276	0.0290869781312271	51.9777561359466	6.07854583093338e-09	-15.5920617282451	6.63389770571026	2.45118750239827	3.77334974465331	1.98435001155282	0.74927676394243	monocyte	Loss	TOM1L2	-3.38139475436598	-2.32790290097834	enhancer	enhancer	NA	NA	NA	FALSE	TRUE	FALSE	FALSE	FALSE	FALSE
cg13195895	0.0102106901678982	51.9326903365635	6.11566562272794e-09	-15.5722825810084	4.72221165928883	2.8354216652849	5.70387991168447	-0.178254096609251	2.48902344135946	monocyte	Loss	BCL9	1.53385192547751	2.34684118424858	polycomb	quiescent	NA	NA	NA	FALSE	FALSE	FALSE	FALSE	FALSE	FALSE
cg14528056	0.0550572256567701	51.6832536683138	6.32582604753389e-09	16.0301043356939	-3.70237359823689	-2.62889532669533	-3.68608162895802	-3.6593754750888	-2.35337830671167	monocyte	Gain	GBAP1	-4.13516655674236	-0.620826518980319	enhancer	activeenhancer	10	442	0.25075000221841	FALSE	FALSE	FALSE	FALSE	FALSE	FALSE
cg26541218	0.00587273635793215	51.6737107138903	6.33402741824985e-09	-15.9018032626692	2.57811106778847	2.04625123372349	4.43807695125043	4.6956412871393	2.14372268538727	monocyte	Loss	PKD1L1	-1.99510039324608	-3.59356927430961	quiescent	enhancer	NA	NA	NA	FALSE	FALSE	FALSE	FALSE	FALSE	FALSE
cg10211873	0.0134394973634359	51.6465639036853	6.35742380229088e-09	-15.8936042713738	4.37713777739718	1.61935606873062	3.75856074573591	4.19252953818274	1.94602014334402	monocyte	Loss	KIAA0513	0.49956243148728	1.52333521338069	enhancer	enhancer	NA	NA	NA	FALSE	FALSE	FALSE	FALSE	FALSE	FALSE
cg14619949	0.0236416182198975	51.6379490018293	6.36486898505508e-09	-15.8564499629075	4.89308258788512	4.13601209735151	2.75667137425013	1.17879010207106	2.89189380583821	monocyte	Loss	F2RL1	2.9871959425317	-0.0227569871226162	flankingactivetss	polycomb	NA	NA	NA	FALSE	FALSE	FALSE	FALSE	FALSE	FALSE
cg19481029	0.00584227099600368	51.5733628956293	6.42100146182356e-09	-15.3244121796573	4.44231631668461	1.96853919122901	6.85968544386033	0.0707008061622255	1.98317042172143	monocyte	Loss	FMNL1	-0.729811164931537	0.388657989791783	quiescent	quiescent	1	0	-0.100000008940697	FALSE	FALSE	FALSE	FALSE	FALSE	FALSE
cg18094261	0.0106052730680805	51.5504569417426	6.4410438706491e-09	-15.9351016824203	1.90797068829494	2.64778189230405	4.51101614771028	2.80650824050987	4.06182471239812	monocyte	Loss	ALAS1	1.61581751939814	1.08771984750169	quiescent	enhancer	NA	NA	NA	FALSE	FALSE	FALSE	FALSE	FALSE	FALSE
cg02904344	0.0124686136460535	51.5437597776288	6.44691718880856e-09	15.9378240467847	-4.75027576118319	-2.58032507622371	-2.0132643461375	-2.95657716330734	-3.63738169296217	monocyte	Gain	SGK1	0.489806256541915	1.03584996693179	activetss	active	6	657	0.287083330564201	FALSE	FALSE	FALSE	FALSE	FALSE	FALSE
cg17487784	0.0249204391208481	51.524505083815	6.46383712011255e-09	-16.0329451425669	2.96116985398111	3.18646036053497	3.63307182560809	2.66505959025676	3.58718353341887	monocyte	Loss	CSGALNACT1	0.5675839575846	0.871293365943419	quiescent	quiescent	5	921	-0.267166665568948	FALSE	FALSE	FALSE	FALSE	FALSE	FALSE
ch.15.65986670F	0.0147671482732003	51.4727775312	6.50954210365665e-09	-15.9915328034093	2.7451837419695	2.28776645311202	4.09269246913951	3.33999526194658	3.52589487714127	monocyte	Loss	SKOR1	-Inf	-Inf	quiescent	quiescent	NA	NA	NA	FALSE	FALSE	FALSE	FALSE	FALSE	FALSE
cg08534147	0.0157378993546317	51.4623131470709	6.51883260830448e-09	-15.7513024186604	4.23541293990717	1.14302837084712	5.29592581851551	2.04316541111682	3.0337698767076	monocyte	Loss	CCDC51	-Inf	-Inf	quiescent	polycomb	NA	NA	NA	FALSE	FALSE	FALSE	FALSE	FALSE	FALSE
cg19997662	0.0349985391508844	51.4405479550921	6.53820438270615e-09	-15.9701533541972	4.37550250078833	2.96438364888976	3.61958443599583	2.43450837968359	2.5761743888397	monocyte	Loss	CHSY1	-2.63108915996608	-3.68887945411394	enhancer	enhancer	NA	NA	NA	FALSE	FALSE	FALSE	FALSE	FALSE	FALSE
cg01668099	0.013971977591339	51.3574606712771	6.61275716972184e-09	15.9433655457309	-2.52155813457649	-3.14523731867217	-2.1459517002841	-3.91614596573737	-4.21447242726936	monocyte	Gain	ST14	-4.42284862919414	-5.29831736654804	enhancer	enhancer	NA	NA	NA	TRUE	TRUE	FALSE	FALSE	FALSE	TRUE
cg24348573	0.0230582109185351	51.2971905149221	6.66743952367213e-09	-15.8949238296768	4.22358114972527	1.61234706185199	3.9895030993449	2.61004985908974	3.45944265966494	monocyte	Loss	IL15RA	1.58882695852998	3.71454720086251	flankingactivetss	quiescent	1	0	-0.0955000054091215	FALSE	FALSE	FALSE	FALSE	FALSE	FALSE
cg18728780	0.0285391202554722	51.2838723444352	6.6795919488864e-09	15.6795636411957	-5.48502581006369	-0.627914226285279	-3.94647572134337	-2.86936956608517	-2.75077831740962	monocyte	Gain	HIF1A	1.1999647829284	1.83935844802733	enhancer	enhancer	7	752	0.258178575030927	FALSE	TRUE	FALSE	FALSE	FALSE	FALSE
cg25853622	0.00682813728698506	51.2737593066928	6.68883655574595e-09	-15.4602727323999	7.16093605784286	2.24972170206169	2.22637375241976	1.81957953158288	2.00366168849146	monocyte	Loss	LPP	1.73554178922983	1.34416943481922	enhancer	enhancer	NA	NA	NA	FALSE	FALSE	FALSE	FALSE	FALSE	TRUE
cg16463452	0.021154379896406	51.2731090141459	6.68943150207888e-09	-15.8334197819808	3.79793172117965	2.82182833805315	4.4579136255796	3.67651011034981	1.07923599153248	monocyte	Loss	POMP	-2.95651156040071	-2.32790290097834	enhancer	activeenhancer	NA	NA	NA	FALSE	FALSE	FALSE	FALSE	FALSE	FALSE
cg22442430	0.0209908059938159	51.2672055447189	6.69483527310997e-09	-15.8821962923787	4.72321900515784	2.25749164684563	3.45584617842965	3.49211834045443	1.95352112037953	monocyte	Loss	LDLRAP1	0.630207380786071	0.917290232207239	enhancer	activeenhancer	1	0	-0.0532499998807907	FALSE	FALSE	FALSE	FALSE	FALSE	FALSE
cg25392060	0.0111906934516204	51.1930300806835	6.763155442235e-09	15.8313707245554	-2.46115984802227	-2.0487852566033	-3.15110830450695	-5.30264101399036	-2.86767630143989	monocyte	Gain	SLC45A4	0.484892241739486	0.322083499169113	enhancer	enhancer	NA	NA	NA	TRUE	TRUE	TRUE	TRUE	FALSE	FALSE
cg11534596	0.0214842351441274	51.1928867759452	6.76328819718467e-09	-15.645488833224	4.97321206881009	1.02467671037814	4.69260020418024	1.40589227578303	3.54910758504894	monocyte	Loss	PADI3	-6.21460809842219	0.779324876800998	quiescent	quiescent	NA	NA	NA	FALSE	FALSE	FALSE	FALSE	FALSE	FALSE
cg19502359	0.0127043030087356	51.1033622282734	6.84680230776877e-09	-15.6321947609822	4.56182738679235	2.22234216665123	4.71900843365556	0.374514332029476	3.75450243963004	monocyte	Loss	P2RY2	-Inf	-Inf	enhancer	enhancer	NA	NA	NA	FALSE	TRUE	FALSE	FALSE	FALSE	FALSE
cg24842260	0.0107008598205809	51.0849309713653	6.86414084828409e-09	-15.5539302802142	-0.142854504589482	3.081366263388	4.91733550254051	4.64250975033865	3.05557326839586	monocyte	Loss	ZNF503	2.7079168588792	3.49734054777037	bivalent	bivalent	NA	NA	NA	FALSE	FALSE	FALSE	FALSE	FALSE	FALSE
cg03634833	0.0284250123271275	51.0722739490965	6.87607630289669e-09	-15.6163575122152	5.24010222368977	1.39362120864559	5.02131105548071	1.75420446417759	2.20711856022281	monocyte	Loss	ADAP1	-Inf	-Inf	enhancer	enhancer	NA	NA	NA	FALSE	FALSE	FALSE	FALSE	FALSE	FALSE
cg06815950	0.0527823308906735	51.06723162245	6.88083771984651e-09	-15.8841785333063	3.11977825721304	2.72627657813796	4.8353615310374	2.68961628388749	2.51314589438166	monocyte	Loss	CUX2	-Inf	-Inf	enhancer	quiescent	5	89	-0.133299996424466	FALSE	FALSE	FALSE	FALSE	FALSE	FALSE
cg04332442	0.0326622915891795	51.0116517149153	6.93356958150934e-09	-15.5097981985778	5.8771213676137	0.492546549257073	4.4160743276584	2.17117788538844	2.55287806917377	monocyte	Loss	CELSR1	-0.373966441048793	0.415415438961333	polycomb	quiescent	10	308	-0.159024999896064	FALSE	FALSE	FALSE	FALSE	FALSE	FALSE
cg14046334	0.14088340331799	51.0066291785285	6.93835727002171e-09	15.4238046571964	-1.77433249037246	-7.11352186707626	-2.34690357319447	-1.85623441244008	-2.33281231399029	monocyte	Gain	ZFP62	-Inf	-Inf	flankingactivetss	activeenhancer	NA	NA	NA	FALSE	FALSE	FALSE	FALSE	FALSE	FALSE
cg23749760	0.0104903268367623	50.9559666153206	6.98686098000582e-09	-15.2227575316221	5.49315513415585	0.658460951006607	6.26414253216284	1.07484648302789	1.73215243127409	monocyte	Loss	SSPO	-Inf	-Inf	flankingactivetss	enhancer	4	142	-0.157312499475665	FALSE	FALSE	FALSE	FALSE	FALSE	FALSE
cg18346707	0.0174500778385468	50.8789770637321	7.06130729140197e-09	-15.5219596533049	5.77991197640462	2.86038008572835	4.44656290069578	1.30889759640174	1.12620708816852	monocyte	Loss	ITM2C	1.22612560896707	2.30283506174925	enhancer	quiescent	NA	NA	NA	FALSE	FALSE	FALSE	FALSE	FALSE	FALSE
cg19137806	0.00867164785338095	50.7093485532063	7.22852631605725e-09	-15.6969948611956	4.42313033112525	2.84100126254125	4.35225348877614	3.25629728926325	0.824312489489713	monocyte	Loss	INPP5A	-2.74887219562247	-1.63475572041839	enhancer	quiescent	NA	NA	NA	FALSE	FALSE	TRUE	FALSE	FALSE	FALSE
cg12792363	0.0167363228238993	50.6100932757224	7.32845082612772e-09	-15.6809058440562	5.40994266840012	2.43891293207442	3.54752304944334	2.77094051722913	1.51358667614158	monocyte	Loss	LGALS12	-4.8283137373023	-4.38202663467388	flankingactivetss	enhancer	NA	NA	NA	FALSE	FALSE	FALSE	FALSE	FALSE	FALSE
cg15260921	0.0161472570610061	50.6046075142488	7.33401905840351e-09	-15.4748002050313	6.19927411315633	0.715164917845918	3.23290336785747	2.12838985518683	3.19906795096215	monocyte	Loss	ACBD3	-Inf	-Inf	enhancer	enhancer	3	22	-0.0710000023245811	FALSE	FALSE	FALSE	FALSE	FALSE	FALSE
cg17394530	0.0291997534484615	50.5999854450053	7.33871433588965e-09	-15.8022798434614	4.08837895418801	2.69910556188303	4.13040246660234	1.77175525874788	3.11263759346173	monocyte	Loss	PRDM1	0.510425543744651	0.860778021943896	polycomb	polycomb	2	45	-0.217625010758638	FALSE	FALSE	FALSE	FALSE	FALSE	FALSE
cg19411214	0.015914226518879	50.559543852068	7.37994209117628e-09	-15.557845133599	4.34794767280101	1.06745715677766	3.41486499112212	5.23129491634828	1.49628039406053	monocyte	Loss	FMNL1	-0.729811164931537	0.388657989791783	quiescent	flankingactivetss	NA	NA	NA	FALSE	FALSE	FALSE	FALSE	FALSE	FALSE
cg04856285	0.0144187112522759	50.5354929865031	7.40458492793035e-09	15.8570872746167	-2.26495327745099	-3.57940712059828	-2.94587327450592	-3.82939595701587	-3.23745763010489	monocyte	Gain	RPS6KA2	-4.60517018598809	-Inf	quiescent	enhancer	8	224	0.197499999776483	FALSE	FALSE	FALSE	FALSE	FALSE	FALSE
cg16061668	0.0275423710979059	50.5144074957527	7.42626613641898e-09	-15.3403980742294	4.0656063917418	-0.988041353860943	4.37092325249658	4.00577825907252	3.88613154517341	monocyte	Loss	CTTN	-0.266573109241546	-0.579818495252942	polycomb	polycomb	NA	NA	NA	FALSE	FALSE	FALSE	FALSE	FALSE	FALSE
cg24809529	0.0208440973169514	50.5066283033015	7.4342832708536e-09	-15.7610283016973	4.3485893131289	1.59474687986078	3.97175648411998	3.31918784502608	2.52674776965391	monocyte	Loss	CLDN15	0.0620353909194527	0.322083499169113	enhancer	quiescent	NA	NA	NA	FALSE	FALSE	FALSE	FALSE	FALSE	FALSE
cg16124975	0.0162613306587917	50.4865572685873	7.45501355628952e-09	-15.281700239276	5.49821585067361	0.264285913311819	5.16920392279502	3.38058021369724	0.969414343884104	monocyte	Loss	ASPSCR1	-0.881889305156823	0.192684343829501	quiescent	enhancer	NA	NA	NA	FALSE	FALSE	FALSE	FALSE	FALSE	FALSE
cg15411840	0.0251380213605269	50.4835514579638	7.45812373165493e-09	-15.7483403797493	3.75217011623778	2.44901177690504	1.46358680343664	4.05748388389327	4.02608779927661	monocyte	Loss	CCDC162P	-Inf	-Inf	quiescent	quiescent	NA	NA	NA	FALSE	FALSE	FALSE	FALSE	FALSE	FALSE
cg16176675	0.0251796492796443	50.4650602747108	7.47728932543352e-09	-15.8224693411496	3.78895825660411	2.42052181488133	4.17300348083531	2.63629128764173	2.80369451166205	monocyte	Loss	TIFAB	-3.91202300542815	-4.04555439805267	enhancer	enhancer	1	0	-0.113749988377094	FALSE	FALSE	FALSE	FALSE	FALSE	FALSE
cg06360604	0.0595925247243031	50.4511597322664	7.4917336002025e-09	15.7222506259577	-1.85994135894472	-2.00379656111875	-3.1753015555243	-3.97994743412344	-4.70326371624419	monocyte	Gain	CAPZB	-Inf	-Inf	quiescent	enhancer	9	372	0.371481480973738	FALSE	FALSE	FALSE	FALSE	FALSE	FALSE
cg01489441	0.00961552542714383	50.3612708042238	7.5859056015003e-09	-15.4782507664815	4.94131731280378	0.337199720851096	4.89950154454348	2.58043257615973	2.71979961213412	monocyte	Loss	MAPK8IP3	-0.446287102628419	-0.374693449441411	quiescent	quiescent	NA	NA	NA	FALSE	FALSE	FALSE	FALSE	FALSE	FALSE
cg18112681	0.036303301655818	50.3380904580646	7.61040754076075e-09	-15.4279920933129	5.59068175311406	0.905724575072746	4.49313670080969	1.24676610473351	3.19168295958294	monocyte	Loss	RARRES3	1.82196531128512	0.966032823768969	quiescent	quiescent	2	252	-0.080499991774559	FALSE	FALSE	FALSE	FALSE	FALSE	FALSE
cg04452195	0.026022679407546	50.2553159145851	7.69863616362062e-09	-15.4607171701628	3.60147001071298	-0.027409813208191	2.80105901190142	4.99380089731688	4.09179706627469	monocyte	Loss	GJB2	-1.13943428318836	-3.35240721749272	enhancer	enhancer	NA	NA	NA	TRUE	TRUE	FALSE	FALSE	TRUE	TRUE
cg26458748	0.0386768790392162	50.2517217229856	7.7024933558176e-09	-15.6745597168324	4.55528363254656	1.35496484130472	3.47045203481909	2.3157857706146	3.97807343751469	monocyte	Loss	CDC42EP3	-Inf	-Inf	enhancer	enhancer	NA	NA	NA	FALSE	FALSE	FALSE	FALSE	FALSE	FALSE
cg05650238	0.029785207587968	50.2067390127134	7.75095330881273e-09	-15.7706122446699	3.75834316950809	2.14413871079294	4.23646496764604	2.82779767276669	2.80386772395613	monocyte	Loss	IL31RA	-2.24431618487007	-1.5255564284534	quiescent	quiescent	NA	NA	NA	FALSE	FALSE	FALSE	FALSE	FALSE	FALSE
cg05526364	0.0202592104829152	50.1797827532403	7.78015885940742e-09	15.5436814980083	-1.15807122966223	-4.73059729168547	-1.45220037447066	-4.07865769792268	-4.12415486419348	monocyte	Gain	IFT122	-5.11599580975408	-5.99146454710798	enhancer	activeenhancer	18	1265	0.359962962800637	FALSE	FALSE	FALSE	FALSE	FALSE	FALSE
cg05960938	0.0130130737171868	49.9729690337193	8.00842485390036e-09	-14.970856711562	6.96506532037747	-0.481292559132932	4.1921058614017	2.43930783893886	1.85567024881873	monocyte	Loss	CTDSP2	-0.763569644856491	-0.0382212128201977	quiescent	quiescent	1	0	-0.141583323478699	FALSE	FALSE	FALSE	FALSE	FALSE	FALSE
cg03845363	0.0144583417816529	49.931789240681	8.05477679710891e-09	-15.3896800513629	5.06077493325044	0.337598311284524	4.47586455966004	1.81441447980932	3.70102776083249	monocyte	Loss	TOM1L2	-3.38139475436598	-2.32790290097834	enhancer	enhancer	1	0	-0.283999999364217	TRUE	FALSE	TRUE	FALSE	FALSE	FALSE
cg20660269	0.017361090363991	49.8897311158446	8.10243147139118e-09	-15.6626829830712	4.97642212392016	2.04922646322903	2.6075777349881	2.81723527391098	3.21222138581342	monocyte	Loss	ADORA2A	1.80236964834007	2.38623666548966	enhancer	enhancer	8	166	-0.10231250023935	TRUE	FALSE	TRUE	FALSE	FALSE	FALSE
cg16014412	0.0111479809187701	49.8296640878988	8.17104648265793e-09	-15.3513312972169	5.65710343368912	1.26983810780368	4.78042215804878	2.14417394551468	1.49979366993588	monocyte	Loss	TMEM201	-Inf	-Inf	flankingactivetss	enhancer	5	62	-0.10680000083521	FALSE	FALSE	FALSE	FALSE	FALSE	FALSE
cg10328171	0.0195702556303378	49.8296091437483	8.17110954647293e-09	-15.6027685165775	4.5091529872664	3.22844580593426	4.2066317437672	2.26957638844443	1.38896160868031	monocyte	Loss	KIAA0513	0.49956243148728	1.52333521338069	enhancer	enhancer	NA	NA	NA	FALSE	FALSE	FALSE	FALSE	FALSE	FALSE
cg11006453	0.130060033016421	49.6655938713523	8.36184551666529e-09	15.6933191106494	-2.44056046127103	-3.72678770963993	-2.3814268634244	-2.99151064662896	-4.15303342967901	monocyte	Gain	AGO2	-Inf	-4.89285225843987	quiescent	enhancer	20	486	0.481445834878832	FALSE	FALSE	FALSE	FALSE	FALSE	TRUE
cg15253293	0.020415841105627	49.6474971226469	8.38319784651919e-09	-15.6300312667065	2.99057544985992	3.66534817155091	4.50084616404775	2.92443022646981	1.54883125477793	monocyte	Loss	BAHCC1	-Inf	-Inf	flankingactivetss	activetss	NA	NA	NA	FALSE	FALSE	FALSE	FALSE	FALSE	FALSE
cg25221092	0.0158252643814491	49.4425338499764	8.62939665438122e-09	-15.5552350482825	4.14639857968382	2.21704580978328	4.52505293793525	1.55342485622452	3.11331287120006	monocyte	Loss	CABLES1	-Inf	-Inf	activeenhancer	enhancer	NA	NA	NA	FALSE	FALSE	FALSE	FALSE	FALSE	FALSE
cg07676920	0.0568203566894131	49.3643171860003	8.72550137713561e-09	15.641491570281	-2.86080697588052	-3.54777670631511	-4.28395484152574	-2.75764718644419	-2.19130586011544	monocyte	Gain	PPARG	-Inf	-Inf	quiescent	enhancer	16	759	0.423598960439752	FALSE	FALSE	FALSE	FALSE	FALSE	FALSE
cg08396863	0.0328922975252302	49.3156913295758	8.78585914439501e-09	-15.5126627039313	4.39550832224856	2.10012866541134	4.72145250901486	2.11367682776854	2.18189636039354	monocyte	Loss	TUBA4B	-Inf	-Inf	flankingactivetss	flankingactivetss	NA	NA	NA	FALSE	FALSE	FALSE	FALSE	FALSE	FALSE
cg00664609	0.0136269332775708	49.3100799060665	8.79285483111432e-09	-15.3597875673557	1.90094256809528	5.59405314195949	4.3359003819094	1.7207278846711	1.80816359064513	monocyte	Loss	RAB26	-Inf	-Inf	polycomb	enhancer	NA	NA	NA	FALSE	TRUE	TRUE	FALSE	FALSE	FALSE
cg03684062	0.0178502849130526	49.2886529790929	8.81962562739309e-09	-15.3550147650544	5.58615734039245	2.07447111487564	4.21795667024014	1.18462868827669	2.29180095126969	monocyte	Loss	S1PR4	-0.0140989243795016	0.84372003903932	activetss	activeenhancer	2	10	-0.0676249999087304	TRUE	TRUE	FALSE	FALSE	FALSE	FALSE
cg12080687	0.0258515511171381	49.2165400520318	8.91040438048292e-09	-15.6430221218513	3.89110581581968	2.33159206126757	3.03980000316538	2.7308355960251	3.64968864042013	monocyte	Loss	LINC01118	-1.80788885115794	-1.24653241874473	quiescent	quiescent	2	26	-0.104125000536442	FALSE	FALSE	FALSE	FALSE	FALSE	FALSE
cg10123201	0.0191763019789662	49.2120211023028	8.91612818347649e-09	-15.5365362936935	3.0633364751975	1.40402088482551	2.62853165884845	4.24696676703042	4.1936805077916	monocyte	Loss	MYL3	-5.52146091786225	-4.38202663467388	enhancer	quiescent	1	0	-0.0795000195503235	FALSE	FALSE	FALSE	FALSE	FALSE	FALSE
cg05878887	0.0279523980219003	49.1896127719327	8.94457270723076e-09	14.9113551496574	-1.57476393009873	-7.43503280474121	-2.22918732134446	-0.548330905961087	-3.12404018751191	monocyte	Gain	FILIP1L	1.11054085953338	-0.0672087496934501	activeenhancer	enhancer	4	322	0.237895832862705	TRUE	FALSE	FALSE	FALSE	FALSE	FALSE
cg15663074	0.0288926408560475	49.005999892621	9.18155892747647e-09	15.4577146202204	-4.75438898453081	-1.02129360419896	-3.58601503929216	-2.9864156271708	-3.10960136514799	monocyte	Gain	C5orf66	NA	NA	enhancer	enhancer	4	88	0.338874997571111	FALSE	FALSE	TRUE	TRUE	FALSE	FALSE
cg13951069	0.0042317826270994	48.9569773737534	9.2460294468757e-09	-15.3612189234786	1.0768619094538	3.83912301824322	4.21597041837166	1.58165500606643	4.64760861304991	monocyte	Loss	RSPH1	-3.27016911925575	-4.38202663467388	quiescent	quiescent	NA	NA	NA	FALSE	FALSE	FALSE	FALSE	FALSE	FALSE
cg12054453	0.00793072313738916	48.9107458469987	9.30729986872381e-09	15.5858936639481	-2.06362090484852	-3.56466427578372	-2.83599263259164	-3.85869298505872	-3.26292286399421	monocyte	Gain	VMP1	-5.52146091786225	-2.55747734262284	activetss	activetss	2	52	0.106375000206754	FALSE	FALSE	FALSE	FALSE	FALSE	FALSE
cg16904859	0.0256517674850957	48.8404733560865	9.40131495537429e-09	-15.3612485413826	4.98169481920791	2.98271811288616	4.24562751989103	1.14514874579146	2.0060593435983	monocyte	Loss	MAPKAPK2	0.621651178854875	0.225141553976883	quiescent	polycomb	NA	NA	NA	FALSE	FALSE	FALSE	FALSE	FALSE	FALSE
cg00215182	0.0805040363354449	48.8360527164886	9.40726505797823e-09	15.4923215473787	-2.39062545352988	-4.5110388753797	-3.90308098666145	-1.74420464786488	-2.94337158469366	monocyte	Gain	C1QC	-1.21066179247673	-4.38202663467388	quiescent	enhancer	11	352	0.253363639793613	FALSE	FALSE	FALSE	FALSE	FALSE	FALSE
cg03272225	0.0353460913863723	48.7799302815338	9.48317706260941e-09	-15.3951244789416	4.65866986365817	2.39660207410856	4.50114281361375	1.37406378943847	2.46464593821753	monocyte	Loss	JAK3	1.94075402190594	1.8201039422372	enhancer	quiescent	NA	NA	NA	FALSE	FALSE	TRUE	FALSE	FALSE	FALSE
cg25343388	0.0390477404563357	48.7555437654749	9.5163787844544e-09	-15.4513167086902	2.06925251121136	2.19485234465113	5.13036149089373	3.1458300115626	2.91102033323748	monocyte	Loss	FBXL18	1.1718627504077	1.38566916572597	enhancer	enhancer	NA	NA	NA	FALSE	FALSE	FALSE	FALSE	FALSE	FALSE
cg20899781	0.0185375219416035	48.7485988108186	9.52585827756687e-09	14.9087403530001	-0.40839394668662	-7.13826968813175	-1.62729759040868	-2.80643496756094	-2.92834416021212	monocyte	Gain	ADAM17	-Inf	-Inf	quiescent	enhancer	3	53	0.696000004187226	FALSE	TRUE	FALSE	FALSE	FALSE	FALSE
cg22249612	0.0287153087392983	48.6944965732434	9.60007242716352e-09	15.3833403999926	-4.78599536925806	-2.48149801502041	-4.42948421650816	-1.98682633742827	-1.69953646177772	monocyte	Gain	CD63	2.06458167877281	1.98787434815435	flankingactivetss	activetss	NA	NA	NA	FALSE	TRUE	FALSE	TRUE	FALSE	FALSE
cg08753172	0.02445326734642	48.6536750618202	9.65650269185875e-09	-15.4621129970672	3.02145994358666	1.39353396401988	4.39333828312822	2.91693044723493	3.73685035824011	monocyte	Loss	INPP5K	-Inf	-Inf	quiescent	quiescent	1	0	-0.0622499734163284	FALSE	FALSE	FALSE	FALSE	FALSE	FALSE
cg13864868	0.0132317269925863	48.6457063619263	9.66756214898571e-09	-15.2381188307245	4.72060180105757	4.14831634596529	3.70200391656099	2.54181204562901	0.125384721511659	monocyte	Loss	SUSD3	-1.39432653281715	2.4923786646267	quiescent	quiescent	1	0	-0.0660000015050173	FALSE	FALSE	FALSE	FALSE	FALSE	FALSE
cg14410964	0.0303941334766385	48.5845738532161	9.75288470584849e-09	-15.4967989090206	3.78267123516031	2.08666805010643	4.18422866890797	2.29049751065349	3.15273346330528	monocyte	Loss	NOTCH1	-Inf	-5.99146454710798	enhancer	bivalent	11	151	-0.156136365353384	FALSE	FALSE	FALSE	FALSE	FALSE	FALSE
cg01057573	0.0212841822526155	48.5818235096845	9.75674336877329e-09	-15.0169436031916	6.22045374433429	0.831446491245112	2.41140312413399	1.1396460865317	4.41399414763597	monocyte	Loss	TNFAIP8	-Inf	-Inf	quiescent	quiescent	2	260	-0.122625011950731	FALSE	FALSE	FALSE	FALSE	FALSE	FALSE
cg10338518	0.0170740693136763	48.5084540744606	9.86032028816951e-09	-14.9917396261359	6.62180028231745	0.778254062255088	2.60079328991503	1.34960091672111	3.64129107492944	monocyte	Loss	AFF1	-3.07911388249304	-5.29831736654804	enhancer	enhancer	NA	NA	NA	FALSE	FALSE	FALSE	FALSE	FALSE	FALSE
cg16472834	0.026404485159537	48.4669526823562	9.91946000505556e-09	15.4291262594568	-1.20734421846003	-2.99097296439306	-4.00049353336813	-3.92940486814294	-3.30091065611593	monocyte	Gain	CAB39	0.22314355131421	2.63440366093391	activeenhancer	activeenhancer	NA	NA	NA	FALSE	FALSE	FALSE	FALSE	FALSE	FALSE
cg03079497	0.0244721299015586	48.4257024137593	9.97864050607951e-09	-15.271475815285	5.90172276559233	2.72339860938129	2.00167002854403	1.9377776666449	2.70690674513217	monocyte	Loss	MYO1C	-1.21739582465808	0.899144573039185	bivalent	activeenhancer	2	6	-0.153499999083579	FALSE	TRUE	FALSE	FALSE	FALSE	FALSE
cg04549583	0.0164799565695976	48.421228803608	9.98508267279752e-09	-15.2526965998922	4.90353253561155	1.83465293854205	3.85874024311402	0.787746225363489	3.86802465913258	monocyte	Loss	LPIN1	-0.449416995637347	-1.63475572041839	quiescent	quiescent	3	198	-0.124333335397144	FALSE	FALSE	FALSE	FALSE	FALSE	FALSE
cg21834463	0.028694899768588	48.3678117277588	1.00623705186854e-08	-15.4592577897112	3.43258797926455	4.37755277450417	3.05577865413758	2.73566172230409	1.85767665767406	monocyte	Loss	SGK1	0.489806256541915	1.03584996693179	activeenhancer	activeenhancer	NA	NA	NA	FALSE	FALSE	FALSE	FALSE	FALSE	FALSE
cg18430895	0.0154247922582664	48.3518328693072	1.00856214974207e-08	-15.3239660200917	3.94841341447817	1.35193589693205	3.61706313808638	4.66345691664511	1.74309666547451	monocyte	Loss	ROPN1L	-Inf	-Inf	quiescent	quiescent	NA	NA	NA	FALSE	FALSE	FALSE	FALSE	FALSE	FALSE
cg27449572	0.0241878982584643	48.3506720788303	1.00873129446546e-08	-15.4971871029916	3.69356310926873	2.06818999476531	3.71269716361266	2.78708472605994	3.23565210928497	monocyte	Loss	LOXL4	-2.71810053695571	-1.66073120682165	quiescent	quiescent	NA	NA	NA	FALSE	FALSE	FALSE	FALSE	FALSE	FALSE
cg25094735	0.00332652244074044	48.3428847040439	1.00986686430256e-08	-15.4020820421616	2.59399366153083	3.63175746970786	4.83850072073378	2.38713167551997	1.95069851466918	monocyte	Loss	NAPSB	-1.74869997976761	2.5152741864044	flankingactivetss	enhancer	NA	NA	NA	FALSE	FALSE	FALSE	FALSE	FALSE	FALSE
cg13781956	0.0462688843979249	48.3391162160671	1.01041691250622e-08	15.4180426299192	-1.86662559963788	-3.42736086910585	-2.76568984045626	-2.59158298546605	-4.76678333118921	monocyte	Gain	TNC	-Inf	-Inf	quiescent	enhancer	NA	NA	NA	FALSE	FALSE	FALSE	TRUE	FALSE	FALSE
cg10426084	0.0824784342515804	48.307052368085	1.01511070754634e-08	15.525658330409	-2.66241723575736	-3.32505063472998	-3.54548943638869	-3.24644237671794	-2.746258648792	monocyte	Gain	WDR81	-Inf	-5.99146454710798	quiescent	enhancer	21	850	0.34303571598693	FALSE	FALSE	FALSE	FALSE	FALSE	FALSE
cg18038894	0.00980778029013576	48.3065731583022	1.01518104575702e-08	-15.0619519423746	4.92384942181812	0.766007577991406	5.32806066636708	1.13301634532269	2.91101793087525	monocyte	Loss	ACSF2	-0.742337424750717	-0.527632742082372	quiescent	enhancer	NA	NA	NA	FALSE	FALSE	FALSE	FALSE	FALSE	FALSE
cg19118951	0.00747127603976777	48.1659312881401	1.03606513879743e-08	-15.2290751377993	1.03209239638606	1.91073539154483	4.29341095393735	4.99106368241621	3.00177271351479	monocyte	Loss	MRPS6	-Inf	-Inf	flankingactivetss	activeenhancer	NA	NA	NA	FALSE	FALSE	FALSE	FALSE	FALSE	FALSE
cg10648960	0.0361465389906527	48.0959351135554	1.04664012102543e-08	15.4445566326896	-2.87278985799897	-1.89525289192954	-3.8576798029047	-3.22716248423063	-3.59167159560458	monocyte	Gain	TTYH3	0.523544396173765	0.73716406597672	enhancer	activeenhancer	50	1350	0.342616664879024	FALSE	FALSE	FALSE	FALSE	FALSE	FALSE
cg25799109	0.0395210831213396	48.019805555691	1.05828083817826e-08	15.3884664469184	-2.51657030921602	-2.37042721140014	-2.55670927524843	-4.76784107129304	-3.17691857975025	monocyte	Gain	SPATA12	0.363253259298855	-0.342490308946776	enhancer	enhancer	1	0	0.0747499968856573	FALSE	FALSE	FALSE	FALSE	FALSE	FALSE
cg09861057	0.0601195136070829	47.997505859822	1.06171834192489e-08	15.4295543676401	-2.59003241416209	-2.78766645031432	-3.12500364605325	-2.54738856105067	-4.37946329605975	monocyte	Gain	TDRD10	-Inf	-Inf	quiescent	enhancer	3	81	0.274555558131801	FALSE	TRUE	FALSE	FALSE	FALSE	FALSE
cg22008490	0.00506211049601658	47.9312019677268	1.07201408131652e-08	-14.6240667568062	7.77092071981413	1.72298290449471	2.52041013415811	1.8572041958955	0.752548802464398	monocyte	Loss	PTPN7	1.55856558206034	1.38253731224218	flankingactivetss	flankingactivetss	NA	NA	NA	TRUE	TRUE	FALSE	FALSE	FALSE	TRUE
cg25225070	0.0144778159595849	47.9182555036099	1.07403759873563e-08	15.3265467323799	-1.85723486495765	-2.00658019541714	-3.12337165562386	-3.62063555779715	-4.71872445858412	monocyte	Gain	WEE1	-Inf	-Inf	quiescent	enhancer	NA	NA	NA	FALSE	TRUE	FALSE	FALSE	FALSE	FALSE
cg03593259	0.0138987848870478	47.7725637884795	1.09711000702324e-08	-15.2685592040751	3.78311476065902	2.67879598275898	4.89913282443565	2.39121491077827	1.51630071822436	monocyte	Loss	HRASLS2	-Inf	-Inf	enhancer	quiescent	10	731	-0.112816668162122	FALSE	FALSE	FALSE	FALSE	FALSE	FALSE
cg17260706	0.0228541519633234	47.7658001104998	1.09819469900216e-08	-15.0773022367046	5.85221109298919	2.46629779935584	3.821871983502	1.37022343366186	1.56669792314168	monocyte	Loss	BCL9L	-Inf	-Inf	enhancer	enhancer	NA	NA	NA	FALSE	FALSE	FALSE	FALSE	FALSE	FALSE
cg22941668	0.00874046283064031	47.7425274236266	1.10193623870035e-08	-15.2439767291245	4.12327622632374	1.69271462231686	3.60849642425309	1.45111983064195	4.3683696255889	monocyte	Loss	MIR143	-0.746547957287061	-0.0752624845005469	enhancer	enhancer	1	0	-0.0550000071525574	FALSE	FALSE	FALSE	FALSE	FALSE	FALSE
cg07054804	0.0157685645475798	47.65673313185	1.11585467711836e-08	-15.25897691531	4.4403236576269	2.92754461300184	3.4861458101695	0.985524300701702	3.41943853381003	monocyte	Loss	MRVI1	-4.26869794936688	-3.28341434600577	enhancer	quiescent	NA	NA	NA	FALSE	FALSE	FALSE	FALSE	FALSE	FALSE
cg22061832	0.0115877485680168	47.5592701795914	1.13190842111757e-08	-15.288928093412	1.95324446092941	3.70716679290871	1.82436169205529	4.26631463422386	3.53784049544549	monocyte	Loss	ITGA6	-Inf	-Inf	bivalent	tss	4	34	-0.0696041660849005	FALSE	FALSE	FALSE	FALSE	FALSE	FALSE
cg05504085	0.0142150784270948	47.4900463934292	1.14346970637605e-08	-14.9503463144797	5.87708797761706	2.64947972657222	2.84272010524642	0.151250096392862	3.42980840801818	monocyte	Loss	RASAL3	-3.38139475436598	-Inf	flankingactivetss	quiescent	2	40	-0.193791666844239	FALSE	FALSE	FALSE	FALSE	FALSE	FALSE
cg00967073	0.013935333186149	47.4850434356274	1.1443104379065e-08	-14.9633737525096	5.95608212181663	1.56157867809329	2.0031495455289	1.25996202193087	4.18260137990373	monocyte	Loss	C1orf100	-4.8283137373023	-Inf	enhancer	quiescent	NA	NA	NA	FALSE	FALSE	FALSE	FALSE	FALSE	FALSE
cg21578541	0.012895314916459	47.4774052130074	1.14559536902065e-08	-15.0602214155676	5.5601291017574	1.2151740076524	4.09231619360357	2.34776738554739	1.84483472700681	monocyte	Loss	TLR9	-Inf	-Inf	enhancer	enhancer	3	283	-0.140305563652267	FALSE	FALSE	FALSE	FALSE	FALSE	FALSE
cg25446061	0.0163253830023328	47.4659050517884	1.14753305557411e-08	-15.2981804660573	4.01885861084334	3.0541359962066	4.08218637728996	1.93796067629351	2.20503880605621	monocyte	Loss	DHRS9	0.845009529869191	1.56809494889972	quiescent	quiescent	NA	NA	NA	FALSE	FALSE	FALSE	FALSE	FALSE	FALSE
cg22074114	0.0138142701024437	47.431111614263	1.1534181305415e-08	-14.9384306912034	4.65586247672767	0.365578869030401	3.35169875204179	1.43415266138332	5.13113793202023	monocyte	Loss	KY	3.64047671488577	3.92597521904615	enhancer	enhancer	NA	NA	NA	FALSE	FALSE	FALSE	FALSE	FALSE	FALSE
cg09030187	0.0721247845626993	47.4287445805916	1.15381973921146e-08	4.33050173466685	2.73914471061992	-15.3422122126646	2.70800563785191	2.54002644430317	3.02453368522278	M (LPS/IFN)	Loss	NUAK2	NA	NA	NA	NA	NA	NA	NA	NA	NA	NA	NA	NA	NA
cg25919177	0.0239010782596485	47.3862421834831	1.16105805194695e-08	-15.1621237281677	4.94244975736788	1.00376632387018	3.65725535103361	3.06852879281164	2.49012350308438	monocyte	Loss	NFIC	0.458689869345462	0.781615828547554	quiescent	quiescent	NA	NA	NA	FALSE	FALSE	FALSE	FALSE	FALSE	FALSE
cg25362652	0.0197493759585168	47.3858254371518	1.161129279663e-08	-15.2653875708065	3.17842790788604	1.2027498603043	3.30927677998785	4.00283347942459	3.57209954268498	monocyte	Loss	PRDM1	0.510425543744651	0.860778021943896	polycomb	polycomb	5	38	-0.121850001811981	FALSE	FALSE	FALSE	FALSE	FALSE	FALSE
cg24049468	0.0228799432335954	47.3494266733784	1.16736947837955e-08	-15.2789010902293	3.3507297904088	1.33458210658325	3.73381294824156	3.135256739552	3.72451951907225	monocyte	Loss	AK4	0.504405055963068	1.67335123817775	quiescent	enhancer	NA	NA	NA	FALSE	FALSE	FALSE	FALSE	FALSE	FALSE
cg06172871	0.0176374337954765	47.2814565485096	1.17912428704934e-08	-15.1483290570999	4.98069495891074	1.42943659559693	3.83558865547071	1.88706387629468	3.01554494750759	monocyte	Loss	HP	-Inf	-Inf	enhancer	enhancer	NA	NA	NA	FALSE	FALSE	FALSE	FALSE	FALSE	FALSE
cg18155720	0.0169201773834646	47.2127394029689	1.1911448298705e-08	-15.2550347718422	4.09887603323952	1.81058996597351	2.88825826512326	2.42526728235604	4.0320432251522	monocyte	Loss	MAG	-5.52146091786225	-5.29831736654804	quiescent	enhancer	NA	NA	NA	FALSE	FALSE	FALSE	FALSE	FALSE	FALSE
cg23497611	0.0793466001240091	47.1794247715253	1.19702242661718e-08	15.3263587440381	-2.80681846149035	-2.29479618140883	-3.59227209659749	-3.05575902697668	-3.5767129728277	monocyte	Gain	CDC42EP3	-Inf	-Inf	enhancer	enhancer	NA	NA	NA	TRUE	FALSE	FALSE	TRUE	FALSE	FALSE
cg18556834	0.0215490445469253	47.1384741944662	1.2042922903533e-08	-15.2015949123223	3.40233178301624	2.2497747171047	4.84533996129964	2.88272654966519	1.82142190126739	monocyte	Loss	REC8	1.76780824840554	1.6553668443225	flankingactivetss	quiescent	10	106	-0.0836000008508563	TRUE	FALSE	FALSE	FALSE	FALSE	FALSE
cg20606255	0.00721199567331636	47.0242414244351	1.22483766616129e-08	-14.9536162947154	4.45800796704841	0.151565897486921	4.37750949731516	2.06793757545622	3.89859535750126	monocyte	Loss	KIAA1755	-Inf	-Inf	enhancer	quiescent	NA	NA	NA	TRUE	FALSE	FALSE	FALSE	FALSE	FALSE
cg10808934	0.0267989470042206	46.9332631375354	1.24148497506156e-08	14.6109560927624	0.713284299095406	-5.11215292261079	-1.83367079053484	-2.96132778836089	-5.41708886985344	monocyte	Gain	LINC00222	-0.0449973659307358	0.37672263924251	quiescent	enhancer	NA	NA	NA	FALSE	FALSE	FALSE	FALSE	FALSE	FALSE
cg26255314	0.00952358549374734	46.90292894803	1.24709244302242e-08	-14.7776552768975	4.3274722124918	4.86492320141567	-0.667046469685575	3.69771731971024	2.55458898165268	monocyte	Loss	CD5	-6.21460809842219	-Inf	quiescent	quiescent	9	326	-0.241351848951092	FALSE	FALSE	FALSE	FALSE	FALSE	FALSE
cg07033722	0.0278225849038294	46.8997575528421	1.24768035100812e-08	-15.1027357268831	4.29704482798493	2.0958054701738	4.33216208060259	1.16439476244292	3.21332858568603	monocyte	Loss	PPT1	2.52924246360805	-1.00785792539965	enhancer	enhancer	NA	NA	NA	FALSE	FALSE	TRUE	FALSE	FALSE	FALSE
cg01481000	0.0155341379460205	46.8962781766892	1.24832571333567e-08	-15.2328695647743	4.38701710655142	2.93149831781031	2.75267014195875	2.03354471417894	3.12813928429419	monocyte	Loss	AK2	2.7583630149758	3.56097505735455	enhancer	quiescent	1	0	-0.21999999259909	FALSE	FALSE	FALSE	FALSE	FALSE	FALSE
cg10732094	0.00837720275857379	46.8616418998044	1.25477079427265e-08	15.1236230875496	-1.35996291599006	-2.24842636597893	-4.27127074009967	-2.8940725765595	-4.34989048268083	monocyte	Gain	FOSB	0.574363644569978	1.25846098961001	activeenhancer	activeenhancer	NA	NA	NA	TRUE	FALSE	TRUE	TRUE	FALSE	FALSE
cg27456487	0.0244024690331294	46.7793530071391	1.27023479939091e-08	-15.1823576354148	2.84810534304266	2.54673846511812	2.64834453377384	2.32923161575605	4.80993769669195	monocyte	Loss	MPO	-Inf	-Inf	quiescent	enhancer	2	12	-0.151500005275011	FALSE	FALSE	FALSE	FALSE	FALSE	FALSE
cg17823346	0.0119981426122524	46.697125047269	1.28590343989985e-08	-14.8020032769338	4.29628868160197	-0.483187976308588	2.59236364973743	3.73968468626554	4.65685423563748	monocyte	Loss	ZMIZ1	-4.13516655674236	-2.40794560865187	enhancer	enhancer	2	99	-0.0986249819397926	FALSE	FALSE	FALSE	FALSE	FALSE	FALSE
cg20888995	0.0133782477773448	46.6942877206827	1.28644799208623e-08	-15.0238615024099	5.46958612884293	2.39737378858348	3.43753795376585	1.69837731938515	2.02098631183944	monocyte	Loss	ARHGEF3	-Inf	-Inf	enhancer	enhancer	8	660	-0.10384375101421	TRUE	TRUE	TRUE	TRUE	FALSE	FALSE
cg25957300	0.0333066518636143	46.6695382298872	1.29120912080188e-08	14.954866366619	-1.00925075708865	-2.10832676397138	-2.3019954864275	-5.03735360086903	-4.49793972113942	monocyte	Gain	APLP2	-3.07911388249304	-2.90042209374967	quiescent	quiescent	1	0	0.33399998024106	TRUE	TRUE	FALSE	FALSE	FALSE	FALSE
cg24199006	0.0215825912551658	46.5510592597946	1.31427963387455e-08	-14.5547448873894	6.28053225009728	0.695985116866101	4.89011890394468	1.27316943893748	1.41493917755126	monocyte	Loss	ITPRIP	0.603222473031958	0.757295000383697	activeenhancer	enhancer	NA	NA	NA	TRUE	TRUE	FALSE	FALSE	TRUE	TRUE
cg24003508	0.0276635974852923	46.5218874581207	1.3200314703946e-08	15.0495515038792	-2.95468548096234	-5.05580091677892	-2.77187911602669	-3.01769869717999	-1.24948727818022	monocyte	Gain	KLF6	2.1642421433723	0.914288729203482	flankingactivetss	activetss	7	230	0.247345239988395	FALSE	FALSE	FALSE	FALSE	FALSE	FALSE
cg08729686	0.0293645228527664	46.496365293745	1.32508710822466e-08	-15.2091847891247	2.4558535336567	3.17420003548706	3.74581446958138	2.41306668896142	3.42025006143812	monocyte	Loss	IGF1R	-6.21460809842219	-5.29831736654804	bivalent	bivalent	2	11	-0.227000003214926	FALSE	FALSE	FALSE	FALSE	FALSE	FALSE
cg12558090	0.0551022473714712	46.484340488885	1.32747668127154e-08	15.1993507618781	-3.04016920152142	-2.27851816285513	-2.76386704563074	-3.06435903018946	-4.05243732168348	monocyte	Gain	DNM1	1.34651349110805	2.39242579699384	quiescent	enhancer	5	246	0.217400002479553	FALSE	FALSE	FALSE	FALSE	FALSE	FALSE
cg17413194	0.0401825185842352	46.459396375327	1.33244917152518e-08	14.9045690122097	-1.61005725064359	-4.92271127375468	-0.74533141107931	-3.5413941051091	-4.08507498129607	monocyte	Gain	GNA13	-1.48722027970985	0.0861776962410524	enhancer	enhancer	8	135	0.205968757160008	FALSE	TRUE	FALSE	FALSE	FALSE	FALSE
cg11822932	0.0519307819634039	46.4470729681081	1.33491357166672e-08	-14.9772037400122	4.08945857251282	2.86003775171421	4.9549979464784	1.84420394367844	1.22850552536021	monocyte	Loss	LMO2	1.46695226413735	2.18211093952617	flankingactivetss	activeenhancer	NA	NA	NA	FALSE	FALSE	FALSE	FALSE	FALSE	FALSE
cg26313511	0.0105706633598547	46.3770560462454	1.34901378377269e-08	-14.8525195976212	5.07194205125396	1.42284710579553	3.98321281357463	0.690308376086364	3.68420925096632	monocyte	Loss	ZNF148	1.16689379608452	1.82817175525961	enhancer	enhancer	NA	NA	NA	FALSE	FALSE	FALSE	FALSE	FALSE	FALSE
cg23056703	0.0325365457873762	46.3498309129709	1.35454197339402e-08	-14.4655740811219	3.64644761846279	-1.36288697838204	5.62126785326858	2.74569190704023	3.8150536803314	monocyte	Loss	EDEM1	0.0601539228197471	-0.843970070294529	enhancer	enhancer	2	349	-0.126083332734803	TRUE	TRUE	TRUE	FALSE	FALSE	FALSE
cg19676553	0.0103295477567545	46.2784156404834	1.36916558112956e-08	-15.0133805457002	4.1311540529414	1.20569509987398	4.22832786943607	2.0069730870684	3.44123043455598	monocyte	Loss	BRF1	-Inf	-Inf	quiescent	quiescent	NA	NA	NA	FALSE	FALSE	FALSE	FALSE	FALSE	FALSE
cg04399899	0.00657471283989289	46.2636427075323	1.37221289848929e-08	-14.3464320722631	2.82615600727073	0.00570350655378239	3.08835027244885	1.15238946796027	7.2738328179847	monocyte	Loss	RAPGEF2	-1.82015894374975	-2.30258509299405	enhancer	enhancer	NA	NA	NA	FALSE	FALSE	FALSE	FALSE	FALSE	FALSE
cg14773822	0.0305895899136732	46.2598478328511	1.37299693440135e-08	-14.8552840374136	5.0816933282751	1.053464903032	3.7659585854764	3.79842710990341	1.1557401107267	monocyte	Loss	SEPT9	-1.55116900431012	-3.79423996977176	enhancer	enhancer	NA	NA	NA	FALSE	FALSE	FALSE	FALSE	FALSE	FALSE
cg03928384	0.0277506515833324	46.2525701135093	1.37450196035361e-08	-15.1551804047774	3.76320673120627	2.06226480360516	2.61618929200037	3.50019546146298	3.21332411650265	monocyte	Loss	CCR2	-4.8283137373023	-4.89285225843987	flankingactivetss	enhancer	NA	NA	NA	FALSE	FALSE	FALSE	FALSE	FALSE	FALSE
cg05731218	0.0409567695435992	46.2188893785975	1.38149149788426e-08	15.0823139917839	-2.28569090602823	-2.00394702375834	-2.86994880026268	-4.65976887301454	-3.2629584301921	monocyte	Gain	MREG	0.335042643811619	0.371563556432483	enhancer	activeenhancer	4	52	0.453500001924112	FALSE	FALSE	TRUE	FALSE	FALSE	FALSE
cg25440680	0.0119484528048927	46.182601213727	1.38906725200074e-08	-14.8836620112029	5.31561149425113	1.89453038448988	4.12113349296843	2.24190500652959	1.31048163315772	monocyte	Loss	STBD1	1.68454538492091	2.12584791449399	enhancer	enhancer	NA	NA	NA	FALSE	FALSE	FALSE	FALSE	FALSE	FALSE
cg08390209	0.0298776328224629	46.169190119728	1.39187894531861e-08	-14.9825892380452	5.02282930705636	2.2706062177542	3.78342883365931	1.62804214981777	2.2776827297578	monocyte	Loss	CDKN2B	-0.646263594661095	-1.43758765550744	bivalent	bivalent	32	2806	-0.276026041768394	FALSE	FALSE	FALSE	FALSE	FALSE	FALSE
cg17540545	0.014811559417132	46.132222760969	1.39966276107576e-08	-14.905608531166	5.7106980264728	2.62823375193989	2.67138406282734	1.51547453890161	2.37981814000558	monocyte	Loss	FXYD1	-Inf	-Inf	enhancer	enhancer	NA	NA	NA	FALSE	FALSE	FALSE	FALSE	FALSE	FALSE
cg10817916	0.0162592838497079	46.0754611156501	1.41171065844845e-08	-14.9277861331347	4.71171174751358	1.84310147441968	3.81862262078221	1.03947865237398	3.51487163804528	monocyte	Loss	CYB561	2.23964529322017	2.70704970076863	quiescent	enhancer	1	0	-0.0825833442310492	FALSE	FALSE	FALSE	FALSE	FALSE	FALSE
cg15771092	0.00978716826734936	46.0647249535898	1.41400264665032e-08	14.9406693632866	-2.93660527389929	-1.56501767431589	-4.17553390933187	-1.54415742208513	-4.71935508328415	monocyte	Gain	PNPLA3	-6.21460809842219	-3.10109278921182	quiescent	enhancer	3	160	0.421277775946591	FALSE	TRUE	FALSE	FALSE	FALSE	FALSE
cg08156775	0.120860206195447	46.0173509354961	1.42416668066185e-08	-15.1407201234623	3.04071988842327	2.55483091035086	3.41535914265622	2.50028255608969	3.62952762421462	monocyte	Loss	BCOR	-Inf	-Inf	enhancer	enhancer	2	59	-0.0928333302338918	FALSE	FALSE	FALSE	FALSE	FALSE	FALSE
cg14426167	0.0500129835925865	46.0080124884734	1.42617998674634e-08	15.0627582670281	-2.1056829926306	-2.04825126623288	-4.13621453763078	-2.89144914415762	-3.8811603257088	monocyte	Gain	SSH2	-5.52146091786225	-Inf	quiescent	enhancer	NA	NA	NA	FALSE	TRUE	FALSE	TRUE	FALSE	FALSE
cg22107533	0.0309866729525677	45.9794654136128	1.432354571623e-08	15.1163970735628	-2.01882839845124	-3.30648319854312	-3.09436920153277	-3.7753894653846	-2.92132678231662	monocyte	Gain	TRIM69	0.712949807856125	0.732367893713227	activeenhancer	enhancer	NA	NA	NA	TRUE	TRUE	TRUE	FALSE	FALSE	FALSE
cg06867089	0.0132320098627453	45.9519389094159	1.43833711594008e-08	-14.9435378699381	3.34160215287527	0.994647134883379	3.16343123769146	2.59634421506267	4.84751311788263	monocyte	Loss	TNS1	1.83609528304811	1.69101789942652	quiescent	enhancer	2	79	-0.169374994933605	FALSE	FALSE	FALSE	FALSE	FALSE	FALSE
cg11740416	0.0219246253613964	45.845389676015	1.46176271184595e-08	-13.8723663216441	3.4242209508101	0.278259695612024	8.26184564481387	1.56585050069932	0.34218952452819	monocyte	Loss	FAM43A	-4.42284862919414	-Inf	enhancer	activeenhancer	NA	NA	NA	FALSE	FALSE	FALSE	FALSE	FALSE	FALSE
cg05663031	0.0526011565332249	45.8372636965591	1.46356693575969e-08	14.9033066095321	-1.4658475976309	-1.42468748844384	-3.57644029790515	-3.79400618119622	-4.64232504938438	monocyte	Gain	BCL6	1.77223680273919	1.65918000432891	enhancer	activeenhancer	7	756	0.332214283956481	FALSE	FALSE	FALSE	TRUE	FALSE	TRUE
cg23540819	0.0144948473251936	45.7895758428554	1.47420614355825e-08	15.069297158974	-2.51875568254507	-2.6644103848954	-4.33561874928747	-2.70876205968414	-2.84175027665689	monocyte	Gain	ASAH1	1.08586471584561	1.02872616120394	flankingactivetss	activetss	1	0	0.0790000110864639	FALSE	FALSE	FALSE	FALSE	FALSE	FALSE
cg04536765	0.022422053690787	45.7858705442639	1.47503646205453e-08	14.8841339645101	-1.31390506757634	-1.55645591370112	-3.35012856540709	-3.9602370189138	-4.70340738495775	monocyte	Gain	APOM	-Inf	-Inf	enhancer	enhancer	6	244	0.166750000789762	FALSE	FALSE	FALSE	FALSE	FALSE	FALSE
cg13157980	0.0341454843418943	45.751729171785	1.48271217474854e-08	14.902405400376	-1.47055021737734	-4.17695534427088	-1.44381678951926	-3.56782867329526	-4.24325436535676	monocyte	Gain	AGO2	-Inf	-4.89285225843987	quiescent	enhancer	20	486	0.481445834878832	FALSE	TRUE	FALSE	FALSE	FALSE	TRUE
cg16402814	0.0477166840111648	45.6624933879026	1.50298896434499e-08	15.0097395292628	-2.44866215020578	-1.85272309464476	-4.38436891863927	-3.02956943415918	-3.29441588915571	monocyte	Gain	CHID1	-Inf	-Inf	quiescent	enhancer	17	543	0.450794113526011	FALSE	TRUE	FALSE	FALSE	FALSE	FALSE
cg01439112	0.00825161209207301	45.5478233147121	1.52950806510931e-08	-14.790157407777	5.36446260417102	2.95953811750798	3.58224410107381	1.5158112634024	1.36810132447718	monocyte	Loss	CTDSPL	-Inf	-Inf	flankingactivetss	tss	NA	NA	NA	FALSE	FALSE	FALSE	FALSE	FALSE	FALSE
cg03875496	0.0160870364015393	45.529677074292	1.53375304908566e-08	-15.0714890982947	3.42550800329518	2.92783225706727	3.35076502180106	2.89574938661039	2.47163445350565	monocyte	Loss	PRDM1	0.510425543744651	0.860778021943896	enhancer	enhancer	NA	NA	NA	FALSE	FALSE	FALSE	FALSE	FALSE	FALSE
cg03546687	0.0150413393151702	45.4806524129625	1.54528839673903e-08	-14.7135523987368	5.84611622077734	1.12565565395299	3.37143179571827	2.05367541071256	2.31667333433697	monocyte	Loss	RAB26	-Inf	-Inf	polycomb	enhancer	NA	NA	NA	FALSE	TRUE	TRUE	FALSE	FALSE	FALSE
cg04459545	0.0100385398670476	45.4600449010989	1.55016660387105e-08	-14.8035247452476	5.43994846325453	1.14055063622985	3.07344272092458	2.66665330703256	2.48292961771341	monocyte	Loss	USHBP1	-3.64965874096066	-Inf	quiescent	quiescent	NA	NA	NA	FALSE	FALSE	FALSE	FALSE	FALSE	FALSE
cg06130714	0.0199784368582596	45.3618452140379	1.57365344494436e-08	-14.9517620785102	4.4542890148538	3.54875763131625	2.20242339457075	2.55644705522788	2.18984497912719	monocyte	Loss	GAS7	1.13462272619114	1.89160480419777	enhancer	enhancer	3	49	-0.0967500018887222	FALSE	FALSE	FALSE	FALSE	FALSE	FALSE
cg26218110	0.024982436642405	45.3093818319768	1.58636645199092e-08	-14.8320932941618	5.11913938462685	2.47325046905993	3.42520756749824	1.38979874999805	2.42469712297633	monocyte	Loss	BAHCC1	-Inf	-Inf	enhancer	enhancer	4	220	-0.181499998434447	FALSE	FALSE	FALSE	FALSE	FALSE	FALSE
cg03778909	0.0246217685862153	45.2884525001329	1.59147052468986e-08	-14.92439718877	4.50938359919278	2.91734853359363	3.46498277848343	1.9447457106284	2.0879365668719	monocyte	Loss	TBCD	-Inf	-Inf	enhancer	enhancer	1	0	-0.185500003397465	FALSE	FALSE	FALSE	FALSE	FALSE	FALSE
cg21204530	0.0805399978607098	45.2652459939831	1.59715170577451e-08	14.8975592665329	-1.68909167456065	-2.02548195308501	-2.91085866097462	-4.21174547290169	-4.0603815049937	monocyte	Gain	ERGIC1	1.32707500145992	0.778177429744521	quiescent	activeenhancer	17	509	0.515529416611089	FALSE	TRUE	FALSE	FALSE	FALSE	FALSE
cg20786131	0.0887131569098077	45.1768741793786	1.61899738582492e-08	-14.9406417995335	4.04397828515552	1.91923849406545	3.46824314000055	2.20825090335674	3.30093098939621	monocyte	Loss	CABLES1	-Inf	-Inf	polycomb	bivalent	7	416	-0.112380952219523	FALSE	FALSE	FALSE	FALSE	FALSE	FALSE
cg12461469	0.0248207044702828	45.1689548953496	1.62097152301764e-08	15.0075512144881	-2.63064064046192	-3.1982099670645	-3.17162843590166	-3.521530551441	-2.48554160144882	monocyte	Gain	ANKUB1	-Inf	-Inf	flankingactivetss	activetss	10	411	0.251050001429394	FALSE	FALSE	FALSE	FALSE	FALSE	FALSE
cg26553763	0.0263334997977749	45.1662882433799	1.62163688592402e-08	-14.6817544937033	5.20079277591425	2.54489041072083	3.815038674021	0.443788875900913	2.67724375629829	monocyte	Loss	DNMT3B	-0.191160505461159	0.371563556432483	quiescent	quiescent	1	0	-0.122749995440245	FALSE	FALSE	FALSE	FALSE	FALSE	FALSE
cg26052586	0.0230844817693457	45.1602140386279	1.62315363145917e-08	-14.7534532151128	1.79254754245896	4.50006310638335	4.80591196830856	1.99637225968039	1.65855833828156	monocyte	Loss	CABLES1	-Inf	-Inf	bivalent	bivalent	NA	NA	NA	FALSE	FALSE	FALSE	FALSE	FALSE	FALSE
cg15361750	0.0387897582806009	45.0933568983212	1.6399547049139e-08	-14.8513448017412	3.08809453136081	1.39572701355767	4.47494233380933	3.69694130564512	2.19563961737572	monocyte	Loss	C5AR2	3.64482306791702	6.29748678091494	enhancer	activeenhancer	NA	NA	NA	TRUE	TRUE	FALSE	FALSE	FALSE	FALSE
cg17098979	0.0434183499461142	45.0796500847698	1.64342349398961e-08	-14.9738703014386	3.26368377298432	3.31877306060041	3.61828033947076	2.62307703631694	2.15005606943415	monocyte	Loss	GPR35	-2.0874737133771	-3.91202300542815	enhancer	enhancer	NA	NA	NA	FALSE	FALSE	FALSE	FALSE	FALSE	FALSE
cg06774445	0.0132997306976509	45.0792204500173	1.64353235615181e-08	-14.6780802375174	0.850679057062902	2.40583671915154	3.48333061868955	2.40767421127071	5.53055963533195	monocyte	Loss	EVA1B	1.58432521161903	1.21713579085222	quiescent	quiescent	1	0	-0.0779999867081642	FALSE	FALSE	FALSE	FALSE	FALSE	FALSE
cg20433386	0.00743749814851157	45.0546645436881	1.64976800908848e-08	14.9018452214764	-3.38966360039797	-1.34039686380081	-3.81595234111512	-3.50709864071223	-2.84873374870527	monocyte	Gain	CACNA1G	-1.02165124753198	1.81033585480099	quiescent	enhancer	1	0	0.225750002078712	FALSE	FALSE	FALSE	TRUE	FALSE	FALSE
cg07965041	0.0105333013961076	45.0364504145483	1.65441057017874e-08	-14.9202882633786	3.93662707437142	1.64695783031373	3.52218953076419	3.11231268666182	2.70220112650926	monocyte	Loss	SIRT2	-1.80788885115794	-2.43611648561857	flankingactivetss	enhancer	2	659	-0.0914999982342124	FALSE	FALSE	FALSE	TRUE	FALSE	FALSE
cg06632098	0.0153664849962743	45.0324406095609	1.65543460825385e-08	-14.6385389366055	4.40119875000875	-0.0947031781700941	4.23672565798245	3.0793529667676	3.01596474014138	monocyte	Loss	RET	1.08653970743384	0.366377719400117	enhancer	enhancer	2	11	-0.162374994717538	FALSE	FALSE	FALSE	FALSE	FALSE	FALSE
cg05091585	0.0370324339715476	45.0187008804854	1.65894895985141e-08	14.9888886911329	-3.39773459951271	-3.10789292878768	-3.2265819668847	-2.71394611296135	-2.54273306284582	monocyte	Gain	NUFIP1	-Inf	-1.17118298150295	quiescent	enhancer	7	364	0.51175000159336	FALSE	TRUE	FALSE	TRUE	FALSE	TRUE
cg26291848	0.00891972236356904	44.9963925654918	1.66467300942004e-08	-14.8512207491182	2.74500065999628	2.78356532988368	2.88757051484269	4.81333581033562	1.62174843406162	monocyte	Loss	AGO2	-Inf	-4.89285225843987	flankingactivetss	enhancer	6	42	-0.111500001124417	FALSE	FALSE	FALSE	FALSE	FALSE	FALSE
cg03549739	0.0171479083149007	44.988212117607	1.66677762136824e-08	-14.8858636140605	4.47414193368702	2.83394287517856	1.78955902584485	2.48368732526875	3.30453245376132	monocyte	Loss	ST3GAL5	-Inf	-Inf	quiescent	quiescent	1	0	-0.0737500190734863	FALSE	FALSE	FALSE	FALSE	FALSE	FALSE
cg06760238	0.018817683840776	44.9827386429084	1.66818748471343e-08	-14.3622546290484	4.93493906816845	5.67160750361096	-0.00534429307508607	1.76108863674245	1.99996371992963	monocyte	Loss	INPP5A	-2.74887219562247	-1.63475572041839	flankingactivetss	enhancer	NA	NA	NA	TRUE	TRUE	TRUE	TRUE	FALSE	FALSE
cg00854273	0.0273865734449494	44.9657009425114	1.67258473149542e-08	-14.5635294289538	5.42266153002082	0.0696633000684668	3.12110218027238	2.32521778181193	3.6248846367802	monocyte	Loss	LINC01973	-Inf	-Inf	quiescent	polycomb	2	215	-0.361166664709648	FALSE	FALSE	FALSE	FALSE	FALSE	FALSE
cg26028440	0.0101096531021931	44.9486313770143	1.67700337889917e-08	14.5275868349151	0.218198248190065	-3.31379384319768	-2.77305672157659	-3.22634556581103	-5.43258893437933	monocyte	Gain	IFI6	1.09259421634255	1.25703952526263	enhancer	activeenhancer	NA	NA	NA	FALSE	FALSE	FALSE	FALSE	FALSE	FALSE
cg03366992	0.039115974209711	44.9078867126845	1.68760416454009e-08	14.9738075545047	-2.7672607141888	-2.61977201400401	-3.37541728177898	-2.9883151276938	-3.22304241010161	monocyte	Gain	PDXK	0.804688555292853	-0.450201001949556	flankingactivetss	activetss	7	202	0.353035715541669	FALSE	FALSE	FALSE	FALSE	FALSE	FALSE
cg09270346	0.0091474868136874	44.7995356005101	1.71616595661891e-08	-14.4888686378501	5.89006431285795	2.25131797953348	4.05884697817041	1.05647705624403	1.23216231579725	monocyte	Loss	CCDC124	-0.926341067727656	-1.56064774826467	bivalent	bivalent	NA	NA	NA	FALSE	FALSE	FALSE	FALSE	FALSE	FALSE
cg02237342	0.048161314697963	44.7662728165049	1.72504376315386e-08	-14.8869944391629	3.53916414296658	1.75746354529302	3.71059352123784	2.54854177813686	3.33123145183492	monocyte	Loss	ADORA2A	1.80236964834007	2.38623666548966	enhancer	enhancer	8	166	-0.10231250023935	TRUE	FALSE	TRUE	FALSE	FALSE	FALSE
cg22327175	0.013553805753549	44.7396225253177	1.73219426388689e-08	-14.4975715844546	1.86627389167172	5.82351499483604	3.175771669988	0.37022405951882	3.2617869700817	monocyte	Loss	SORL1	-Inf	-Inf	flankingactivetss	enhancer	NA	NA	NA	FALSE	FALSE	FALSE	FALSE	FALSE	FALSE
cg07164133	0.0322268871648987	44.6985102123245	1.74329102181925e-08	-14.9122031473315	3.45628500622284	2.31108967990988	3.70622988201723	2.76879750810623	2.66980106939839	monocyte	Loss	FRMD4B	-2.60369018577797	-1.91392710320226	quiescent	quiescent	5	631	-0.142399996332824	FALSE	FALSE	FALSE	FALSE	FALSE	FALSE
cg06244417	0.00535584342796691	44.6966957458805	1.74378262329858e-08	-14.63731112107	3.7566883006735	3.53237536029539	1.08155918751285	1.32593458194035	4.94075367880202	monocyte	Loss	FCN1	-Inf	-4.89285225843987	activetss	enhancer	NA	NA	NA	FALSE	FALSE	FALSE	FALSE	FALSE	FALSE
cg01081737	0.0155562163699902	44.6900548690031	1.7455832058152e-08	-14.0757355374996	4.309061669467	3.15241123492373	4.72254025259799	-2.00512129466099	3.89684367222013	monocyte	Loss	SLC45A4	0.484892241739486	0.322083499169113	enhancer	enhancer	1	0	-0.0545000061392784	FALSE	FALSE	FALSE	FALSE	TRUE	TRUE
cg03676485	0.0337776046455998	44.6539218098057	1.75541718412398e-08	14.8782633731881	-2.91363962180875	-1.91977173438644	-2.70200501516866	-3.41996948643357	-3.92287751607603	monocyte	Gain	LFNG	-1.45243416362444	0.157003748809665	flankingactivetss	enhancer	NA	NA	NA	FALSE	TRUE	FALSE	FALSE	FALSE	FALSE
cg10967866	0.013410307053548	44.6325963582969	1.76125057620406e-08	-14.8713694902605	2.09222110119285	3.3635649129499	2.215630353086	3.35675934832745	3.84319377470432	monocyte	Loss	INPP5A	-2.74887219562247	-1.63475572041839	enhancer	quiescent	NA	NA	NA	FALSE	FALSE	TRUE	FALSE	FALSE	FALSE
cg23250593	0.0180349535644406	44.6317715156133	1.76147664562471e-08	14.8820238833204	-2.43290440279203	-2.57229176536776	-2.62712423655391	-4.1723019454692	-3.07740153310614	monocyte	Gain	TM4SF19	1.67147330335355	1.99978938273222	enhancer	active	NA	NA	NA	FALSE	FALSE	FALSE	FALSE	FALSE	FALSE
cg14983135	0.0422651770919437	44.6122494377572	1.76683678582747e-08	14.8466908363341	-2.3449833378226	-2.13265646234501	-2.66732438081222	-4.31410357606184	-3.38762306498435	monocyte	Gain	UPP1	-4.60517018598809	-4.04555439805267	flankingactivetss	activetss	25	363	0.43097333577772	FALSE	TRUE	FALSE	FALSE	FALSE	FALSE
cg20497631	0.01642188755321	44.5550528998464	1.78264784817412e-08	14.7900999160111	-2.70398973725235	-2.34806699214933	-1.9300420309633	-3.02343722465491	-4.78456390810516	monocyte	Gain	MFHAS1	0.433080275141138	0.576613364303994	enhancer	activeenhancer	NA	NA	NA	FALSE	FALSE	FALSE	FALSE	FALSE	FALSE
cg02238461	0.0119608181663825	44.5542381729963	1.78287422160922e-08	14.6969515280807	-2.65568599490291	-3.48486798920157	-1.08781135262299	-2.4984031520134	-4.97018304171541	monocyte	Gain	IFI6	1.09259421634255	1.25703952526263	flankingactivetss	activeenhancer	8	820	0.127218751741263	FALSE	FALSE	FALSE	FALSE	FALSE	FALSE
cg06942450	0.0270146572149009	44.5541062726755	1.7829108734329e-08	14.7734095202499	-1.84842475003331	-4.776689195362	-2.96960080398914	-2.03725755693112	-3.14143721393437	monocyte	Gain	CTSZ	-2.52572864430826	-1.59701539243554	activeenhancer	activeenhancer	22	800	0.244405302638894	FALSE	FALSE	FALSE	FALSE	FALSE	FALSE
cg26280911	0.0123943483157513	44.5448448306102	1.78548653430591e-08	-13.8260529677737	4.31807890444983	-2.43640602835736	5.60692514309989	3.23265552490461	3.10479941030069	monocyte	Loss	JADE2	-5.52146091786225	-4.19970507787993	enhancer	enhancer	2	146	-0.120416670106351	TRUE	FALSE	TRUE	FALSE	FALSE	FALSE
cg15312943	0.0123034590734669	44.5207291780722	1.79221304500909e-08	-14.3391882026693	6.28056844066754	0.698533222432589	3.66230079675091	1.03362870168847	2.66415704112495	monocyte	Loss	SERGEF	0.459953293392234	0.250758718347183	quiescent	quiescent	NA	NA	NA	FALSE	FALSE	FALSE	FALSE	FALSE	FALSE
cg01616876	0.0204621280528019	44.4976010395286	1.7986911000841e-08	-14.4609054349369	6.22183271293163	2.13773065312539	0.828879295316188	2.62506588931408	2.64739690152003	monocyte	Loss	RASAL1	0.113328685307003	0.643168810753704	quiescent	quiescent	NA	NA	NA	FALSE	FALSE	TRUE	FALSE	FALSE	FALSE
cg19034132	0.0121584946311247	44.4206093141471	1.82044799221055e-08	-14.5840842462159	5.30297417248421	3.6983923538756	2.90200071666319	1.25737801854182	1.42333898465261	monocyte	Loss	PLAU	-0.150822889734584	0.468439907269553	enhancer	enhancer	NA	NA	NA	FALSE	FALSE	TRUE	FALSE	FALSE	FALSE
cg06355720	0.00946032103285287	44.3863029056173	1.8302384844878e-08	-14.6749206418202	1.20783321887248	4.49545153153996	2.87262749572474	4.15531459686227	1.94369381757727	monocyte	Loss	S100A9	0.148420005118273	0.235072122179484	activeenhancer	enhancer	9	1361	-0.132694443204889	FALSE	FALSE	FALSE	FALSE	FALSE	FALSE
cg27526649	0.0173074078916539	44.3209704404305	1.84904878211036e-08	-14.5931560539257	5.46649010263249	3.33836212723865	2.31386122245144	2.26096448538182	1.21347811619607	monocyte	Loss	CD34	1.14676733055516	0.173953307123438	polycomb	polycomb	3	92	-0.0995000091691812	FALSE	FALSE	FALSE	FALSE	FALSE	FALSE
cg21204860	0.0219276207234824	44.3117318754826	1.85172635641454e-08	14.7076141304982	-2.18640987912645	-1.99106292727812	-2.0509914623332	-4.81281224420207	-3.66633760738116	monocyte	Gain	SEPT9	-1.55116900431012	-3.79423996977176	flankingactivetss	flankingactivetss	1	0	0.217916677395503	FALSE	FALSE	FALSE	FALSE	FALSE	FALSE
cg10584478	0.0139544770593954	44.2869141207655	1.85894096374386e-08	-14.816488179634	2.76939145468833	1.95825481655764	4.01557190065809	3.2833634058937	2.78990660183626	monocyte	Loss	BAHCC1	-Inf	-Inf	quiescent	polycomb	2	22	-0.0699999928474426	FALSE	FALSE	FALSE	FALSE	FALSE	FALSE
cg26362263	0.0161490856881671	44.2738737597872	1.86274460458977e-08	-14.6965121214537	3.57686830917856	3.87847056780894	4.10667933120746	1.42248508977349	1.71200882349715	monocyte	Loss	CD83	0.357674444271816	-0.536143431750281	enhancer	enhancer	NA	NA	NA	FALSE	FALSE	FALSE	FALSE	FALSE	FALSE
cg23062810	0.0153878629791983	44.2531472623515	1.86880831770089e-08	-14.7353915514248	4.56483675634502	2.03323041454882	3.55294458159528	1.91557828690791	2.66880151915237	monocyte	Loss	CLIP2	0.131028262406404	-1.6476591252543	bivalent	bivalent	17	314	-0.167529413093101	FALSE	FALSE	FALSE	FALSE	FALSE	FALSE
cg15595502	0.0132380562053952	44.2404902565223	1.87252223195778e-08	-14.5324297186117	5.33965251445047	0.773290245679994	3.66088282149415	2.83611095560609	1.92249314262376	monocyte	Loss	CNIH4	-1.70374859190534	-0.139262067333508	enhancer	enhancer	2	254	-0.0976250008679926	FALSE	FALSE	FALSE	FALSE	FALSE	FALSE
cg15686615	0.0120991726738065	44.1640557842902	1.89512877837334e-08	-14.1389761060365	5.44202516847504	2.29519918950631	3.73152461606074	-1.18488487345253	3.85511201590754	monocyte	Loss	KIAA0232	0.934523500135215	1.04204193717972	quiescent	quiescent	1	0	-0.0777500011026859	FALSE	FALSE	FALSE	FALSE	FALSE	FALSE
cg02183564	0.0164939221662888	44.1602172642204	1.89627220330786e-08	14.7342583715732	-1.22018516651626	-2.74472387759926	-3.93575187551561	-3.39031357263844	-3.44328387930549	monocyte	Gain	CCDC146	3.18924101973851	4.31842101158491	enhancer	enhancer	13	1744	0.43609615515631	FALSE	TRUE	FALSE	FALSE	FALSE	FALSE
cg24926276	0.00356910183244297	44.1561449688406	1.89748612037354e-08	-14.6080611115454	4.74443995726721	1.10990520391825	4.10099325981496	2.04550518136173	2.60721750918471	monocyte	Loss	LRG1	-Inf	-Inf	flankingactivetss	enhancer	NA	NA	NA	FALSE	FALSE	FALSE	FALSE	FALSE	FALSE
cg04117986	0.00776373350446171	44.1215151891968	1.90784462723426e-08	-14.7073205981605	2.57157965388616	1.40689871476859	3.90480960111372	4.21829727385946	2.60573534961589	monocyte	Loss	PDGFRB	-6.21460809842219	-Inf	quiescent	quiescent	1	0	-0.0734999775886536	FALSE	FALSE	FALSE	FALSE	FALSE	FALSE
cg17118262	0.036004210619373	44.0829106191248	1.91946768964539e-08	-14.5738520041003	2.8974497769344	4.59591032635937	0.425654848178175	2.9681953306252	3.68664173192537	monocyte	Loss	CCL1	-0.71743987312899	-3.42651518964645	quiescent	enhancer	NA	NA	NA	FALSE	TRUE	TRUE	TRUE	FALSE	FALSE
cg11902728	0.0210386755073883	44.0248136354048	1.93711109517776e-08	-14.6892141797355	4.86979372672445	3.08392882292844	2.16385625060404	2.3811145280068	2.19052084604962	monocyte	Loss	MAG	-5.52146091786225	-5.29831736654804	quiescent	enhancer	NA	NA	NA	FALSE	FALSE	FALSE	FALSE	FALSE	FALSE
cg02816525	0.0185398726754635	44.020550227278	1.93841306567307e-08	14.5263010525297	-4.10579792272823	-0.707291458501226	-4.08655453399718	-1.54398265823452	-4.08267447905439	monocyte	Gain	ADAM10	0.976821231614187	0.624600638024835	enhancer	activeenhancer	1	0	0.357999999076128	FALSE	FALSE	FALSE	FALSE	FALSE	FALSE
cg18242288	0.00552844523718882	43.9774672286929	1.9516256541451e-08	-14.2509073833992	6.05038862286208	0.497881314555275	4.22846102820797	1.67999060424426	1.79418581352959	monocyte	Loss	RPL21P44	NA	NA	quiescent	quiescent	NA	NA	NA	FALSE	FALSE	FALSE	FALSE	FALSE	FALSE
cg12710800	0.0204603423470923	43.9182608569961	1.96994974440659e-08	-14.3963680009726	4.24820834124742	-0.134658056518927	4.69281661531814	2.27434582735445	3.31565527356787	monocyte	Loss	ANAPC16	2.67401070887869	3.748915667558	flankingactivetss	enhancer	9	217	-0.116435187040932	FALSE	FALSE	FALSE	FALSE	FALSE	FALSE
cg07096763	0.00726770947889746	43.8044194125246	2.00573367528572e-08	-14.4595631251129	5.30105431593072	2.37958360077608	2.3550711172984	3.73710786518832	0.686746227332112	monocyte	Loss	LINC01225	-Inf	-Inf	enhancer	quiescent	4	222	-0.133874998660758	FALSE	FALSE	FALSE	FALSE	FALSE	FALSE
cg01681367	0.0146233932462392	43.7930491385033	2.00934798790447e-08	-14.3965005530509	5.18846922863271	3.42734564925006	0.077199403549275	3.3815145745894	2.32197171264209	monocyte	Loss	SPN	-0.0408219945202552	0.217125478988647	flankingactivetss	activetss	NA	NA	NA	TRUE	FALSE	FALSE	FALSE	FALSE	FALSE
cg16406078	0.013071075828779	43.7191173461531	2.03302978519284e-08	-14.7321887317006	2.87080838487975	2.59926879500228	3.67639487008464	2.0301049339575	3.5556117478319	monocyte	Loss	FAM110A	-2.20727491318972	-1.96611285637283	flankingactivetss	enhancer	3	28	-0.11341666818286	FALSE	FALSE	FALSE	FALSE	FALSE	FALSE
cg04566534	0.00507926115854273	43.7122342737817	2.03525061477318e-08	-13.884368478638	7.33793140615237	1.25637682681766	3.45187954047926	0.434799194771994	1.40338150642301	monocyte	Loss	PIEZO1	-Inf	-Inf	enhancer	enhancer	NA	NA	NA	FALSE	FALSE	FALSE	FALSE	FALSE	FALSE
cg12775742	0.0365134786153242	43.7093690530413	2.03617589114396e-08	14.6877829346621	-3.49796445557754	-3.28116883244925	-2.2953366029826	-1.68857592236752	-3.92473712860106	monocyte	Gain	C1QC	-1.21066179247673	-4.38202663467388	quiescent	enhancer	NA	NA	NA	FALSE	FALSE	FALSE	FALSE	FALSE	FALSE
cg01712428	0.0236023235895409	43.6452323574123	2.05701307657389e-08	-14.3203931011738	3.65785698664024	-0.215186822184408	5.22805737949459	3.0242908381367	2.62537472498429	monocyte	Loss	STX1A	1.71954713511413	1.68408145542987	bivalent	bivalent	NA	NA	NA	FALSE	FALSE	FALSE	FALSE	FALSE	FALSE
cg22776912	0.0212411507909378	43.6305260198113	2.06182496586328e-08	14.6378397795065	-1.3741522654857	-2.71487250208551	-2.68752915727264	-4.19069792408577	-3.6705879123261	monocyte	Gain	TMC3	-3.72970144863419	-5.29831736654804	enhancer	enhancer	6	269	0.216666662561086	FALSE	FALSE	FALSE	FALSE	FALSE	FALSE
cg26911787	0.0279445731967068	43.4945921298875	2.10691130703127e-08	-14.5767930742677	1.33655417337087	2.09075920387224	4.43800044277883	3.58938968309327	3.12208954225407	monocyte	Loss	ELK3	-Inf	-Inf	tss	quiescent	2	13	-0.103499999968335	TRUE	FALSE	FALSE	FALSE	FALSE	FALSE
cg05971678	0.0237480111116959	43.4420554235831	2.12463512854633e-08	-14.6329433402892	3.55778233851255	2.86391290628067	3.58531452622747	3.34140709913482	1.28452646705131	monocyte	Loss	CHST15	-0.669430653942629	-0.423120043346885	quiescent	quiescent	NA	NA	NA	FALSE	FALSE	FALSE	FALSE	FALSE	FALSE
cg22014398	0.0192031625869607	43.4337958933586	2.12743691041074e-08	-14.603457190191	4.79467685940732	2.07395373940302	2.84123225168761	2.4986123263727	2.3949820135384	monocyte	Loss	MGAT4B	1.95924935635143	3.1203805781191	flankingactivetss	activeenhancer	NA	NA	NA	FALSE	TRUE	FALSE	FALSE	FALSE	FALSE
cg10552523	0.00663719470336902	43.4034981604265	2.13775035696203e-08	-14.3191269739279	6.12932453948688	1.28856633432444	2.04284711075776	2.12971740466576	2.72867158469306	monocyte	Loss	IFITM1	-3.64965874096066	-1.74296930505862	enhancer	polycomb	7	849	-0.155404753805626	FALSE	FALSE	FALSE	FALSE	FALSE	FALSE
cg02869235	0.0238778075403851	43.3999026562286	2.138978034753e-08	-14.5741654891744	4.63974687319655	2.24932328375133	3.61060183777984	2.22327859966245	1.85121489478419	monocyte	Loss	RFLNA	-1.03845836584836	-1.05699061397729	enhancer	enhancer	NA	NA	NA	FALSE	FALSE	FALSE	FALSE	FALSE	FALSE
cg19766471	0.0184304969507774	43.3519666587684	2.15542225319187e-08	-14.491240244617	4.97244925854172	1.56700672618998	3.74093943289632	1.91208398262162	2.298760844367	monocyte	Loss	C11orf21	2.17452442292653	0.994177270531226	activetss	activetss	NA	NA	NA	FALSE	FALSE	FALSE	FALSE	FALSE	FALSE
cg01655008	0.0333722530632908	43.3265986009083	2.1641825857399e-08	14.581730514066	-1.23149566033185	-2.75915495772889	-4.11041565310583	-3.63288005610324	-2.84778418722385	monocyte	Gain	TMEM251	1.6509636592626	2.2281309070691	enhancer	active	7	734	0.219023808437799	FALSE	FALSE	FALSE	FALSE	FALSE	TRUE
cg07631309	0.024742235924175	43.3226820720656	2.16553866994578e-08	14.6572456055107	-3.76028676835918	-2.18287452347373	-3.42328813750976	-2.15479414431765	-3.13600202241894	monocyte	Gain	GSTO1	0.313349819200359	0.0344014267173323	enhancer	activeenhancer	NA	NA	NA	FALSE	FALSE	FALSE	FALSE	FALSE	FALSE
cg15591803	0.0566432154625544	43.308726734444	2.17037849033741e-08	14.666392544451	-2.07623053833408	-3.06630894782509	-2.75978417094881	-2.86069781593648	-3.9033710710882	monocyte	Gain	DENND2D	7.65528079030752	4.20506568412202	enhancer	activeenhancer	NA	NA	NA	FALSE	FALSE	FALSE	FALSE	FALSE	TRUE
cg21649013	0.026918051584718	43.226639423058	2.19909633805384e-08	-14.6030253522467	2.50931704337018	1.9187736293631	4.31391480484744	2.51368555952618	3.34733431409253	monocyte	Loss	ULK1	-Inf	-Inf	enhancer	enhancer	3	25	-0.114916662840794	FALSE	FALSE	FALSE	FALSE	FALSE	FALSE
cg01618151	0.0136042671376693	43.1699011968687	2.21919761816793e-08	-14.2598441045136	4.97133069961817	1.63627066352956	4.517414673328	0.350012324062659	2.78481574397598	monocyte	Loss	ARMC12	-3.27016911925575	-1.02165124753198	enhancer	quiescent	NA	NA	NA	FALSE	FALSE	TRUE	TRUE	FALSE	FALSE
cg13108255	0.0237684790314507	43.1411107143872	2.22947712044103e-08	14.5979797953999	-2.78701168697975	-2.43662209098309	-3.61541466380698	-1.78694097169211	-3.97199038193799	monocyte	Gain	NCF2	-6.21460809842219	-5.29831736654804	activeenhancer	activeenhancer	14	1898	0.17374999848904	FALSE	FALSE	FALSE	FALSE	FALSE	FALSE
cg02056751	0.0254055857780546	43.1327048511283	2.23248856226754e-08	-14.5743050150338	2.11005849960918	2.16221150914298	2.87061890082865	2.87757611044853	4.5538400010526	monocyte	Loss	C11orf21	2.17452442292653	0.994177270531226	enhancer	enhancer	NA	NA	NA	FALSE	FALSE	FALSE	FALSE	FALSE	FALSE
cg18114313	0.021260977042753	43.1164679078801	2.23831858767666e-08	14.3111233638071	-0.674704754384542	-5.01271143659189	-1.35184001901641	-3.77833408256943	-3.49353307025228	monocyte	Gain	KMT2E	0.882113280072569	0.395414772254663	enhancer	activeenhancer	4	751	0.228999999972681	TRUE	FALSE	FALSE	FALSE	FALSE	FALSE
cg04971779	0.0250784539704841	43.0256060423552	2.27126352917871e-08	-14.2752159460942	4.53068478611411	1.73677343640983	4.96596894774109	2.39875329187261	0.64303548285672	monocyte	Loss	SLC29A1	-Inf	-Inf	enhancer	enhancer	NA	NA	NA	FALSE	FALSE	FALSE	FALSE	FALSE	FALSE
cg15289466	0.0107803303833689	43.0070611756376	2.27805489831942e-08	14.4415806227788	-1.23518646098353	-3.80801969402959	-1.66549402077442	-4.49246844386432	-3.24041203501813	monocyte	Gain	UBE2D3	2.48440652474632	2.28899313947458	enhancer	enhancer	NA	NA	NA	FALSE	FALSE	FALSE	FALSE	FALSE	FALSE
cg11655490	0.0170979946778384	42.9925433143571	2.28338758731553e-08	14.6036440094546	-2.05147633047385	-2.36732166176945	-2.97108498372036	-3.48531892362811	-3.7284421098628	monocyte	Gain	ETV6	-4.42284862919414	-4.60517018598809	activeenhancer	activeenhancer	NA	NA	NA	FALSE	TRUE	FALSE	TRUE	FALSE	FALSE
cg17465423	0.0243089575108072	42.9722260472615	2.29087427739845e-08	-14.4915843238431	4.93116927934428	2.46764979479138	2.91954560473928	2.3948228857359	1.77839673994989	monocyte	Loss	ZNF385A	-1.8578992717326	-1.53711725085447	enhancer	enhancer	NA	NA	NA	FALSE	TRUE	FALSE	FALSE	FALSE	FALSE
cg17928869	0.0188825384245806	42.9454408760056	2.30078686627119e-08	-14.1859227746846	5.51778317574302	0.763830944953841	3.92483383733372	3.00964975466664	0.969825052728921	monocyte	Loss	EIF1	-2.91877123241786	-0.843970070294529	flankingactivetss	activeenhancer	NA	NA	NA	FALSE	FALSE	FALSE	FALSE	FALSE	FALSE
cg22571654	0.0181614604446184	42.9321732456831	2.30571491213896e-08	-14.4988335071822	4.20171834158963	3.50238256071513	3.40192221139512	1.44432634709055	1.94848405302613	monocyte	Loss	MED12L	1.70692753371136	1.94769427084881	polycomb	polycomb	NA	NA	NA	FALSE	FALSE	FALSE	FALSE	FALSE	FALSE
cg23708206	0.00947779188903214	42.9019261745913	2.31699447860717e-08	-14.4611179658244	1.88064265149905	3.68753343427287	3.26729172231322	1.28741773815727	4.33823243056012	monocyte	Loss	PPP1R27	-3.91202300542815	-Inf	quiescent	quiescent	NA	NA	NA	FALSE	FALSE	FALSE	FALSE	FALSE	FALSE
cg10994564	0.0339538853720356	42.8883353346643	2.32208304836215e-08	13.9796780156655	1.29238199461787	-4.64692192181242	-2.72792291466718	-4.01901373097269	-3.87820143335799	monocyte	Gain	ADPRH	1.21905844174398	2.34588401738919	enhancer	enhancer	NA	NA	NA	FALSE	FALSE	FALSE	FALSE	FALSE	FALSE
cg09157176	0.020554614937684	42.886653921141	2.32271346913798e-08	-14.1032838359383	5.72689114433609	2.01650951840642	4.43742242081288	0.874425019361753	1.04803573302119	monocyte	Loss	CD82	2.97205414619941	2.46788764461841	quiescent	enhancer	3	28	-0.0971666648983955	FALSE	FALSE	FALSE	FALSE	FALSE	FALSE
cg06514003	0.0264935412654728	42.8835095140397	2.32389293798391e-08	14.380972007834	-2.21599230358321	-1.14741584074744	-2.09994536206435	-4.67068992716591	-4.24692856474805	monocyte	Gain	KCNH4	-0.45886588483528	-0.498403103767434	quiescent	enhancer	14	423	0.215946429941271	FALSE	FALSE	FALSE	FALSE	FALSE	FALSE
cg06527213	0.00728220586795748	42.8724575906883	2.32804390893594e-08	-14.4233908725506	2.04057343601322	2.77775920145437	1.43536606027915	3.11313514524936	5.05655702955456	monocyte	Loss	KLHL25	-Inf	-Inf	quiescent	quiescent	NA	NA	NA	FALSE	FALSE	FALSE	FALSE	FALSE	FALSE
cg01793445	0.0283020806800287	42.8319892328096	2.34331521444813e-08	14.5866454907892	-2.66623386088882	-3.89052998857228	-2.83086379939161	-2.12622299212006	-3.07279484931556	monocyte	Gain	RCSD1	-5.11599580975408	-Inf	quiescent	enhancer	NA	NA	NA	FALSE	TRUE	FALSE	FALSE	FALSE	FALSE
cg07561747	0.0150803519849229	42.7895415660814	2.35945554729095e-08	-14.4296201300828	2.16181556699357	1.19893170391625	3.50557089429398	4.65389893561433	2.90940302867617	monocyte	Loss	KIF21B	0.981329128053377	1.36161737340745	enhancer	enhancer	NA	NA	NA	FALSE	FALSE	FALSE	FALSE	FALSE	FALSE
cg22898924	0.0220305974696948	42.7751315870059	2.36496342303298e-08	-14.3553920108064	4.84208067483348	2.12207554437914	3.8018777000936	0.865017801194549	2.72434029030599	monocyte	Loss	ARRDC5	-Inf	-Inf	quiescent	quiescent	NA	NA	NA	FALSE	FALSE	FALSE	FALSE	FALSE	FALSE
cg01891966	0.0216743504477388	42.7682908146769	2.36758324661653e-08	-14.1788010847795	5.33188036945496	0.586939438468825	4.24530358322524	1.40880934056968	2.60586835950333	monocyte	Loss	HOXA9	0.39068982252601	-0.553385238184787	polycomb	polycomb	NA	NA	NA	FALSE	FALSE	FALSE	FALSE	FALSE	FALSE
cg08876103	0.0104904702399144	42.7665738878615	2.36824129753452e-08	14.3510858731393	-0.799810851504295	-4.95538547696326	-3.11105235469146	-2.13832161618283	-3.34651558366445	monocyte	Gain	MACF1	-Inf	-Inf	flankingactivetss	activetss	5	139	0.256383335466186	FALSE	FALSE	FALSE	FALSE	FALSE	FALSE
cg04308167	0.020418710136084	42.7642469265471	2.36913348876667e-08	-14.454919696961	4.83672479339089	2.67390393825833	1.64796889188079	2.22638132698405	3.06994073631357	monocyte	Loss	SLC47A1	-5.52146091786225	0.0559076319382961	quiescent	quiescent	NA	NA	NA	FALSE	FALSE	TRUE	FALSE	FALSE	FALSE
cg07116693	0.0145924170024321	42.6869981807125	2.39896912226302e-08	-14.4344050415149	4.80556265791992	2.66926865554399	3.22660678139777	1.57237454003756	2.16059240662688	monocyte	Loss	MESP2	-2.24431618487007	-1.11626722390683	quiescent	quiescent	1	0	-0.0887500029057264	FALSE	FALSE	FALSE	FALSE	FALSE	FALSE
cg27506442	0.0255244019425793	42.6446400940589	2.41550962100848e-08	-14.5550923148171	3.20874150470632	3.08812452975334	3.52842603249456	2.88897012406378	1.84083011766909	monocyte	Loss	HMGB1	-Inf	-Inf	quiescent	quiescent	13	1396	-0.153153844118023	FALSE	FALSE	FALSE	FALSE	FALSE	FALSE
cg03601920	0.0197866090816449	42.5315536763944	2.46030573801129e-08	-14.3544878121049	5.13474002010389	3.10918637342243	2.67838825405299	1.57162762850926	1.86054553601028	monocyte	Loss	PADI2	1.87885417607899	2.28085060084804	flankingactivetss	enhancer	2	19	-0.0605000003706664	FALSE	FALSE	FALSE	TRUE	FALSE	FALSE
cg01448132	0.0052577078314374	42.4668846873222	2.48634534171931e-08	-13.5061231850889	6.69925207041356	2.11531701120365	4.68826065207703	-0.723476667786116	0.726770120555703	monocyte	Loss	LAT	-Inf	-Inf	flankingactivetss	activetss	NA	NA	NA	FALSE	FALSE	FALSE	FALSE	FALSE	FALSE
cg18440839	0.0818917463094088	42.4418481174351	2.49651031293168e-08	-14.3260772051244	4.24749077429834	0.922744391996371	4.35789979877465	2.50033681956998	2.29760542044085	monocyte	Loss	AGO2	-Inf	-4.89285225843987	enhancer	enhancer	1	0	-0.115249998867512	FALSE	FALSE	FALSE	FALSE	FALSE	FALSE
cg07813275	0.0497596137190224	42.4380209229918	2.498068318686e-08	14.497404814762	-3.67560900972176	-2.5621884769819	-3.72264187288832	-2.60640099324574	-1.93056446191361	monocyte	Gain	NPL	3.17144873129581	-0.739191119061352	enhancer	activetss	NA	NA	NA	FALSE	TRUE	FALSE	FALSE	FALSE	FALSE
cg18369972	0.0210918461274789	42.4359756747641	2.49890136685826e-08	14.4429832119626	-3.38789742696775	-4.24690063972415	-3.00197594749747	-1.55196523730221	-2.25424397396843	monocyte	Gain	GAS7	1.13462272619114	1.89160480419777	activeenhancer	activeenhancer	NA	NA	NA	FALSE	FALSE	FALSE	FALSE	FALSE	FALSE
cg18547284	0.079269242034805	42.424634453677	2.50352646589487e-08	14.4908378934103	-3.84083024541263	-1.62502919290744	-3.06362508990747	-2.8910754619476	-3.07027792928105	monocyte	Gain	PIP	0.64814981462921	0.782759339249632	quiescent	enhancer	2	94	0.243125005625188	FALSE	FALSE	FALSE	FALSE	FALSE	FALSE
cg03564228	0.0155458896703484	42.3879817346031	2.51854039419883e-08	14.3289608958906	-4.75026615668622	-1.4544839455303	-3.82392189636831	-1.67077105011783	-2.62951784478676	monocyte	Gain	INSIG1	-Inf	-5.99146454710798	quiescent	enhancer	NA	NA	NA	FALSE	TRUE	FALSE	FALSE	FALSE	FALSE
cg09208942	0.0103383833191889	42.3231081178531	2.5453651622408e-08	14.1149662033057	-2.05356479830151	-1.86929650305542	-1.79110566176006	-6.26187384208391	-2.13912538458472	monocyte	Gain	PTGER2	-Inf	-Inf	activeenhancer	enhancer	2	233	0.153624997939914	FALSE	FALSE	FALSE	FALSE	FALSE	FALSE
cg24744697	0.0366031927983168	42.305142688487	2.55285087721906e-08	14.1055012797283	0.325987441676895	-4.92211135025796	-2.70218463594437	-3.57895818474378	-3.22823455056099	monocyte	Gain	TIMM10B	0.541160823562064	-0.0752624845005469	enhancer	flankingactivetss	NA	NA	NA	FALSE	TRUE	FALSE	FALSE	FALSE	FALSE
cg07166409	0.0226664171968949	42.2533948939622	2.57455260389946e-08	-14.3148317464927	4.96633939174727	2.38809510624505	3.48791164645247	1.88427568656208	1.58820992662488	monocyte	Loss	SEMA4C	1.23663358656548	0.805359171166873	bivalent	bivalent	NA	NA	NA	FALSE	FALSE	FALSE	FALSE	FALSE	FALSE
cg16989719	0.0563501001812128	42.2308568450362	2.58406979334852e-08	14.3626290166769	-1.77373542439133	-1.99709435459931	-2.50824898624273	-3.3338572356672	-4.74969304673562	monocyte	Gain	MLPH	-5.52146091786225	-Inf	quiescent	activeenhancer	NA	NA	NA	FALSE	FALSE	FALSE	FALSE	FALSE	FALSE
cg04473902	0.0299944857582056	42.2153003792147	2.59066211123708e-08	14.4612091179511	-1.95578773172259	-2.73604425811847	-4.02792125023078	-2.59880709443019	-3.14264878344911	monocyte	Gain	PLBD1	2.03234993414599	-3.91202300542815	flankingactivetss	active	9	294	0.268611110022498	FALSE	TRUE	FALSE	FALSE	FALSE	FALSE
cg10104290	0.0166687196732451	42.1860167538351	2.60312331762998e-08	-14.2842197258924	4.29288903912713	2.15580739612105	4.42198116132262	1.14967448950161	2.26386763982107	monocyte	Loss	RCSD1	-5.11599580975408	-Inf	flankingactivetss	enhancer	1	0	-0.221249996684492	TRUE	FALSE	FALSE	TRUE	FALSE	FALSE
cg18503912	0.0292807025835308	42.1214797885924	2.63082659193085e-08	-14.2313476230228	4.78704105105508	1.67413910275636	3.69460915712652	0.914414837547375	3.16114347528883	monocyte	Loss	FXYD1	-Inf	-Inf	enhancer	enhancer	NA	NA	NA	FALSE	FALSE	FALSE	FALSE	FALSE	FALSE
cg16104584	0.0292045817428239	41.8940871629398	2.73113435891146e-08	-14.2454907096119	5.28211553401879	2.26516908981219	2.59645752541447	2.40088894025369	1.70085961563088	monocyte	Loss	GPR157	3.8849395370184	2.90539719737241	quiescent	quiescent	NA	NA	NA	FALSE	FALSE	FALSE	FALSE	FALSE	FALSE
cg10993086	0.0290660298039033	41.8937857873146	2.73127014692436e-08	14.1975442076519	-1.27498220998386	-1.20861576464021	-4.58209841453233	-3.93933274865483	-3.19251507489209	monocyte	Gain	SLAMF9	-4.26869794936688	-5.29831736654804	quiescent	enhancer	NA	NA	NA	FALSE	TRUE	FALSE	FALSE	FALSE	FALSE
cg20031845	0.0165363356149381	41.8873259534675	2.73418253444103e-08	-14.1932164980171	5.43666834946963	2.20034564750309	1.73436026595544	3.06076364038878	1.76107859494424	monocyte	Loss	IKZF1	1.83800672039337	2.70988185593118	flankingactivetss	enhancer	NA	NA	NA	FALSE	TRUE	FALSE	FALSE	FALSE	TRUE
cg05494008	0.00453260694108362	41.8675288633332	2.74312990716279e-08	-14.2071796696994	4.60683041539045	1.10930002371588	4.11511724485503	2.63473532902589	1.74119665673242	monocyte	Loss	FBXL6	0.505612056713103	0.654925967739748	quiescent	quiescent	NA	NA	NA	FALSE	FALSE	FALSE	FALSE	FALSE	FALSE
cg08455073	0.0331579938746374	41.8641050232725	2.74468068813277e-08	14.2644508509207	-1.74260283048176	-1.5751955549267	-2.46043341342352	-3.98769134870895	-4.49852770359791	monocyte	Gain	GPNMB	1.40118297361364	1.6346182109644	quiescent	activetss	11	909	0.361250002191148	FALSE	FALSE	FALSE	FALSE	FALSE	FALSE
cg22551578	0.0329063573062067	41.8460250044443	2.75288627537135e-08	-14.2041437090074	2.22478378826133	1.2964320460542	5.3206281356669	2.65082197508579	2.71147776393919	monocyte	Loss	BLCAP	-Inf	-3.59356927430961	quiescent	quiescent	NA	NA	NA	FALSE	FALSE	FALSE	FALSE	FALSE	FALSE
cg16944958	0.00900420003466677	41.8393119460715	2.75594006040134e-08	-14.4377376480911	2.9729272172469	3.00412134719894	2.98810357450055	3.37707467755505	2.09551083144276	monocyte	Loss	LOC154449	-Inf	-Inf	enhancer	enhancer	1	0	-0.179999995976686	FALSE	FALSE	TRUE	FALSE	FALSE	FALSE
cg24572137	0.0340287601860845	41.807838169981	2.77030883697155e-08	-14.3396438186744	1.52966319664747	2.29023491842671	2.88409250815161	4.10680072339803	3.52885244849717	monocyte	Loss	PLXND1	1.16315080980568	1.68408145542987	enhancer	enhancer	NA	NA	NA	FALSE	TRUE	FALSE	FALSE	FALSE	FALSE
cg20911718	0.0049697690526578	41.7811424136557	2.7825628608963e-08	-14.2874804769758	4.83836035202167	1.64885319915705	2.73319345811734	2.77678909969294	2.29028437725069	monocyte	Loss	NYNRIN	-Inf	-Inf	quiescent	quiescent	NA	NA	NA	FALSE	FALSE	FALSE	FALSE	FALSE	FALSE
cg04111102	0.0138463441691303	41.7507029996446	2.79661033022179e-08	-14.3970760284799	2.70688467934551	2.32707370051879	3.36246596140007	2.23356852418225	3.76708317139877	monocyte	Loss	LEPR	0.509224342399017	0.628608659422374	quiescent	quiescent	1	0	-0.158333333830039	FALSE	FALSE	FALSE	FALSE	FALSE	FALSE
cg18059369	0.00312993296501823	41.7388792138046	2.80208854019832e-08	-13.5474669720683	0.436372180050098	5.6446301145542	-0.755261087494379	3.62181404722834	4.59991171772999	monocyte	Loss	PLTP	1.78741671979392	1.71289662080233	enhancer	activeenhancer	NA	NA	NA	TRUE	FALSE	FALSE	FALSE	FALSE	TRUE
cg16903174	0.0145951933325719	41.7304346309598	2.80600853818313e-08	-14.1423285580215	2.8871295656177	0.607328080057342	4.72277942724159	2.00997336706906	3.91511810967198	monocyte	Loss	ASAP2	3.17069347594165	3.04392702240366	quiescent	quiescent	NA	NA	NA	FALSE	FALSE	FALSE	FALSE	FALSE	FALSE
cg04008438	0.0205472324669447	41.729982077152	2.80621879024954e-08	-14.367438187688	3.63314783001949	1.89865406250393	3.53160694144757	2.09823191231427	3.20579744140272	monocyte	Loss	PRR5	-Inf	-Inf	quiescent	quiescent	2	123	-0.0711250007152557	FALSE	FALSE	FALSE	FALSE	FALSE	FALSE
cg04887172	0.0348589137129859	41.714083257354	2.8136165690416e-08	-14.3820358858636	3.84006092950255	1.99358080344147	3.06287137511024	2.35906240119026	3.12646037661891	monocyte	Loss	CBFA2T3	-6.21460809842219	-4.38202663467388	flankingactivetss	bivalent	3	24	-0.0822499996672074	FALSE	FALSE	FALSE	FALSE	FALSE	FALSE
cg12542656	0.00991748276953697	41.7117729738551	2.81469339027824e-08	-13.8250539838886	4.69288097889425	2.09716024829441	5.61230956490784	1.03325714063736	0.389446051152312	monocyte	Loss	ZFP36L2	0.322083499169113	3.24161531183769	quiescent	quiescent	NA	NA	NA	FALSE	FALSE	FALSE	FALSE	FALSE	FALSE
cg20569893	0.00600224137510503	41.6854687146869	2.82698677015509e-08	-13.0390631071878	6.61097142424606	-1.24588514342967	5.66692214578653	0.407568803503396	1.5994858759472	monocyte	Loss	FLOT2	-1.30933331998376	-1.62201669464096	flankingactivetss	enhancer	NA	NA	NA	FALSE	TRUE	TRUE	TRUE	FALSE	FALSE
cg05251269	0.01254397099753	41.6563616392793	2.8406610248394e-08	-14.2794410218009	4.35129395232394	1.89048987588285	3.74259857536043	1.76203319344107	2.53302542492063	monocyte	Loss	SLC9A3R2	2.24432018486207	2.89867056071086	flankingactivetss	quiescent	NA	NA	NA	FALSE	FALSE	FALSE	FALSE	FALSE	FALSE
cg10402417	0.00872863778498797	41.6334511736585	2.85147689309563e-08	-14.0651897387007	5.20227776337025	1.73939236927616	4.12144991092452	1.9422855252518	1.05978416987079	monocyte	Loss	TBC1D10C	1.32813544694636	1.33302543224055	flankingactivetss	activetss	NA	NA	NA	FALSE	FALSE	FALSE	FALSE	FALSE	FALSE
cg09434536	0.0327794514809101	41.6292070897282	2.85348561408719e-08	14.2787790731876	-1.35526290674907	-2.18410602292455	-3.82864477697856	-2.84432039194816	-4.06644497458727	monocyte	Gain	TLE3	2.73397782311213	2.65500098001239	enhancer	enhancer	5	223	0.341649990156293	FALSE	FALSE	FALSE	FALSE	FALSE	FALSE
cg05235344	0.0111513537947993	41.6140196045352	2.86068698437306e-08	13.7529142904894	-0.635906998094724	-3.07782279701768	-0.549214213596306	-6.37787967891116	-3.1120906292617	monocyte	Gain	ADTRP	1.50274317376314	1.815638743018	quiescent	enhancer	1	0	0.242999970912933	FALSE	FALSE	FALSE	FALSE	FALSE	FALSE
cg04894537	0.0109585487553116	41.5911555873632	2.87156717013035e-08	-13.9409293315983	5.66332152681337	0.317405271762409	3.52888807556262	2.82890315501977	1.60241130232764	monocyte	Loss	KCNQ1	-Inf	-Inf	quiescent	quiescent	NA	NA	NA	FALSE	FALSE	FALSE	FALSE	FALSE	FALSE
cg03830061	0.0168460844150065	41.5858420164646	2.87410242303293e-08	-14.3428220223654	4.1600195310907	3.02676627369256	2.49672553848021	2.67837041101023	1.98094027425693	monocyte	Loss	PRDM1	0.510425543744651	0.860778021943896	flankingactivetss	enhancer	NA	NA	NA	FALSE	FALSE	FALSE	FALSE	FALSE	FALSE
cg16460342	0.0161920158235468	41.5801748508983	2.87680918149737e-08	-14.1610016753511	4.38762856313087	3.17681763171	3.46179392014087	2.73061846437236	0.404143095982487	monocyte	Loss	P2RX4	-2.30258509299405	-1.48060504059113	quiescent	quiescent	2	13	-0.084499997086823	FALSE	FALSE	FALSE	FALSE	FALSE	FALSE
cg26452915	0.0178915362380421	41.5694794329835	2.88192541400999e-08	-14.092077690811	1.03747276039655	1.86297767478486	2.63414895977124	5.44690636079479	3.11057193506358	monocyte	Loss	GNAS	-1.73727128394399	-1.37634403026672	quiescent	quiescent	NA	NA	NA	FALSE	FALSE	FALSE	FALSE	FALSE	FALSE
cg04075247	0.0066661389995552	41.568940877491	2.88218330856483e-08	-14.2857685830789	4.45262134919316	2.34056977408027	3.22893927024139	2.63729085086139	1.62634733870263	monocyte	Loss	LGALS12	-4.8283137373023	-4.38202663467388	flankingactivetss	enhancer	1	0	-0.0559999942779541	FALSE	FALSE	FALSE	FALSE	FALSE	FALSE
cg15599437	0.0387305961809156	41.5498798031201	2.89132782577167e-08	-14.2813847244064	4.41324271766968	3.122635342916	2.97682615592353	2.1589279391339	1.60975256554692	monocyte	Loss	PTGER4	-3.12356564506388	-3.59356927430961	enhancer	enhancer	5	275	-0.202083332960804	FALSE	FALSE	FALSE	FALSE	FALSE	FALSE
cg19057001	0.014253090194034	41.4722748956553	2.92889961620368e-08	-14.3700468107957	2.81533188345736	3.54789245574	3.21563868724795	2.35248537685161	2.43869840749878	monocyte	Loss	ANXA6	2.15848374901979	-0.258123270210237	enhancer	enhancer	NA	NA	NA	FALSE	FALSE	FALSE	FALSE	FALSE	FALSE
cg19143990	0.0171332882984944	41.4546171143641	2.93752556141152e-08	-13.8739003331401	5.08650275689104	1.27595375567197	5.02103499291608	1.70897347456658	0.781435353100954	monocyte	Loss	LYSMD2	-1.87080267656851	-Inf	activetss	enhancer	2	52	-0.167249999319514	FALSE	FALSE	FALSE	FALSE	FALSE	FALSE
cg00005619	0.019785761310493	41.4246982510507	2.95220692369092e-08	-14.2841264161049	2.56417409671235	3.05874496249168	3.26439459181101	1.40188287910017	3.99492988609948	monocyte	Loss	FAM180B	-0.282362910974181	1.50961757715189	quiescent	activeenhancer	NA	NA	NA	FALSE	FALSE	FALSE	FALSE	FALSE	FALSE
cg27155939	0.0134448205014588	41.4147946103167	2.9570850021615e-08	-14.2171400016664	2.54210703403379	1.73370464836124	4.38261433683016	1.72183657534195	3.83687740709927	monocyte	Loss	SRP14	2.31963884755987	2.69513380916898	enhancer	enhancer	5	249	-0.162350000906736	FALSE	FALSE	FALSE	FALSE	FALSE	FALSE
cg24610561	0.0231284276440401	41.4071731743531	2.96084519098254e-08	-14.1446311005389	4.43105567301207	2.28770991113356	4.32254957587206	1.60095647640273	1.50235945968974	monocyte	Loss	MYEOV	1.10988188092634	0.989541193613748	enhancer	enhancer	2	17	-0.0854999984924992	FALSE	FALSE	FALSE	FALSE	FALSE	FALSE
cg16545105	0.0227447700992024	41.4025745235473	2.96311664877818e-08	-13.9686178288782	4.83895242105014	1.56494991811996	4.76758919879698	0.771359187783791	2.02576710342341	monocyte	Loss	CRHBP	0.755182571479398	0.996025699893009	polycomb	polycomb	4	55	-0.129437501775101	FALSE	FALSE	FALSE	FALSE	FALSE	FALSE
cg27074041	0.00946640509897243	41.3581033991927	2.98518489836628e-08	-14.0022583072106	5.17288902447048	1.72160544552744	3.03511560123015	0.477876601070642	3.59477163554157	monocyte	Loss	NR4A2	-2.74887219562247	-3.28341434600577	polycomb	polycomb	NA	NA	NA	FALSE	FALSE	FALSE	FALSE	FALSE	FALSE
cg05584950	0.012463080156386	41.3152541032733	3.00662467465591e-08	-14.0361855835854	5.2031682101295	0.665505381472721	3.56620728532831	2.13135210584139	2.46995260079564	monocyte	Loss	ATOH8	-Inf	-Inf	quiescent	polycomb	5	420	-0.0957833383853237	FALSE	FALSE	FALSE	FALSE	FALSE	FALSE
cg22328837	0.0232790735964765	41.2471050257528	3.04108371043119e-08	14.2640643710073	-2.92580614991962	-3.5245192527501	-2.51559385734182	-1.49297215184424	-3.8051729610376	monocyte	Gain	RUNX2	1.8742606907398	1.29814597434319	enhancer	enhancer	NA	NA	NA	FALSE	FALSE	FALSE	TRUE	FALSE	FALSE
cg01897323	0.00763486697417993	41.1696710385704	3.08078193327453e-08	-14.2940061707604	2.59521311596492	3.10251286564647	2.73682819941848	2.01269787747885	3.84675410455944	monocyte	Loss	NME9	-1.9241486572738	-0.232562773230701	enhancer	polycomb	2	74	-0.127375002019107	FALSE	FALSE	FALSE	FALSE	FALSE	FALSE
cg18176723	0.0204652499816316	41.1315247820114	3.10055412212035e-08	-14.1212355048906	3.47373819121361	1.40509259708199	4.770829787612	1.69708240281128	2.77449252602813	monocyte	Loss	PPCDC	-0.238257189124258	-0.713349887877465	flankingactivetss	enhancer	NA	NA	NA	FALSE	FALSE	FALSE	FALSE	FALSE	FALSE
cg02667577	0.0252004194549093	41.0981346938275	3.11797915004301e-08	14.2767214545265	-3.21307920201217	-1.91508847684357	-2.39570985638142	-3.71753052004037	-3.03531343371422	monocyte	Gain	WIPI2	1.12817109090965	2.4649165049115	enhancer	activeenhancer	20	653	0.481000002077781	FALSE	FALSE	FALSE	FALSE	FALSE	FALSE
cg09645818	0.0158020824133863	41.0832629040472	3.12577587655428e-08	-14.1675089545119	3.27734005673586	1.61148502807795	2.21088425283095	4.66935582109839	2.39844379576877	monocyte	Loss	CTR9	-4.8283137373023	-Inf	quiescent	quiescent	4	698	-0.264645828904274	FALSE	FALSE	FALSE	FALSE	FALSE	FALSE
cg13585930	0.010390797737882	41.007618726076	3.16577688270946e-08	-11.6556099208423	5.42796220788282	-5.2114058602794	5.98383081438327	3.92864965251453	1.52657310802217	monocyte	Loss	NPFFR1	-0.183922838160928	-0.287682072451781	enhancer	quiescent	NA	NA	NA	TRUE	TRUE	TRUE	FALSE	FALSE	TRUE
cg07353685	0.0282930043447825	40.8885127458069	3.22994213223307e-08	14.1958314472096	-1.97603987440312	-2.03470956430479	-3.73633135470188	-2.51328171632172	-3.93546892064263	monocyte	Gain	S100A2	-Inf	-Inf	enhancer	activeenhancer	4	203	0.336354166734964	FALSE	TRUE	FALSE	FALSE	FALSE	FALSE
cg19455189	0.00689626424637866	40.8054303455107	3.27557327498141e-08	-13.680968064526	5.15109988563343	0.228059174380868	4.12774645220233	0.454829700877188	3.71923285146732	monocyte	Loss	ITM2C	1.22612560896707	2.30283506174925	enhancer	enhancer	NA	NA	NA	FALSE	FALSE	FALSE	TRUE	FALSE	FALSE
cg26478599	0.023567323943833	40.8049659610985	3.27583037245512e-08	-14.2025934390651	3.44996400980194	3.12119685738808	3.56519744341193	1.53600237330003	2.53023275511053	monocyte	Loss	INHBA	1.17000228475478	1.41342302850814	quiescent	quiescent	3	244	-0.115361106892427	FALSE	FALSE	FALSE	FALSE	FALSE	FALSE
cg26264232	0.0705249585965276	40.7433438609834	3.31014999436171e-08	-14.0719694967109	1.5232721914931	2.22888179942525	4.96404156583097	2.3884033626747	2.96737056743218	monocyte	Loss	HOXA2	0.4421184257562	1.52877000936665	bivalent	bivalent	32	539	-0.175200522159381	FALSE	FALSE	FALSE	FALSE	FALSE	FALSE
cg00471371	0.0231058234697352	40.695107603927	3.33729896773282e-08	-13.7514096178973	5.30401637030006	1.87709362837469	2.10223510306053	0.111284416883795	4.35678009916784	monocyte	Loss	ZNF516	-3.32423634052603	-3.91202300542815	enhancer	enhancer	NA	NA	NA	FALSE	FALSE	FALSE	FALSE	FALSE	FALSE
cg12592365	0.0382874088343032	40.6761071684402	3.34806224870517e-08	14.1163831650761	-1.33153480741196	-3.86484908204964	-1.95767531208086	-3.53043615765991	-3.43188780568599	monocyte	Gain	RPTOR	-1.83258146374831	-1.74296930505862	quiescent	quiescent	8	311	0.391906252829358	FALSE	TRUE	FALSE	FALSE	FALSE	FALSE
cg20511815	0.0214861774038972	40.6564158048678	3.35925845193841e-08	-14.0523531130523	4.76505862593361	2.25708417766392	2.96644293475724	2.92987266299089	1.13389470801114	monocyte	Loss	FBXL18	1.1718627504077	1.38566916572597	quiescent	quiescent	7	243	-0.148440477926107	FALSE	FALSE	FALSE	FALSE	FALSE	FALSE
cg01003666	0.00714554584846749	40.6450003047133	3.36576855279297e-08	-14.1777445881142	2.67536208389658	3.21257853336926	2.89188852107312	1.59180545649335	3.80610999327823	monocyte	Loss	KDM7A	-4.60517018598809	-3.42651518964645	enhancer	quiescent	1	0	-0.179499983787537	FALSE	FALSE	FALSE	FALSE	FALSE	FALSE
cg10104480	0.00546850576352249	40.6384849502288	3.36949057668335e-08	-13.1058876102232	3.91372776426544	6.1304311870092	4.28935732825105	-0.527077421563965	-0.70055124681978	monocyte	Loss	ZFHX3	1.12037378044962	0.83616468739487	quiescent	quiescent	4	52	-0.151187497540377	FALSE	FALSE	FALSE	TRUE	FALSE	FALSE
cg06449094	0.0116862319527566	40.6338073638846	3.37216561590084e-08	-14.1312028710629	2.72465734023541	2.99750026082411	3.6826881461109	1.14421048894522	3.58214663500769	monocyte	Loss	PNPLA2	-0.54818141030976	-1.00785792539965	enhancer	enhancer	NA	NA	NA	FALSE	FALSE	FALSE	FALSE	FALSE	FALSE
cg16387834	0.0118846138322831	40.6193899484244	3.38042586510422e-08	13.9876477569112	-0.504946423888106	-2.21696828741936	-3.64954686818402	-3.27433739677468	-4.34184879439161	monocyte	Gain	TMCO5A	1.6989129188617	1.97269117173296	enhancer	enhancer	6	671	0.22248611640599	FALSE	FALSE	FALSE	FALSE	FALSE	TRUE
cg07233343	0.0153909727627149	40.5975403447407	3.39298802163195e-08	13.8745226427421	-0.428378352455338	-1.76961113389473	-2.69794049936529	-4.18814359524399	-4.79044906178605	monocyte	Gain	ARHGEF10L	1.62570488489797	0.656223826455347	flankingactivetss	activeenhancer	8	353	0.200374999374617	FALSE	FALSE	FALSE	FALSE	FALSE	FALSE
cg04159878	0.006795772223176	40.559785170844	3.41481977295386e-08	-13.2761863834999	7.39424400312368	0.915622251659222	3.11403186063143	1.22253929571649	0.629748965121973	monocyte	Loss	AMPD2	0.959350221334602	0.428530381039161	enhancer	enhancer	NA	NA	NA	TRUE	TRUE	FALSE	FALSE	FALSE	FALSE
cg20525527	0.0146520701121179	40.5440379792458	3.42397252100777e-08	-13.6197548608419	3.97529307069587	-0.87456816399622	4.07030570774735	1.83903361117047	4.60969063524157	monocyte	Loss	MPRIP	2.98132904324325	4.0864803871653	enhancer	quiescent	2	29	-0.110125005245209	FALSE	FALSE	FALSE	FALSE	FALSE	FALSE
cg00364026	0.0851102220109376	40.5415613563352	3.42541453817527e-08	14.1557084754522	-4.13450107578202	-2.66942853384368	-2.01607520079663	-3.08373151784767	-2.25197214725883	monocyte	Gain	HERC1	0.970778917158225	0.287056877057863	enhancer	enhancer	1	0	0.411499997600913	FALSE	FALSE	FALSE	FALSE	FALSE	FALSE
cg17417693	0.0378415394828614	40.5295586591746	3.43241288241251e-08	13.7470176352738	-0.528203907414614	-1.67207416828423	-1.75670242274078	-4.65668086041832	-5.13335627641585	monocyte	Gain	CLIP4	1.55982741188077	2.14006616349627	enhancer	activeenhancer	2	136	0.651374995708466	FALSE	FALSE	FALSE	FALSE	FALSE	FALSE
cg07825294	0.0211763332734678	40.5105106425331	3.44355238638352e-08	14.1756680405238	-3.63761441751526	-2.12991010871377	-3.47609547288577	-2.68845947193751	-2.24358856947385	monocyte	Gain	DAZAP1	-Inf	-Inf	activeenhancer	activeenhancer	22	923	0.237170454947221	FALSE	FALSE	FALSE	FALSE	FALSE	TRUE
cg24498636	0.040632505544227	40.4598227113827	3.47339538350348e-08	14.0838668547679	-2.64317385458278	-3.04454400434667	-1.0847100872223	-3.30725926979764	-4.00417963905198	monocyte	Gain	DAXX	-Inf	-Inf	enhancer	enhancer	10	437	0.456241662567481	FALSE	FALSE	FALSE	FALSE	FALSE	FALSE
cg12125117	0.00494619332167261	40.4203384174209	3.49684527194621e-08	-13.5558789678586	5.5333819389014	1.53996924967134	2.91828080296593	4.11686799696639	-0.552621020648881	monocyte	Loss	ADGRG3	-5.11599580975408	-Inf	enhancer	enhancer	NA	NA	NA	TRUE	TRUE	TRUE	TRUE	TRUE	TRUE
cg16279861	0.0182060031957862	40.4029519970741	3.50722799289465e-08	-13.9870044331538	4.40189989723729	1.310744904315	2.50384263389748	1.70882680216521	4.06169019498494	monocyte	Loss	FLI1	-3.27016911925575	-2.99573227355399	enhancer	enhancer	NA	NA	NA	FALSE	FALSE	FALSE	FALSE	FALSE	FALSE
cg17968347	0.0381400950237581	40.3975407645937	3.51046656608495e-08	14.0474864495309	-1.42708208112643	-1.71702426439635	-3.54008143021859	-3.21938745921111	-4.14391122210719	monocyte	Gain	SERPINE1	-2.45340798272863	-2.30258509299405	enhancer	enhancer	NA	NA	NA	FALSE	TRUE	TRUE	TRUE	FALSE	FALSE
cg11638399	0.016087874461432	40.3867452310667	3.51693772375611e-08	-13.147185647813	6.37370660065383	1.31615874386671	4.96167984257683	-0.841783966297982	1.33742442691925	monocyte	Loss	DUSP4	2.89502756943236	-4.60517018598809	enhancer	enhancer	NA	NA	NA	TRUE	TRUE	FALSE	FALSE	TRUE	TRUE
cg05660874	0.0062529577947607	40.3852888392447	3.51781176187937e-08	-13.9973430996731	4.05074966612528	1.43214447787653	2.88252470641769	4.18677838298272	1.44514586659969	monocyte	Loss	SPPL2B	1.48659208243525	1.67896397508271	enhancer	enhancer	10	341	-0.199025001563132	FALSE	FALSE	FALSE	FALSE	FALSE	FALSE
cg17694130	0.0491749921747495	40.3829612067309	3.51920917699607e-08	14.0762831878333	-2.80424790213951	-4.59720023682041	-2.42981258894115	-2.47169813340636	-1.77332433934362	monocyte	Gain	CPEB2	1.17803942229943	-1.54881329061767	enhancer	enhancer	NA	NA	NA	FALSE	FALSE	FALSE	FALSE	FALSE	TRUE
cg23598378	0.00974150100344255	40.3571066659391	3.53477355669723e-08	-13.4171740163202	2.18465317402811	0.104999595718054	6.98035093136286	2.15587001623735	1.99130027879138	monocyte	Loss	C6orf132	-Inf	-Inf	quiescent	polycomb	2	57	-0.0897499844431877	FALSE	FALSE	FALSE	FALSE	FALSE	FALSE
cg07477602	0.0257985925959096	40.3485611967046	3.53993505204138e-08	-14.059408872328	4.12986629668884	3.58929053009886	2.64394092690068	1.27204451316471	2.42426659962574	monocyte	Loss	PLPP3	-4.42284862919414	-5.29831736654804	enhancer	quiescent	4	119	-0.13374999910593	FALSE	FALSE	FALSE	FALSE	FALSE	FALSE
cg04492943	0.0129345753474505	40.283794230944	3.57933339184068e-08	-14.0967306592828	3.44207525593609	2.11119973436004	4.00145359765394	1.85065461011484	2.69134745810738	monocyte	Loss	VWA3A	-Inf	-Inf	enhancer	flankingactivetss	1	0	-0.0603333326677481	FALSE	FALSE	FALSE	FALSE	FALSE	FALSE
cg14143723	0.0445835024372656	40.2671894682595	3.58951408778085e-08	14.1066292306286	-2.31963175583508	-2.20933466499662	-4.26581776435945	-2.51584386734264	-2.79600119503447	monocyte	Gain	SLC4A7	2.24177295359729	2.44863159392329	enhancer	enhancer	1	0	0.333666666721304	TRUE	TRUE	FALSE	FALSE	FALSE	FALSE
cg24553417	0.0111771153529925	40.2416643358637	3.60522808889319e-08	-13.8917911531031	4.3718864613202	0.741874969723831	2.19517466527322	2.21472697245927	4.36812810473474	monocyte	Loss	EBPL	-3.50655789731998	-2.94694210938456	quiescent	enhancer	NA	NA	NA	FALSE	FALSE	FALSE	FALSE	FALSE	FALSE
cg10842515	0.0139473180369912	40.1253848860434	3.67780657301292e-08	-14.0480237855026	2.54093606889796	1.7477108858719	4.18723267588947	3.43305541112413	2.13908874371916	monocyte	Loss	FMNL1	-0.729811164931537	0.388657989791783	enhancer	enhancer	NA	NA	NA	FALSE	TRUE	FALSE	FALSE	FALSE	FALSE
cg12828729	0.00846172031000197	40.0987656466986	3.6946535903889e-08	-13.9187812968211	3.91757027179416	1.43166598809734	2.99792932849211	1.2119486286238	4.35966707974343	monocyte	Loss	TIFAB	-3.91202300542815	-4.04555439805267	polycomb	polycomb	1	0	-0.289500005543232	FALSE	FALSE	FALSE	FALSE	FALSE	FALSE
cg03034696	0.0440336889135399	40.0723645164714	3.7114489987346e-08	13.8298022069132	-2.34368147429724	-0.995922256942993	-5.21199968806179	-3.53112575656902	-1.74707303095764	monocyte	Gain	CALM2	-3.2188758248682	-3.79423996977176	enhancer	enhancer	1	0	0.321250006556511	FALSE	FALSE	FALSE	FALSE	FALSE	FALSE
cg13595556	0.0078373000122828	39.926792314207	3.80562480191918e-08	-13.9000815149475	0.906691991098801	4.34906066388343	3.29805149206941	1.8235551839031	3.52272218399094	monocyte	Loss	ZBTB34	0.243730184922598	0.806475865866949	quiescent	quiescent	NA	NA	NA	FALSE	FALSE	FALSE	FALSE	FALSE	FALSE
cg04789365	0.0105073867578835	39.9195083188434	3.81040773655939e-08	-14.0061737869688	3.20386127322717	1.26593474006414	3.2148402885506	2.39895733130194	3.92258014650803	monocyte	Loss	MAP3K6	2.25486435678263	1.00155057582498	quiescent	quiescent	NA	NA	NA	FALSE	FALSE	FALSE	FALSE	FALSE	FALSE
cg23109530	0.0252334421819632	39.8085460638755	3.88411839238831e-08	14.015238572223	-3.07074100877288	-1.60436423601298	-2.87702815769894	-2.43852795161498	-4.02457720720513	monocyte	Gain	PDP1	1.5810384379124	1.88251383249652	enhancer	enhancer	2	30	0.477625000290573	FALSE	FALSE	TRUE	TRUE	FALSE	FALSE
cg04811592	0.0362539442496784	39.7599336443299	3.91691892519507e-08	13.9158886101103	-4.78877444715595	-1.89809772695664	-2.90204458617518	-1.62066694244828	-2.70630490737421	monocyte	Gain	MITF	-Inf	-Inf	quiescent	activeenhancer	4	71	0.715187502559274	FALSE	TRUE	FALSE	FALSE	FALSE	FALSE
cg24527008	0.0124337783445879	39.7351280887632	3.93377699140952e-08	-13.9185192782602	3.66186672481321	2.07958715095385	4.29106194680721	2.64582281712221	1.24018063843613	monocyte	Loss	COL23A1	-0.576253429088446	3.00580635912547	quiescent	quiescent	6	66	-0.185166665973763	FALSE	FALSE	FALSE	FALSE	FALSE	FALSE
cg09190408	0.0212529509024528	39.7271339843785	3.939227359162e-08	-13.9026856104405	3.97405570027544	2.40798919043901	3.90684425740745	0.886731478310293	2.727064980092	monocyte	Loss	TBC1D10C	1.32813544694636	1.33302543224055	enhancer	enhancer	NA	NA	NA	FALSE	FALSE	FALSE	FALSE	FALSE	FALSE
cg17137500	0.0134787811146582	39.7106771430541	3.9504745705032e-08	-13.7928422742699	3.80935591397237	3.92738897925101	3.79539488620433	0.380157406510344	1.88054508543221	monocyte	Loss	DNMT3A	-Inf	-Inf	quiescent	quiescent	2	75	-0.239208336453885	FALSE	FALSE	FALSE	FALSE	FALSE	FALSE
cg14602087	0.0558155858445429	39.6874425093038	3.96641598631264e-08	-13.9039337705826	4.48326768109188	1.36514128053704	3.48913348356477	2.6310200492666	1.9353712761263	monocyte	Loss	ZNF703	-Inf	-4.19970507787993	bivalent	enhancer	NA	NA	NA	FALSE	FALSE	FALSE	FALSE	FALSE	FALSE
cg10925991	0.0144642103726817	39.6431127178114	3.99703355098337e-08	-13.778588639045	4.94112813135667	1.32331721925188	3.66219521500686	2.6376038940665	1.21434415609059	monocyte	Loss	CHRNA9	-4.26869794936688	-4.60517018598809	quiescent	quiescent	NA	NA	NA	FALSE	FALSE	FALSE	FALSE	FALSE	FALSE
cg24504014	0.00643412933378256	39.6334743962299	4.00372590932853e-08	-13.7652158229176	3.7665534077093	0.00399969152435762	3.34786839001862	2.67741849296805	3.96937585205646	monocyte	Loss	FDX1	-Inf	-Inf	quiescent	enhancer	NA	NA	NA	FALSE	TRUE	FALSE	FALSE	FALSE	TRUE
cg14484844	0.00996883365471298	39.6176999296716	4.01470630852068e-08	-13.8963663364094	4.51568679225823	1.59186435003194	3.57839546830734	2.06640492315967	2.14401480265052	monocyte	Loss	AGPAT2	1.11317243999944	0.509825123432407	enhancer	quiescent	13	200	-0.136512822638719	FALSE	FALSE	FALSE	FALSE	FALSE	FALSE
cg24760467	0.0188702290583812	39.5811201675156	4.04030056890064e-08	-13.779800437738	4.84407148462582	0.925565156570847	3.72947406790907	1.81554024129786	2.46514947329219	monocyte	Loss	LZTS2	-Inf	-Inf	enhancer	activeenhancer	NA	NA	NA	FALSE	FALSE	FALSE	FALSE	FALSE	FALSE
cg27064708	0.0206152205931628	39.529586694152	4.07667203586107e-08	-13.7866061258163	3.84454926143273	1.53498677411834	4.73530192209602	1.20096711535663	2.47080106319723	monocyte	Loss	RAD51B	-4.13516655674236	-2.23026443141442	enhancer	enhancer	1	0	-0.0712499991059303	FALSE	FALSE	FALSE	FALSE	FALSE	FALSE
cg19438887	0.0142216312762041	39.5249352433434	4.07997316747387e-08	-13.5562368795722	5.55753336642323	2.93760167760263	3.55976337054027	0.928779204032349	0.572559265323934	monocyte	Loss	MESP1	-5.11599580975408	-5.99146454710798	flankingactivetss	polycomb	NA	NA	NA	FALSE	FALSE	FALSE	FALSE	FALSE	FALSE
cg06682039	0.0329723443405828	39.5089717179942	4.09132552974915e-08	-13.9729803301965	3.96735079637739	1.93031714273414	2.85835011378244	2.07690738524574	3.14005489206495	monocyte	Loss	LOC154449	-Inf	-Inf	quiescent	quiescent	NA	NA	NA	FALSE	FALSE	FALSE	FALSE	FALSE	FALSE
cg21532636	0.0140694278558691	39.5010556073583	4.09696829598289e-08	-14.0132573034068	3.63766124174688	2.21414651429403	2.331015221553	3.10138254413138	2.72905178181925	monocyte	Loss	MB	-Inf	-Inf	enhancer	enhancer	NA	NA	NA	TRUE	TRUE	TRUE	TRUE	FALSE	TRUE
cg10586546	0.0210029209998639	39.4968823033759	4.09994666265461e-08	13.9315989529412	-1.5472235214602	-2.92053453030314	-3.79867186627013	-1.96903260208622	-3.69613643282524	monocyte	Gain	LY6G5B	-Inf	-Inf	enhancer	tss	1	0	0.155749997124076	FALSE	FALSE	FALSE	FALSE	FALSE	FALSE
cg02544453	0.0148523368467871	39.4880557823464	4.1062539819263e-08	-13.8378867415187	3.29249161526815	1.07973332925511	4.69760905494063	2.39411839516105	2.37393435759486	monocyte	Loss	MYLK3	2.71866038021423	1.48613969608961	quiescent	quiescent	NA	NA	NA	FALSE	FALSE	FALSE	FALSE	FALSE	FALSE
cg08038033	0.0210504614226956	39.3963958675228	4.17240706930851e-08	-13.8993799676723	4.55033231000132	1.65871423534769	2.47499206026214	2.64815646908787	2.56718488184743	monocyte	Loss	FOXP1	-0.816445396904439	-1.21234105399645	quiescent	quiescent	11	3170	-0.171666668050668	FALSE	FALSE	FALSE	FALSE	FALSE	FALSE
cg01701634	0.0170307731161093	39.3320845095015	4.21954309711339e-08	-13.6745230556629	4.86699210489314	1.96985363038809	4.25173408854954	1.36779669735327	1.21814653226987	monocyte	Loss	NKG7	-Inf	-Inf	enhancer	enhancer	NA	NA	NA	TRUE	FALSE	FALSE	FALSE	FALSE	FALSE
cg02878831	0.00643316453964707	39.2705871608332	4.26518176659968e-08	13.5452261643318	-1.33327484129563	-1.52194460041898	-1.01061051068477	-4.53168262786065	-5.14771356283394	monocyte	Gain	RPTOR	-1.83258146374831	-1.74296930505862	enhancer	enhancer	14	686	0.202755949349098	FALSE	FALSE	TRUE	TRUE	FALSE	FALSE
cg18372930	0.0174082613845721	39.2158870701997	4.30624651705813e-08	13.4491506446724	-0.484996878794866	-5.05214498884689	-0.373616751479858	-3.99614507634074	-3.54224694920999	monocyte	Gain	HSPA9	-3.2188758248682	-2.18480205733766	quiescent	enhancer	NA	NA	NA	FALSE	TRUE	FALSE	FALSE	FALSE	TRUE
cg25409554	0.0122315088938409	39.199593594377	4.31856491083134e-08	-13.7691821128481	3.48620570566595	1.33856169276247	1.92356110122637	2.22288456124885	4.79796904168327	monocyte	Loss	IRF2BP2	-4.8283137373023	-2.02117263355586	quiescent	quiescent	NA	NA	NA	FALSE	FALSE	FALSE	FALSE	FALSE	FALSE
cg23551979	0.00632617627360044	39.1834881079245	4.33078043563611e-08	-13.4598815764496	4.63956205687161	0.667187159138908	5.24496230459749	1.11980390738946	1.78836614361403	monocyte	Loss	VWF	0.298622012490115	-0.423120043346885	quiescent	polycomb	NA	NA	NA	FALSE	FALSE	FALSE	FALSE	FALSE	FALSE
cg13536447	0.0144956088884661	39.1793054538755	4.33395925385888e-08	-13.9886748095727	2.73412357654841	2.92563780552346	2.85884635165478	3.06984850535632	2.40021857048976	monocyte	Loss	HNF1B	-Inf	-Inf	activeenhancer	enhancer	NA	NA	NA	FALSE	FALSE	FALSE	FALSE	FALSE	FALSE
cg11169848	0.0151794107584005	39.1255576162043	4.37504380350484e-08	-13.8624039620205	3.87989398226131	1.20606825822625	2.97672857055101	3.34688836254627	2.45282478841436	monocyte	Loss	CLCF1	-Inf	-Inf	enhancer	enhancer	NA	NA	NA	FALSE	FALSE	FALSE	FALSE	FALSE	TRUE
cg05579598	0.0159214869833313	39.1155391317833	4.38275058014529e-08	-13.9510940792716	2.85986925995744	1.94726722951253	3.42147995721709	2.93054504347386	2.79193258913082	monocyte	Loss	CBFA2T3	-6.21460809842219	-4.38202663467388	enhancer	enhancer	NA	NA	NA	FALSE	FALSE	FALSE	FALSE	FALSE	FALSE
cg06650246	0.00939844003783233	39.09668482061	4.39729612301976e-08	-13.5163905863911	4.47457068400746	0.906738932800613	5.11214910058405	1.09902844525654	1.92390342329289	monocyte	Loss	MAPKAPK2	0.621651178854875	0.225141553976883	enhancer	enhancer	NA	NA	NA	FALSE	FALSE	FALSE	FALSE	FALSE	FALSE
cg22894805	0.0120712134293777	39.0405653858389	4.44091537920498e-08	-13.0215765108149	6.28379756586111	0.76280653412314	3.16991029328411	-0.903052795886043	3.70811491343271	monocyte	Loss	MGA	-4.60517018598809	-3.50655789731998	enhancer	enhancer	NA	NA	NA	FALSE	FALSE	FALSE	FALSE	FALSE	FALSE
cg03688987	0.0214079693294622	38.9631070627413	4.50192820870826e-08	13.8870109323416	-1.67099915119798	-3.19197961701126	-2.352817846715	-3.61871106937929	-3.0525032480381	monocyte	Gain	LILRB5	-Inf	-5.99146454710798	enhancer	enhancer	6	155	0.373958330808414	FALSE	TRUE	TRUE	TRUE	FALSE	FALSE
cg02029908	0.0751870697142843	38.9359162293947	4.52357086077787e-08	13.8991938953975	-1.85876533562366	-3.41014891849716	-2.30320097340211	-3.05610270822293	-3.27097595964879	monocyte	Gain	DUSP1	-2.81341071676004	-4.04555439805267	flankingactivetss	enhancer	6	211	0.335569443491598	FALSE	FALSE	FALSE	FALSE	FALSE	FALSE
cg25031824	0.0217713644102959	38.8626950081885	4.58244021301257e-08	-13.7697946349697	4.05908026399127	1.07906677724674	3.64506461047987	2.17010188073366	2.81648112135533	monocyte	Loss	P2RX1	1.86841182074914	2.24150724348546	flankingactivetss	activetss	NA	NA	NA	FALSE	FALSE	FALSE	FALSE	FALSE	FALSE
cg18552413	0.00845188205459575	38.8526821212582	4.59055777932901e-08	-13.8828117238331	1.64436811568257	3.00522680537756	3.35756859367451	2.69969711894193	3.17595109012312	monocyte	Loss	ACKR1	-Inf	-Inf	quiescent	quiescent	1	0	-0.101249992847443	FALSE	FALSE	FALSE	FALSE	FALSE	FALSE
cg25304198	0.0182685818491246	38.8349375856202	4.60498354440232e-08	-13.7576990654289	4.35314309267886	2.17851349829624	3.73181091624594	1.68259412576682	1.81163743315499	monocyte	Loss	DLEU7	-6.21460809842219	-4.19970507787993	quiescent	quiescent	NA	NA	NA	FALSE	FALSE	FALSE	FALSE	FALSE	FALSE
cg19975346	0.0102472050104917	38.7477599736983	4.67660662988483e-08	-13.741901470072	3.54618856181311	1.07074750794068	3.85674145974975	1.86821254723209	3.40001139335031	monocyte	Loss	FAM53B	-0.282362910974181	-0.544727175441672	enhancer	enhancer	NA	NA	NA	TRUE	FALSE	FALSE	FALSE	FALSE	TRUE
cg10400390	0.0103986557347854	38.7137746530323	4.7048694955713e-08	-13.7441795232368	4.08560611118294	1.90988836929096	3.92201878908537	1.50320659719723	2.32345965661307	monocyte	Loss	AHDC1	-Inf	-Inf	flankingactivetss	enhancer	NA	NA	NA	FALSE	FALSE	FALSE	FALSE	FALSE	FALSE
cg22388417	0.0215194121498993	38.6738883227054	4.73828694882619e-08	13.8649919206102	-1.87746531365775	-2.52773588044829	-3.19544498890763	-2.96024008996674	-3.30410564822851	monocyte	Gain	ST3GAL1	-0.400477566597125	-2.40794560865187	enhancer	enhancer	NA	NA	NA	FALSE	FALSE	FALSE	FALSE	TRUE	TRUE
cg09452568	0.00911092060633652	38.6565646219095	4.75288475928629e-08	-13.8129793668753	2.84589036873808	1.61241996049598	3.75900822058532	2.22505404720097	3.37060677132325	monocyte	Loss	ESM1	-Inf	-Inf	quiescent	quiescent	NA	NA	NA	FALSE	FALSE	FALSE	FALSE	FALSE	FALSE
cg02389317	0.0244391337588198	38.6137817925256	4.78915454355775e-08	13.7798121604977	-2.90259193468974	-2.39905790144899	-2.01577615472317	-2.07482370647086	-4.38756245235422	monocyte	Gain	NAP1L1	-Inf	-Inf	enhancer	enhancer	3	156	0.363166665347914	FALSE	FALSE	FALSE	FALSE	FALSE	TRUE
cg12497224	0.00818550995872956	38.6087313354089	4.79345680438408e-08	-13.5005635956413	4.40038082441351	0.414738821308163	4.5183722631253	1.46958008409717	2.697491591506	monocyte	Loss	ARHGAP22	-2.32278780031156	-2.4949569856415	bivalent	bivalent	1	0	-0.0722500002011657	FALSE	FALSE	FALSE	FALSE	FALSE	FALSE
cg21069500	0.0437842555072087	38.5844907358529	4.81416734992636e-08	-13.6697843554323	4.02960458056887	3.24091184505484	3.57159328224064	0.656021607934978	2.17165303621823	monocyte	Loss	CXXC5	0.592221261969985	2.05348250250974	enhancer	activeenhancer	NA	NA	NA	FALSE	TRUE	TRUE	TRUE	FALSE	FALSE
cg00764307	0.0135342638771057	38.5642496590247	4.83153851143773e-08	13.8012035036915	-1.65794313238591	-3.64696370830637	-2.23161952670364	-2.77182177846287	-3.49285535693987	monocyte	Gain	ASB2	-1.98050159382493	5.9229246979909	quiescent	enhancer	1	0	0.100500017404556	FALSE	FALSE	FALSE	FALSE	FALSE	FALSE
cg27396056	0.0210071372728765	38.5579656893856	4.83694593831153e-08	13.708752672511	-1.2812911888896	-3.55250367609367	-1.58097828967384	-3.48063452713691	-3.813344958821	monocyte	Gain	LPP	1.73554178922983	1.34416943481922	flankingactivetss	active	15	838	0.430305556694253	FALSE	FALSE	FALSE	FALSE	FALSE	FALSE
cg13832441	0.0172338889577232	38.5470231334384	4.84637850820476e-08	-13.6848662517443	4.89638217807923	2.27074011602083	2.51430431657143	1.48197743707433	2.5214622052641	monocyte	Loss	PLEKHA8P1	1.78069852186863	1.77070606003022	enhancer	quiescent	NA	NA	NA	TRUE	FALSE	FALSE	FALSE	FALSE	FALSE
cg10183671	0.0782013165692281	38.5468737323703	4.84650743726819e-08	13.631473680092	-3.19117801978758	-4.22454735434646	-2.27647109391821	-0.470892950146674	-3.46838426189306	monocyte	Gain	FAM20C	0.282166891763671	0.0198026272961797	quiescent	enhancer	13	407	0.383961538784206	FALSE	TRUE	FALSE	FALSE	FALSE	FALSE
cg06624951	0.0163291894313217	38.5464562122338	4.84686776641356e-08	-13.652160464559	2.30184461663321	1.55197523446174	4.88555655457364	3.24814631164785	1.6646377473609	monocyte	Loss	FBRSL1	3.10709474140745	3.67630067190708	enhancer	quiescent	NA	NA	NA	FALSE	FALSE	FALSE	FALSE	FALSE	FALSE
cg07185664	0.0220788490217388	38.5244007902633	4.86594531372756e-08	13.856341168343	-2.35583272532283	-2.70701427093656	-3.49282067303713	-2.54551774364854	-2.7551557554066	monocyte	Gain	INPP5K	-Inf	-Inf	enhancer	enhancer	NA	NA	NA	FALSE	FALSE	TRUE	TRUE	FALSE	FALSE
cg25894071	0.151511454234276	38.4990516686515	4.88797703451353e-08	13.7437746238861	-3.72505054924121	-1.33729306595224	-3.56108541072418	-3.12952010681013	-1.99082551333609	monocyte	Gain	PPP3CA	1.75232539998265	1.31975383731165	quiescent	quiescent	NA	NA	NA	FALSE	FALSE	TRUE	TRUE	FALSE	FALSE
cg01579216	0.0198531563814037	38.4973250333746	4.88948181484918e-08	13.6694118064314	-3.20825833775973	-3.04028769160367	-1.82899790927666	-1.12035431181563	-4.47151355511544	monocyte	Gain	NCF2	-6.21460809842219	-5.29831736654804	activeenhancer	activeenhancer	3	1090	0.292333334684372	FALSE	FALSE	FALSE	FALSE	FALSE	FALSE
cg24840062	0.0230330601750196	38.4875881726516	4.89797742207919e-08	-13.4397387910894	5.45801799838111	2.61927541006672	3.4138020255543	1.19310959540261	0.755533761885047	monocyte	Loss	CDCP1	0.736206670020392	1.05779029414785	quiescent	enhancer	1	0	-0.0631666667759418	FALSE	FALSE	FALSE	FALSE	FALSE	FALSE
cg20438472	0.0176201700824111	38.4645546646387	4.9181412927095e-08	-13.7737301367332	2.84107075820312	1.93725367817013	3.46457495692412	1.77831678161508	3.75251396182077	monocyte	Loss	EPHB3	0.452348694007015	1.23909860630131	quiescent	quiescent	1	0	-0.149249990781148	FALSE	FALSE	FALSE	FALSE	FALSE	FALSE
cg23610041	0.018595830846962	38.4530856869982	4.92821647220736e-08	-13.6947354977359	2.26869384754725	1.63263120498122	4.69943774155412	2.15886053309864	2.93511217056311	monocyte	Loss	MAFB	-Inf	-Inf	polycomb	bivalent	4	44	-0.096499998238869	FALSE	FALSE	FALSE	FALSE	FALSE	FALSE
cg26363039	0.00861325907677603	38.4418396413586	4.93811852900003e-08	-13.4855241603751	3.49735091376776	-0.167317295266049	4.53899131607813	2.52785388124981	3.08864534454543	monocyte	Loss	ERC1	3.34505022103915	1.8961194845523	quiescent	enhancer	NA	NA	NA	FALSE	FALSE	FALSE	FALSE	FALSE	FALSE
cg13416381	0.00778625320117408	38.4236151271312	4.95421298308607e-08	-13.7580111383115	3.98050975553808	2.8042429279596	2.09359495426156	3.2341510068881	1.64551249390284	monocyte	Loss	COPZ2	0.387979793767145	-1.62201669464096	polycomb	quiescent	2	143	-0.0904999896883965	FALSE	FALSE	FALSE	FALSE	FALSE	FALSE
cg00390511	0.0276456443000572	38.4108746497869	4.96549967136242e-08	-13.1435857997679	3.49501803549491	4.3796419609303	4.14924129858057	-1.49830391893209	2.61798841008525	monocyte	Loss	AOAH	-3.91202300542815	-4.19970507787993	quiescent	quiescent	1	0	-0.0532500110566616	FALSE	FALSE	FALSE	FALSE	FALSE	FALSE
cg26878947	0.0173150940534512	38.3985065650224	4.97648434046906e-08	-13.7806213183388	3.72889731562606	2.22642215955634	3.5072575219399	2.17076826627974	2.14727605493884	monocyte	Loss	DTNBP1	-1.12701176318981	-0.159582069824465	quiescent	quiescent	NA	NA	NA	FALSE	FALSE	FALSE	FALSE	FALSE	FALSE
cg10426076	0.0129550005431025	38.3964322891869	4.97832929601588e-08	-13.7904033243233	2.11138067943586	3.19901171181433	1.8229028622951	3.45153160401427	3.20557646555058	monocyte	Loss	PRG2	-2.32278780031156	-1.28193434579565	quiescent	quiescent	NA	NA	NA	FALSE	FALSE	FALSE	FALSE	FALSE	FALSE
cg05888181	0.0559468526218745	38.3962358093846	4.97850409429669e-08	-13.6518387347328	2.52584458171682	1.7118461523015	3.13783085176676	1.53311262721395	4.74320452173381	monocyte	Loss	KBTBD11	1.7485039605571	1.69469775638492	flankingactivetss	enhancer	NA	NA	NA	TRUE	FALSE	FALSE	FALSE	FALSE	FALSE
cg07734159	0.0276134056316277	38.3867815353804	4.98692331503403e-08	-13.7056945371764	2.3034237638611	2.09815487080958	2.6040502713419	2.01960100398803	4.68046461179858	monocyte	Loss	VCL	-5.52146091786225	1.62087229005976	enhancer	enhancer	NA	NA	NA	FALSE	FALSE	FALSE	FALSE	FALSE	FALSE
cg01905773	0.0235892891185921	38.3826750917473	4.99058521041757e-08	-13.6596513260706	2.82175544198876	1.95410273683301	4.89699162510489	2.01919257552607	1.96760896556471	monocyte	Loss	TMEM105	-Inf	-Inf	enhancer	enhancer	3	26	-0.0974444451017512	TRUE	FALSE	FALSE	FALSE	FALSE	FALSE
cg07073964	0.0223487240470991	38.3778455848369	4.99489579260576e-08	-13.5416174528956	3.80527391217885	1.35482100857306	4.91319318882602	1.27487193852739	2.19345740368712	monocyte	Loss	PRSS57	-1.39432653281715	-Inf	enhancer	quiescent	NA	NA	NA	FALSE	FALSE	FALSE	FALSE	FALSE	FALSE
cg17515837	0.0212290803649612	38.3424454236949	5.02662136747027e-08	-13.5434850073868	3.56289038148564	2.54500240274173	4.57150549211356	0.323597965154381	2.54048876590504	monocyte	Loss	NRG4	0.185649346886629	0.161268147596122	quiescent	enhancer	2	81	-0.147124990820885	FALSE	TRUE	FALSE	FALSE	FALSE	FALSE
cg25282285	0.00791226783441154	38.3335709677858	5.03461039800301e-08	-13.3404715828225	-0.291996378916691	2.47085816742942	5.35042957540208	3.31230708426206	2.49887313450661	monocyte	Loss	TRAF3IP2	0.0769610411361284	1.33368441084759	enhancer	enhancer	NA	NA	NA	FALSE	FALSE	FALSE	FALSE	FALSE	FALSE
cg25587233	0.0121957813434713	38.3190871817	5.04768002664505e-08	-13.5674225040894	4.469533635311	2.32789968122162	3.93827071280634	0.735994958547935	2.09572351620251	monocyte	Loss	CRAT	-1.99510039324608	1.51622553071192	enhancer	enhancer	NA	NA	NA	TRUE	TRUE	FALSE	FALSE	TRUE	TRUE
cg01138706	0.0200255872375781	38.3189183804096	5.04783257311996e-08	13.7462348316997	-1.24552896372909	-3.05660644227554	-2.73066475009753	-3.5420859372089	-3.17134871752735	monocyte	Gain	TNS1	1.83609528304811	1.69101789942652	enhancer	activeenhancer	10	826	0.215641667880118	FALSE	TRUE	FALSE	FALSE	FALSE	FALSE
cg08368934	0.00802929866553218	38.2917485720112	5.0724542804741e-08	-13.4216812179488	5.50250287968482	2.37201080371586	3.36493783792545	1.11479850394421	1.06743119222547	monocyte	Loss	ADGRG3	-5.11599580975408	-Inf	enhancer	enhancer	NA	NA	NA	TRUE	TRUE	TRUE	TRUE	TRUE	TRUE
cg07468710	0.0971766867773201	38.2636913038604	5.09802315193742e-08	13.7485912358712	-2.85466165237546	-1.41242300119272	-2.64338459798815	-3.26590328537809	-3.57221871404159	monocyte	Gain	TRMT1	-4.42284862919414	-2.43611648561857	enhancer	activeenhancer	3	195	0.477416660222742	FALSE	FALSE	FALSE	FALSE	FALSE	FALSE
cg10104487	0.0371457973628932	38.2444137111495	5.11567566517744e-08	-13.6176943160236	4.64085480065591	1.14300590020819	3.16389389859322	1.96993917971276	2.70000053745592	monocyte	Loss	FAM46B	-Inf	-Inf	activeenhancer	enhancer	NA	NA	NA	TRUE	FALSE	FALSE	FALSE	TRUE	FALSE
cg05590755	0.00752918588702354	38.181773930723	5.17351496982773e-08	-13.4732279051313	5.2179586756191	2.2971937338358	3.44410181281172	1.12150164822767	1.39247203463276	monocyte	Loss	E2F2	2.89281321954615	3.27213219116863	flankingactivetss	activeenhancer	2	175	-0.0963749998869995	FALSE	FALSE	FALSE	FALSE	FALSE	FALSE
cg10943263	0.0194414398081233	38.1335397653799	5.21855786297587e-08	-13.2302131774295	5.77965029702752	-0.317051972959903	2.4811572193602	2.89656583334561	2.38989180555917	monocyte	Loss	SERPINB1	-Inf	-Inf	activeenhancer	enhancer	1	0	-0.118250002153218	FALSE	FALSE	FALSE	FALSE	FALSE	FALSE
cg22091236	0.0140001356506455	38.1135818408269	5.23732518067229e-08	-13.5391828735546	4.41407593590187	1.63197719394857	1.63085478946788	1.63079500913753	4.23147994509873	monocyte	Loss	RPTOR	-1.83258146374831	-1.74296930505862	quiescent	enhancer	NA	NA	NA	FALSE	FALSE	FALSE	FALSE	FALSE	FALSE
cg12359904	0.0106071564179779	38.1065825082592	5.2439250673731e-08	-13.2036108999732	5.65526243659217	3.22633459965768	3.34567781011669	0.836557192953357	0.139778860653094	monocyte	Loss	CCNL1	-2.68824757380603	-1.72878467006667	quiescent	enhancer	2	38	-0.137875001567105	TRUE	TRUE	FALSE	FALSE	FALSE	TRUE
cg01765406	0.010068738552582	38.1055042706498	5.24494260840556e-08	-13.5375291502833	5.05819634346345	1.52898634514828	2.82944775282059	1.37179002157754	2.74910868612124	monocyte	Loss	HS6ST1	0.0449733656427312	-0.174353387144778	enhancer	bivalent	NA	NA	NA	FALSE	FALSE	FALSE	FALSE	FALSE	FALSE
cg26922854	0.012265472212808	38.1036405126081	5.24670197870575e-08	13.4966184382486	-0.581575058927507	-2.06630578104627	-2.62531843331246	-4.87022004265873	-3.35319912432893	monocyte	Gain	LINC01010	NA	NA	enhancer	activeenhancer	4	38	0.243562499294057	TRUE	TRUE	TRUE	TRUE	FALSE	FALSE
cg02578087	0.0162636859605973	38.0944222963642	5.25541372918403e-08	13.4423374963134	-2.8788568592547	-5.38595262404618	-0.892830779857116	-1.59584683233714	-2.68885041307278	monocyte	Gain	SSUH2	-3.17008566069877	-2.43611648561857	quiescent	enhancer	6	69	0.105930560164981	FALSE	TRUE	FALSE	FALSE	FALSE	FALSE
cg14021880	0.0186112578725969	38.0854376560618	5.26392051392841e-08	-13.4864377309608	2.5543595062653	0.186251415576887	3.0810333388329	3.05719181987946	4.60760165014979	monocyte	Loss	EMILIN1	2.44130301230587	3.07731226054641	enhancer	quiescent	NA	NA	NA	FALSE	FALSE	FALSE	FALSE	FALSE	FALSE
cg04264075	0.0219290230550661	38.0827619183837	5.2664569548942e-08	-13.6136763477806	3.65303171587605	2.87547195408945	4.07458384727819	1.04848316350027	1.96210566477695	monocyte	Loss	NKG7	-Inf	-Inf	enhancer	quiescent	NA	NA	NA	FALSE	FALSE	FALSE	FALSE	FALSE	FALSE
cg08456420	0.0127726994806416	38.0515698261806	5.29612761780687e-08	13.7182369414075	-3.06047761098149	-2.97279739075383	-3.33049286326334	-2.99652176033412	-1.35794731846939	monocyte	Gain	MACF1	-Inf	-Inf	enhancer	enhancer	NA	NA	NA	FALSE	TRUE	TRUE	TRUE	FALSE	FALSE
cg06865845	0.00747696442154654	38.0298130990792	5.31693528081541e-08	-13.5547174490197	2.22749920557291	2.17164792277048	1.21499076798544	3.03004999899585	4.91052955369496	monocyte	Loss	CD300E	-Inf	-Inf	enhancer	enhancer	1	0	-0.177499994635582	FALSE	FALSE	FALSE	FALSE	FALSE	FALSE
cg16465939	0.0175781028045127	38.0114707922515	5.33454945601595e-08	-13.6657304619349	3.95715181090989	3.26324603250514	2.83843585872817	2.27633331272795	1.33056344711711	monocyte	Loss	KCNQ1	-Inf	-Inf	flankingactivetss	quiescent	1	0	-0.0540000004693866	FALSE	FALSE	FALSE	FALSE	FALSE	FALSE
cg00789960	0.0255152412309199	37.9825067222429	5.36249856137629e-08	-13.547219482151	0.596832248831515	3.01258728055772	2.4741574331067	3.03843718469231	4.42520530874206	monocyte	Loss	MNAT1	1.31103187661934	0.895067095422528	quiescent	enhancer	1	0	-0.19624999910593	FALSE	FALSE	FALSE	FALSE	FALSE	TRUE
cg27540367	0.0106905501227717	37.9614659848179	5.38290604902905e-08	-13.4189122079031	4.30743667196616	1.64255845298902	3.86036745523523	0.217402130673309	3.39114749712901	monocyte	Loss	TGFB1	-6.21460809842219	-Inf	enhancer	enhancer	NA	NA	NA	FALSE	TRUE	TRUE	FALSE	FALSE	FALSE
cg00605777	0.00675217742909591	37.9497388942355	5.39431838305805e-08	-13.5649966154556	4.28916775710627	2.05646352734967	3.96992419154474	1.51617114741335	1.73326999204153	monocyte	Loss	SEMA4C	1.23663358656548	0.805359171166873	bivalent	bivalent	NA	NA	NA	FALSE	FALSE	FALSE	FALSE	FALSE	FALSE
cg04947157	0.00959363173947696	37.9165356193358	5.4267794741106e-08	-13.3878066962137	4.73077639752208	-0.00998221256834345	3.06970812040756	3.43011258778633	2.16719180300651	monocyte	Loss	TMC8	2.66151748697399	2.67138621673062	flankingactivetss	flankingactivetss	NA	NA	NA	FALSE	FALSE	FALSE	FALSE	FALSE	FALSE
cg08767938	0.00990922931899253	37.9032883535999	5.4397923575789e-08	-13.6152433190159	3.17903458350745	2.66756983062885	4.28586222844969	1.3002488655454	2.18252781089104	monocyte	Loss	NFE2L3	4.36230850380778	4.45582875648873	bivalent	polycomb	1	0	-0.0919999983161688	FALSE	FALSE	FALSE	FALSE	FALSE	FALSE
cg06783429	0.00586403278788199	37.8559552193749	5.48657775878521e-08	-13.5876766389698	1.07317630349391	3.38045775091923	3.50992944412614	1.86425807330944	3.75985506669478	monocyte	Loss	LRRC4	-4.42284862919414	-0.658745753842613	bivalent	bivalent	NA	NA	NA	FALSE	FALSE	FALSE	FALSE	FALSE	FALSE
cg21089930	0.011471007071179	37.8545710023636	5.48795280375282e-08	-13.6898575015095	2.25001979485067	4.02882260391252	2.30251420506828	2.74301561538066	2.36548528229739	monocyte	Loss	DTX4	-2.50103603171788	-3.91202300542815	quiescent	enhancer	NA	NA	NA	FALSE	FALSE	FALSE	FALSE	FALSE	FALSE
cg09023136	0.00680338162541854	37.7780784250378	5.56454909260911e-08	-13.1197583045604	3.906339514069	0.0112462650442687	5.77812113896414	1.83861248000568	1.58543891228141	monocyte	Loss	MARC1	-Inf	-Inf	flankingactivetss	activeenhancer	NA	NA	NA	FALSE	FALSE	FALSE	FALSE	FALSE	FALSE
cg18855195	0.0264139106097347	37.7752302621248	5.5674244220139e-08	-13.512227117038	1.63800841708466	1.42833038667101	3.74395412507952	2.1524790423821	4.54945514582056	monocyte	Loss	RIBC2	1.20896034583698	1.89874366600198	quiescent	quiescent	NA	NA	NA	TRUE	TRUE	TRUE	TRUE	FALSE	FALSE
cg14360663	0.00663552765471007	37.7564689574383	5.58640680264242e-08	13.557442096836	-1.66299885124676	-2.27357341614837	-2.97538453724517	-4.71301714780329	-1.93246813742169	monocyte	Gain	FAM129B	0.731405892677036	0.796380435201597	enhancer	flankingactivetss	10	894	0.139949999066691	FALSE	FALSE	FALSE	FALSE	FALSE	FALSE
cg26142490	0.0394733377609301	37.6965520746643	5.64752262534639e-08	12.4288363211197	0.526988560342908	-7.61372855111364	-0.16359945247601	-2.4853736489573	-2.69312323481462	monocyte	Gain	ABI1	-Inf	-Inf	enhancer	enhancer	NA	NA	NA	FALSE	FALSE	FALSE	FALSE	FALSE	FALSE
cg14780255	0.0236659390988886	37.6954401545146	5.64866393380701e-08	-13.217732537784	5.12902266433975	1.17640746192148	4.51658457411007	0.695807484299664	1.69991035311305	monocyte	Loss	NAV1	0.464991087422191	0.512823626428664	enhancer	quiescent	NA	NA	NA	FALSE	FALSE	FALSE	FALSE	FALSE	FALSE
cg13754665	0.0142748785501058	37.6854354374614	5.65894484186286e-08	-13.4341360342617	3.61434524152597	0.950210226154005	4.74996000235602	2.61768742733084	1.50193313689485	monocyte	Loss	VAV2	-Inf	-Inf	enhancer	enhancer	4	87	-0.149270835487793	FALSE	FALSE	FALSE	FALSE	FALSE	FALSE
cg00510149	0.020571614622724	37.668022540258	5.67688904986197e-08	-13.5999599125717	4.25150823496308	2.45106624878647	2.59869142062979	1.45163812339035	2.84705588492282	monocyte	Loss	MRVI1	-4.26869794936688	-3.28341434600577	enhancer	quiescent	1	0	-0.206999994814396	FALSE	FALSE	FALSE	FALSE	FALSE	FALSE
cg20680726	0.00807677444837919	37.6670882661944	5.67785365197244e-08	13.526371457133	-4.34026766923473	-3.00578530606919	-0.786083065166775	-2.70979733304424	-2.68443808396434	monocyte	Gain	TNFRSF1B	1.17310114065885	1.72855339332426	enhancer	activeenhancer	2	3	0.427291669572393	FALSE	FALSE	FALSE	FALSE	FALSE	FALSE
cg16596440	0.00614262789190356	37.6120241777156	5.73503464133614e-08	-13.6155045170096	2.6761656802718	2.78241745773782	3.37547896272883	3.52242747637309	1.25901493976193	monocyte	Loss	MAML3	-Inf	-Inf	enhancer	activeenhancer	NA	NA	NA	FALSE	FALSE	FALSE	FALSE	FALSE	FALSE
cg26712428	0.0133131363784922	37.5994669279189	5.74816584436557e-08	-13.5633481061423	4.47888327238951	2.80146465053806	2.6726203073369	1.98333235373486	1.62704752210478	monocyte	Loss	CALHM1	-0.160168752152821	0.336472236621213	enhancer	enhancer	NA	NA	NA	FALSE	TRUE	FALSE	FALSE	FALSE	FALSE
cg26257411	0.00895351321500549	37.5872146488089	5.76101098539194e-08	-13.5339678050618	3.2029853181954	0.589578885333052	2.98282299323467	3.30232860785844	3.45625200044028	monocyte	Loss	SYNGAP1	-3.57555076880693	-1.98413136187551	quiescent	enhancer	3	354	-0.110416665673256	FALSE	FALSE	FALSE	FALSE	FALSE	FALSE
cg27027151	0.0129791673754517	37.5684766074951	5.78071868285578e-08	-13.5348069840213	4.70719156902941	2.09459882873196	2.19290478204428	1.74103467238043	2.79907712005952	monocyte	Loss	IL21R	-Inf	-4.19970507787993	polycomb	polycomb	NA	NA	NA	FALSE	FALSE	FALSE	FALSE	FALSE	FALSE
cg00302083	0.0507448807055068	37.5439703010551	5.80660853727858e-08	13.5084114287059	-1.91659281869994	-3.49952470348766	-3.4186524983733	-0.87771234913278	-3.79592905901726	monocyte	Gain	ST3GAL1	-0.400477566597125	-2.40794560865187	quiescent	enhancer	NA	NA	NA	FALSE	TRUE	FALSE	FALSE	FALSE	FALSE
cg19147804	0.04090807721637	37.485300816821	5.86912586560984e-08	13.4883179006246	-2.11588351407014	-3.59202551384137	-1.00794506216211	-4.29408318751113	-2.47838062890553	monocyte	Gain	MAD1L1	-Inf	-Inf	enhancer	enhancer	8	183	0.286260415877526	FALSE	FALSE	FALSE	FALSE	FALSE	FALSE
cg20427318	0.0222838913590209	37.4337365794337	5.92470227748974e-08	13.36291851479	-0.826318300106707	-3.46973304634892	-4.48380051988956	-1.12829174370553	-3.45477490447654	monocyte	Gain	LINC01010	NA	NA	activeenhancer	activeenhancer	17	2460	0.342799019214569	FALSE	FALSE	FALSE	FALSE	FALSE	FALSE
cg26050975	0.0139939352721393	37.4232888318265	5.93603547366009e-08	-13.4722253096318	4.30478286794817	2.75319366576433	3.50880321006713	1.89721154288773	1.00823402230716	monocyte	Loss	MGAT4B	1.95924935635143	3.1203805781191	enhancer	activeenhancer	NA	NA	NA	TRUE	TRUE	FALSE	TRUE	FALSE	TRUE
cg19746186	0.0151807642121425	37.4164048904225	5.94351625581656e-08	-13.6512388577695	3.0924232388043	2.57167918789862	2.32632242961026	3.34582336090208	2.31499064042232	monocyte	Loss	FGGY	2.96382872454098	1.66959183525385	enhancer	enhancer	NA	NA	NA	TRUE	TRUE	FALSE	FALSE	FALSE	TRUE
cg16374656	0.00891331231825899	37.4041081266587	5.9569057554993e-08	-13.4564935309779	4.43851790379427	0.902715154018023	1.95943032393682	2.9269098236033	3.22892032562548	monocyte	Loss	EXT1	-5.11599580975408	-4.04555439805267	enhancer	quiescent	1	0	-0.141499996185303	FALSE	FALSE	FALSE	FALSE	FALSE	FALSE
cg15034393	0.0116904794022794	37.369934533506	5.99429598692199e-08	13.2667531263287	-0.994309694709945	-3.61167447509479	-0.824673212047792	-5.10078627059534	-2.73530947388293	monocyte	Gain	RAP2B	-Inf	-5.29831736654804	enhancer	enhancer	1	0	0.203499999828637	FALSE	FALSE	FALSE	FALSE	FALSE	FALSE
cg19064302	0.0240440964335004	37.369299316159	5.99499350820974e-08	13.5390901795661	-1.52036573171554	-2.30827705835237	-2.61362825702015	-4.34078085067335	-2.7560382818047	monocyte	Gain	PRDM1	0.510425543744651	0.860778021943896	flankingactivetss	activetss	3	427	0.450166668898116	FALSE	FALSE	FALSE	FALSE	FALSE	FALSE
cg16481332	0.0103781941853266	37.3550978292352	6.01061195758935e-08	-13.3010678042627	5.40340241008278	3.12611650434246	1.13785536774331	2.23292452259694	1.40076899792172	monocyte	Loss	IQCE	-Inf	-Inf	flankingactivetss	enhancer	NA	NA	NA	FALSE	FALSE	FALSE	FALSE	FALSE	FALSE
cg11324538	0.00359623664065752	37.3358359376213	6.03186945200466e-08	-12.8462321750334	5.4268360200686	1.92293833742102	5.07410941874009	0.159608564857073	0.262739833941315	monocyte	Loss	INAFM1	1.59168119084484	1.19012739750388	flankingactivetss	enhancer	NA	NA	NA	FALSE	FALSE	FALSE	FALSE	FALSE	FALSE
cg14341034	0.0140961157263651	37.3097317744012	6.06081419969972e-08	13.5123737621929	-1.11295853069898	-2.79400899695485	-2.21492173083119	-3.6131652390409	-3.77731927147261	monocyte	Gain	TSGA10IP	-Inf	-Inf	flankingactivetss	activeenhancer	NA	NA	NA	FALSE	FALSE	FALSE	FALSE	FALSE	FALSE
cg07733719	0.00934754666855614	37.2876506603633	6.08542103767671e-08	-13.2304424987468	4.69884073043094	2.73945102593429	4.04954682146021	0.103045698822103	1.63955822211704	monocyte	Loss	MDH2	1.92161745648627	2.20248847645576	enhancer	quiescent	NA	NA	NA	FALSE	FALSE	FALSE	FALSE	FALSE	FALSE
cg08306076	0.0227092461673766	37.287094960664	6.08604175918767e-08	-13.4336851782521	4.70019739871233	1.19361381069793	2.90305834150192	1.78721804847729	2.84959758017443	monocyte	Loss	SERPINB6	-Inf	-Inf	quiescent	quiescent	NA	NA	NA	FALSE	FALSE	FALSE	FALSE	FALSE	FALSE
cg24038105	0.0103512203978574	37.2751741188159	6.09937473895599e-08	-13.3243725729417	5.03989292656341	1.75937167471575	3.657898474437	1.68416856397813	1.18304093324133	monocyte	Loss	FHAD1	1.87210982188171	1.65297621444858	enhancer	quiescent	NA	NA	NA	FALSE	FALSE	FALSE	FALSE	FALSE	FALSE
cg11210880	0.0394829806743448	37.2406137585895	6.13821656843008e-08	13.4218227684612	-1.34579608332874	-2.01832145925231	-2.0620983229471	-3.22435237031287	-4.77125453259389	monocyte	Gain	ADTRP	1.50274317376314	1.815638743018	quiescent	enhancer	4	124	0.418562501358489	TRUE	TRUE	FALSE	TRUE	FALSE	TRUE
cg24074448	0.00457160672566641	37.1895232812764	6.19615087147942e-08	-13.329459963293	4.92161810019607	1.12072262904768	3.58547891383507	1.47828608950629	2.22335423070791	monocyte	Loss	KLHL26	-Inf	-Inf	quiescent	enhancer	NA	NA	NA	FALSE	FALSE	FALSE	FALSE	FALSE	FALSE
cg23085846	0.00681284045780028	37.1457047426371	6.24633306984233e-08	-13.3369059837862	1.52836849076331	4.00271239225489	0.559812171005976	3.42576610337776	3.82024683876302	monocyte	Loss	TPD52L2	3.84592593705322	3.43969668081277	quiescent	quiescent	NA	NA	NA	FALSE	FALSE	FALSE	FALSE	FALSE	FALSE
cg00782355	0.0193966325368529	37.1355888865729	6.25798335870246e-08	-13.2962425256649	4.51949617833073	1.83078810882438	4.34046177170026	1.22553120232263	1.37996525888727	monocyte	Loss	COX4I1	1.41196210786847	1.8196988379173	enhancer	quiescent	3	22	-0.0936666686708729	FALSE	FALSE	FALSE	FALSE	FALSE	FALSE
cg12864721	0.0521359677835499	37.1213451590128	6.27442942751068e-08	-13.446536045871	3.93610961406528	0.832616186108794	2.25552412923188	3.31664693806597	3.10563917838509	monocyte	Loss	ZNF503	2.7079168588792	3.49734054777037	bivalent	bivalent	NA	NA	NA	FALSE	FALSE	FALSE	FALSE	FALSE	FALSE
cg14789659	0.0394335835791993	37.1137233205134	6.28324985393229e-08	13.5564441694338	-1.51894793217184	-2.48779580497062	-3.21202112837896	-3.23464900387758	-3.10303029760325	monocyte	Gain	ARID5B	0.444685821261446	0.882733948345312	quiescent	enhancer	NA	NA	NA	FALSE	TRUE	FALSE	FALSE	FALSE	FALSE
cg24279243	0.00807320727377471	37.0789720413951	6.32364450585431e-08	-13.492526037041	4.07839773183738	2.76063569240447	3.18424108702321	1.6512844119572	1.81796711369464	monocyte	Loss	KLF3	-Inf	-Inf	enhancer	enhancer	NA	NA	NA	FALSE	FALSE	FALSE	FALSE	FALSE	FALSE
cg03916189	0.00496628026867889	37.0475201996957	6.36045776065408e-08	-13.0781431040315	5.58628523237717	0.538129568140408	3.71940526514643	1.03118808360425	2.20313495476323	monocyte	Loss	C9orf50	0.679048256180444	1.66959183525385	flankingactivetss	enhancer	NA	NA	NA	FALSE	FALSE	FALSE	FALSE	FALSE	FALSE
cg20887442	0.00719973602023173	37.0468170954857	6.36128348957575e-08	-13.481872765384	2.40778406738438	1.69701933132924	2.39172876601521	2.5640012416477	4.4213393590074	monocyte	Loss	NUMA1	-4.60517018598809	-4.04555439805267	quiescent	quiescent	NA	NA	NA	FALSE	FALSE	FALSE	FALSE	FALSE	FALSE
cg14114297	0.0112173257642139	37.03937250894	6.37003390364591e-08	-13.197774828822	3.62431441397946	-0.0387868208725269	3.63450056608892	1.60296330084896	4.37478336877722	monocyte	Loss	SSBP2	-Inf	-Inf	enhancer	enhancer	NA	NA	NA	FALSE	FALSE	FALSE	FALSE	FALSE	FALSE
cg24782497	0.0214131206996632	37.0177800275142	6.39549109488559e-08	13.1336135178397	0.403509729119701	-3.27771318030048	-1.93692582525938	-4.56441702230532	-3.75806720557394	monocyte	Gain	KIAA1683	-2.12026353620009	-0.89771434630122	enhancer	enhancer	NA	NA	NA	FALSE	FALSE	FALSE	FALSE	FALSE	FALSE
cg14597545	0.0173524555685354	36.9630735241343	6.46050685858719e-08	13.5554448767493	-3.35753408887695	-2.19530281818738	-2.58701476894638	-2.16974667490905	-3.24584652582682	monocyte	Gain	ADPGK	-0.590590592234853	1.14183140778809	flankingactivetss	flankingactivetss	1	0	0.318999995477498	TRUE	TRUE	FALSE	FALSE	FALSE	FALSE
cg06786219	0.00276106891959327	36.9367788737737	6.49202292416692e-08	-13.3426814803559	3.02094200567164	0.41873292675018	3.80824126005155	2.26753880095539	3.82722648692714	monocyte	Loss	ITGB5	1.46186554796696	1.92205647017591	quiescent	enhancer	NA	NA	NA	FALSE	FALSE	TRUE	TRUE	FALSE	FALSE
cg16063587	0.0153786740766049	36.9265536746063	6.50432559275147e-08	-13.3198554323351	4.9112581357764	0.852521444215462	2.11747276019098	2.61773596259209	2.82086713072481	monocyte	Loss	MPIG6B	6.38387143320187	6.99222050060084	enhancer	quiescent	4	66	-0.160166666998217	FALSE	FALSE	FALSE	FALSE	FALSE	FALSE
cg01604601	0.00966665747426287	36.9000090066019	6.53638688347173e-08	-13.5206977485341	3.38676802377423	2.69074811486409	3.42971749923531	1.82847078722089	2.18499332344014	monocyte	Loss	AAK1	4.41379173910388	4.38196413272068	enhancer	enhancer	NA	NA	NA	TRUE	FALSE	FALSE	FALSE	FALSE	FALSE
cg27534624	0.0115249689966182	36.8611922873006	6.58359358697308e-08	-13.5526081911582	3.20046801384841	2.08112577689513	3.01543700080741	2.53702051605706	2.7185568835502	monocyte	Loss	PHB2	-Inf	-Inf	enhancer	enhancer	1	0	-0.064500018954277	FALSE	FALSE	FALSE	FALSE	FALSE	FALSE
cg07586956	0.0311532463472774	36.7935554851644	6.6667757109783e-08	13.391987606605	-1.23434235268857	-1.7710635185128	-3.56800657087057	-4.03321838704737	-2.78535677748567	monocyte	Gain	LINC01816	-Inf	-Inf	activeenhancer	activeenhancer	7	178	0.445285712679227	FALSE	FALSE	FALSE	FALSE	FALSE	FALSE
cg19788317	0.0224146218438184	36.7371373865938	6.73707242474415e-08	-12.9852923065144	5.87080434925934	-0.0359263733704703	2.56723103055711	1.94236776780071	2.64081552892758	monocyte	Loss	HAND2	-Inf	-Inf	bivalent	bivalent	NA	NA	NA	FALSE	FALSE	FALSE	FALSE	FALSE	FALSE
cg04829509	0.01595043229214	36.7325341706392	6.74284497508904e-08	13.2298862310413	-1.49992220322447	-4.05291012423607	-1.26420123981336	-1.70161341521623	-4.71123924855116	monocyte	Gain	SPPL2A	-Inf	-Inf	quiescent	enhancer	3	91	0.32316666841507	FALSE	TRUE	FALSE	FALSE	FALSE	FALSE
cg21514164	0.0167899861712942	36.6882766018285	6.79863201412991e-08	-13.4064712576417	3.44074872539693	2.69565682700883	3.34548418132783	3.05715057659107	0.867430947351726	monocyte	Loss	HAAO	1.03744585343062	1.95868534054404	enhancer	polycomb	NA	NA	NA	FALSE	FALSE	FALSE	FALSE	FALSE	FALSE
cg26215727	0.01070633922851	36.6371523943086	6.86372661447735e-08	-13.2586040328179	4.15143566464187	3.40877971956712	3.35186665981809	0.401884501629609	1.94463748715963	monocyte	Loss	LTBR	1.79575149049759	3.10380161702274	enhancer	enhancer	1	0	-0.100499995052814	FALSE	FALSE	FALSE	FALSE	FALSE	FALSE
cg03500164	0.0335249912557156	36.6071164559674	6.90229951155265e-08	13.3491848133755	-2.98546837828195	-4.50485406523307	-1.7172588952151	-2.66654252050972	-1.4750609542717	monocyte	Gain	HEATR6	-0.0833816089390511	0.204979580686539	enhancer	activeenhancer	NA	NA	NA	FALSE	TRUE	FALSE	FALSE	FALSE	TRUE
cg10236239	0.00418478307824681	36.6007983819325	6.91044457348391e-08	-13.3234159930521	2.84938737171755	3.1634093632259	4.31438312714685	0.841386197997564	2.15484993036939	monocyte	Loss	SULT1C4	-1.66073120682165	-0.127833371509885	flankingactivetss	enhancer	NA	NA	NA	FALSE	FALSE	FALSE	FALSE	FALSE	FALSE
cg21242356	0.0104321606310484	36.5948625567038	6.91810677659284e-08	-13.1704517897734	5.1415947497534	2.82027732100911	3.04529831199806	1.31041922261464	0.852862184403443	monocyte	Loss	HOXB5	2.90262965529167	2.10474372454205	bivalent	polycomb	NA	NA	NA	FALSE	FALSE	FALSE	FALSE	FALSE	FALSE
cg26542792	0.011683006792366	36.5757364134687	6.9428611386153e-08	-13.0870873728369	5.47970208968206	1.73695234902283	3.31476898742709	0.61261832545782	1.94304562567359	monocyte	Loss	C12orf80	NA	NA	enhancer	enhancer	NA	NA	NA	FALSE	FALSE	FALSE	FALSE	FALSE	FALSE
cg00014377	0.00933597081481916	36.5262549762644	7.00737047322025e-08	-13.2810720621304	2.11070825569932	1.86780508049555	5.04228331511616	2.53465918600074	1.72561622484341	monocyte	Loss	MYL10	3.06805293513362	1.99809590222588	quiescent	quiescent	8	613	-0.220770832733251	FALSE	FALSE	FALSE	FALSE	FALSE	FALSE
cg07380021	0.00870258326562086	36.5203170281162	7.01515736572382e-08	-12.7858819123625	5.36249479754695	-0.145383613849748	4.76662563269449	1.73191280492889	1.07023229104189	monocyte	Loss	RASSF5	-Inf	-Inf	enhancer	enhancer	NA	NA	NA	TRUE	FALSE	FALSE	FALSE	FALSE	FALSE
cg18518916	0.00558277590900775	36.5199724315046	7.0156095629614e-08	-13.0682152725262	2.14280193967367	0.035887375206484	5.13055057333116	3.52881357342636	2.23016181088295	monocyte	Loss	CASP3	2.16791018966744	2.02880592571126	enhancer	enhancer	NA	NA	NA	FALSE	FALSE	FALSE	FALSE	FALSE	FALSE
cg13227839	0.012876954651715	36.5178859304553	7.01834828156125e-08	-13.2868021443315	2.52582436882603	0.453673212768172	2.90039222720918	3.43968930489322	3.96722303120576	monocyte	Loss	EIF1	-2.91877123241786	-0.843970070294529	flankingactivetss	enhancer	1	0	-0.0745000001043081	FALSE	TRUE	FALSE	FALSE	FALSE	FALSE
cg11606195	0.0809332393002996	36.4895163011595	7.05570642678613e-08	12.1339927881115	-0.00316642220823595	-7.89326119858612	-0.189141575276988	-1.25965444814891	-2.78876913604212	monocyte	Gain	GTF2H3	-4.60517018598809	-4.38202663467388	quiescent	enhancer	NA	NA	NA	FALSE	TRUE	FALSE	FALSE	FALSE	TRUE
cg07436701	0.00603787059475566	36.4334215419418	7.13023921239091e-08	-13.2628447321631	3.36407923690245	0.264024893355045	3.66489197976176	2.81206315977673	3.15778545686962	monocyte	Loss	MMRN2	-Inf	-4.19970507787993	enhancer	quiescent	NA	NA	NA	FALSE	FALSE	FALSE	FALSE	FALSE	FALSE
cg08384999	0.0633394426359833	36.4248981422744	7.14164210019717e-08	-13.3619105486714	1.80320793232702	1.33019538738105	3.55176670935674	3.13431390173572	3.5424266178126	monocyte	Loss	BCOR	-Inf	-Inf	flankingactivetss	quiescent	3	22	-0.118000001957019	FALSE	FALSE	FALSE	FALSE	FALSE	FALSE
cg01014262	0.0372403706166448	36.4171122216491	7.15207642639868e-08	-13.4593170940537	2.97127711239899	2.81356573602368	2.16255203884766	2.14869581805872	3.36322638911789	monocyte	Loss	N4BP1	-1.80788885115794	0.0723206615796261	enhancer	enhancer	NA	NA	NA	FALSE	FALSE	FALSE	FALSE	FALSE	FALSE
cg24215776	0.0133289060954649	36.3963426763136	7.17999540826941e-08	-13.4694728706095	3.02555562633685	2.92478876649778	2.76519287961112	1.99178152013175	2.76215407818114	monocyte	Loss	FRMD8	-Inf	-Inf	quiescent	activeenhancer	2	40	-0.0984999914653599	FALSE	FALSE	FALSE	FALSE	FALSE	FALSE
cg12602909	0.0267986026756099	36.3638271231465	7.2239520622636e-08	-13.2590636371004	4.20646556888061	3.15625010253949	3.33614385830121	0.88213931927819	1.67806478781734	monocyte	Loss	SUMF1	-6.21460809842219	-4.89285225843987	quiescent	quiescent	NA	NA	NA	FALSE	FALSE	FALSE	FALSE	FALSE	FALSE
cg19510565	0.016779162945618	36.3551097992832	7.23578849194254e-08	12.9427976886039	0.269780906152675	-5.52844171696902	-2.94918687028922	-2.55537694096753	-2.1795730899092	monocyte	Gain	LAPTM5	-0.382725621138675	0.398776119957368	enhancer	activeenhancer	NA	NA	NA	FALSE	FALSE	FALSE	FALSE	FALSE	FALSE
cg16266227	0.00453773098047828	36.353627050368	7.23780396261768e-08	-12.9227357637872	4.95054114867243	1.29397115624536	4.79506218447064	0.644365156912066	1.23879611753769	monocyte	Loss	PTPN7	1.55856558206034	1.38253731224218	flankingactivetss	flankingactivetss	NA	NA	NA	TRUE	TRUE	FALSE	FALSE	FALSE	TRUE
cg27078140	0.0122557483704617	36.3479433434329	7.2455356058452e-08	-13.3339029596808	4.37066607295582	2.33612856007225	2.93309905974712	1.4542242126198	2.23978504800957	monocyte	Loss	SP9	-Inf	-Inf	bivalent	bivalent	1	0	-0.0937500037252903	FALSE	FALSE	FALSE	FALSE	FALSE	FALSE
cg27284288	0.032355260662877	36.3397262187877	7.25673005209552e-08	-13.3398152626915	4.14081745549883	1.94244767394659	3.42511577934657	1.69566213886455	2.135772225725	monocyte	Loss	CD6	1.96655275960122	0.591944675050783	quiescent	bivalent	43	2147	-0.224220928580811	FALSE	FALSE	FALSE	FALSE	FALSE	FALSE
cg00868131	0.0304876726213657	36.2964498588253	7.31601117641397e-08	-13.4351190464395	3.34700236942063	2.74194228765051	2.60299085652963	2.8869297831934	1.85625374988655	monocyte	Loss	ACOT11	-1.76026080216868	0.60431596685333	bivalent	enhancer	NA	NA	NA	FALSE	FALSE	FALSE	FALSE	FALSE	FALSE
cg14083015	0.0332595912784887	36.2587344580679	7.36812255757368e-08	-13.4117530308888	3.3741355425328	2.79355356226588	3.2197519274799	2.12217929276286	1.90213270079538	monocyte	Loss	RIPOR2	-Inf	-Inf	flankingactivetss	enhancer	1	0	-0.0947500001639128	FALSE	FALSE	FALSE	FALSE	FALSE	FALSE
cg22166084	0.00721913662077117	36.1795223341603	7.47894519748025e-08	-13.0584043815181	3.57552459699273	2.42146991871803	3.62821298025412	-0.386965966205198	3.82016285175867	monocyte	Loss	P2RX5	-Inf	-5.99146454710798	quiescent	quiescent	1	0	-0.0640000104904175	FALSE	FALSE	FALSE	FALSE	FALSE	FALSE
cg22062741	0.00913779091943843	36.1631977415962	7.50201834164764e-08	-12.9149116555834	4.46553433790511	2.00703313194598	2.08739872239535	-0.310001804374245	4.66494726993667	monocyte	Loss	ARHGEF10	0.492254238180555	0.89199803930511	enhancer	enhancer	NA	NA	NA	FALSE	FALSE	FALSE	FALSE	FALSE	FALSE
cg02420480	0.0189320883682118	36.1494700730487	7.52148344614044e-08	-13.3487002685349	3.0262895047103	1.56664144155883	3.84038188041733	2.82319075726343	2.09219669772667	monocyte	Loss	GLI3	-2.57702193869581	-1.32802545299591	enhancer	enhancer	NA	NA	NA	FALSE	TRUE	FALSE	FALSE	FALSE	FALSE
cg12256705	0.016400398103267	36.1426087794187	7.5312338423813e-08	-12.7602709992175	1.94946741503031	1.02847797570395	6.65309830688785	1.64584771145633	1.48337958928574	monocyte	Loss	PRKCE	-Inf	-Inf	quiescent	quiescent	NA	NA	NA	FALSE	FALSE	FALSE	FALSE	FALSE	FALSE
cg22858630	0.0196484482381134	36.1406467485754	7.53402466351279e-08	13.1747379933548	-1.59689617056716	-0.737315490185158	-3.144416368302	-3.26752109795434	-4.428588866467	monocyte	Gain	MKNK1	-4.8283137373023	-Inf	flankingactivetss	activeenhancer	14	1445	0.204916667215349	FALSE	FALSE	FALSE	FALSE	FALSE	FALSE
cg09121047	0.00861352765246286	36.1363831332185	7.54009333305257e-08	-13.2361050851976	2.11319488872123	3.30010855123905	0.649112361979247	3.82690303077313	3.34678625248499	monocyte	Loss	LINC01140	-5.52146091786225	-3.68887945411394	flankingactivetss	enhancer	2	22	-0.0663749994710088	FALSE	FALSE	FALSE	FALSE	FALSE	FALSE
cg07380416	0.019205909198969	36.0899827451126	7.60649731143868e-08	-13.0314168898086	5.56582699515327	0.766735155329359	2.53173586242168	1.90519039130246	2.26192848559364	monocyte	Loss	CD6	1.96655275960122	0.591944675050783	quiescent	polycomb	43	2147	-0.224220928580811	FALSE	FALSE	FALSE	FALSE	FALSE	FALSE
cg04196862	0.00989541744266847	36.0507583461342	7.66314885700261e-08	-13.1927655362993	3.96245868516639	1.24323250950109	3.368226367442	1.08530109051165	3.53354688560665	monocyte	Loss	HOXB5	2.90262965529167	2.10474372454205	polycomb	polycomb	NA	NA	NA	FALSE	FALSE	FALSE	FALSE	FALSE	FALSE
cg02308232	0.00788107556071984	36.0456438892041	7.67057080764829e-08	-12.5195954583383	4.46260663267891	3.47380335440711	3.8288371817902	-2.13349387747166	2.8878421538528	monocyte	Loss	DNAH2	-2.28278246569787	-Inf	flankingactivetss	activeenhancer	NA	NA	NA	FALSE	FALSE	FALSE	FALSE	FALSE	FALSE
cg11566152	0.0208322493972743	36.0422824798811	7.67545322276774e-08	13.1807679885639	-0.895152160452534	-2.22675479238538	-2.94213921019411	-2.37910922345121	-4.73761259574586	monocyte	Gain	GTF2E1	-2.40794560865187	-2.30258509299405	quiescent	quiescent	15	385	0.577172221367558	FALSE	FALSE	FALSE	TRUE	FALSE	FALSE
cg27354586	0.0239159930447608	36.020841714168	7.7066787269387e-08	-13.0833048276239	4.9738180805201	2.67895009350741	3.07645974308367	0.544147048740786	1.80992985989569	monocyte	Loss	CD3E	1.34547236659964	2.67328620866587	quiescent	quiescent	2	663	-0.142166669170062	FALSE	FALSE	FALSE	FALSE	FALSE	FALSE
cg25671438	0.00767873601308143	35.9866406657006	7.75678622612198e-08	-12.8521595782553	5.06323448248346	0.295115967474542	4.38276195209346	2.2521196698737	0.858927503753534	monocyte	Loss	ACAP1	-0.750776293396582	2.38738569468651	flankingactivetss	flankingactivetss	NA	NA	NA	FALSE	FALSE	FALSE	FALSE	FALSE	FALSE
cg04642300	0.0172797151967957	35.9806505068441	7.7656002666763e-08	-13.1321810899112	3.53885105570915	0.672052033744177	4.42593542057179	2.86477959823144	1.63056298166562	monocyte	Loss	ARMC2	-1.2801341652915	-0.400477566597125	enhancer	enhancer	NA	NA	NA	FALSE	FALSE	FALSE	FALSE	FALSE	TRUE
cg22341848	0.0434328282244473	35.9629591011773	7.79169808597816e-08	13.2836232412297	-1.08780138871268	-2.29649160912181	-2.95708898564847	-3.36113457391287	-3.58110665780131	monocyte	Gain	PITHD1	0.295650242100958	0.582215619852664	enhancer	enhancer	4	502	0.359854170897355	FALSE	FALSE	FALSE	FALSE	FALSE	FALSE
cg02052762	0.0125486653810423	35.9480719842101	7.8137361254476e-08	-12.6464656399971	6.3721280112767	0.818176954600023	3.55998131403184	1.02120540757494	0.87497395948351	monocyte	Loss	ANKFY1	-0.388607991041741	0.152721087017664	quiescent	quiescent	NA	NA	NA	FALSE	FALSE	FALSE	FALSE	FALSE	FALSE
cg14252502	0.0110505093541174	35.942940308116	7.82134912970316e-08	-13.0794661999786	4.46786395156899	1.7104968855565	3.88918462338403	0.496998630644213	2.51492210882487	monocyte	Loss	ADAMTS10	-3.17008566069877	-2.52572864430826	quiescent	quiescent	NA	NA	NA	FALSE	FALSE	FALSE	FALSE	FALSE	FALSE
cg00776174	0.0268365942301735	35.9237837726839	7.84984280285795e-08	-13.1320872076185	4.04993870385865	0.185006621761437	3.37056214236553	2.65716118784182	2.86941854990623	monocyte	Loss	WDR66	-0.565633860260986	-1.11626722390683	quiescent	polycomb	NA	NA	NA	FALSE	FALSE	FALSE	FALSE	FALSE	FALSE
cg03836521	0.00326860193864401	35.8976804280655	7.88885878950356e-08	-13.2942341651423	1.48862334767725	2.99425614520234	2.59902939735185	3.94771023785543	2.26461503705541	monocyte	Loss	SRCAP	-Inf	-Inf	quiescent	quiescent	NA	NA	NA	FALSE	FALSE	FALSE	FALSE	FALSE	FALSE
[truncated: 4,523 more rows]
