# Supplementary material for: Human monocyte-to-macrophage differentiation involves highly localized gain and loss of DNA methylation at transcription factor binding sites
Source: Epigenetics Chromatin. 2019 Jun 6;12:34. doi: 10.1186/s13072-019-0279-4 (PMC6551876; doi:10.1186/s13072-019-0279-4)
Supplement: Supplementary file 3 — Additional file 3: Table S3 Chromatin states in monocytes and macrophages. Chromatin states in both monocytes and macrophages defined using a hidden Markov model based on H3K4me1, H3K4me3, H3K27ac and H3K27me3 histone marks available from public BLUEPRINT data. [file 13072_2019_279_MOESM3_ESM.txt]

CpG	Monocyte_state	Macrophage_state
cg00000029	flankingactivetss	tss
cg00000108	quiescent	quiescent
cg00000109	quiescent	quiescent
cg00000165	polycomb	polycomb
cg00000236	enhancer	enhancer
cg00000289	quiescent	quiescent
cg00000292	quiescent	quiescent
cg00000321	polycomb	polycomb
cg00000363	polycomb	bivalent
cg00000622	tss	quiescent
cg00000658	quiescent	quiescent
cg00000714	flankingactivetss	activetss
cg00000721	quiescent	quiescent
cg00000734	activetss	activetss
cg00000769	activetss	activetss
cg00000807	quiescent	quiescent
cg00000884	quiescent	quiescent
cg00000905	enhancer	quiescent
cg00000924	tss	tss
cg00000948	quiescent	quiescent
cg00000957	quiescent	quiescent
cg00001099	polycomb	polycomb
cg00001245	activetss	activetss
cg00001249	quiescent	quiescent
cg00001261	polycomb	polycomb
cg00001269	quiescent	quiescent
cg00001349	quiescent	quiescent
cg00001364	quiescent	quiescent
cg00001446	quiescent	enhancer
cg00001510	activeenhancer	quiescent
cg00001534	quiescent	quiescent
cg00001582	activetss	activetss
cg00001583	bivalent	bivalent
cg00001593	quiescent	quiescent
cg00001594	activetss	activetss
cg00001687	quiescent	quiescent
cg00001747	bivalent	bivalent
cg00001791	quiescent	quiescent
cg00001793	activeenhancer	activeenhancer
cg00001809	quiescent	quiescent
cg00001854	enhancer	enhancer
cg00001874	polycomb	polycomb
cg00001930	quiescent	quiescent
cg00002028	activetss	activetss
cg00002033	quiescent	quiescent
cg00002080	enhancer	enhancer
cg00002116	activetss	tss
cg00002145	quiescent	quiescent
cg00002190	activeenhancer	enhancer
cg00002224	tss	quiescent
cg00002236	activetss	activetss
cg00002406	activetss	activetss
cg00002426	enhancer	flankingactivetss
cg00002449	polycomb	polycomb
cg00002464	flankingactivetss	flankingactivetss
cg00002473	quiescent	quiescent
cg00002490	activetss	activetss
cg00002531	quiescent	quiescent
cg00002591	quiescent	quiescent
cg00002593	quiescent	quiescent
cg00002597	quiescent	quiescent
cg00002646	enhancer	enhancer
cg00002660	activetss	tss
cg00002719	bivalent	bivalent
cg00002749	enhancer	activeenhancer
cg00002769	quiescent	quiescent
cg00002808	quiescent	quiescent
cg00002809	quiescent	quiescent
cg00002810	polycomb	polycomb
cg00002837	enhancer	quiescent
cg00002930	flankingactivetss	active
cg00003014	quiescent	quiescent
cg00003091	flankingactivetss	activetss
cg00003173	activetss	activetss
cg00003181	quiescent	enhancer
cg00003187	quiescent	enhancer
cg00003202	activetss	activetss
cg00003287	quiescent	quiescent
cg00003298	polycomb	bivalent
cg00003305	polycomb	polycomb
cg00003345	quiescent	quiescent
cg00003513	quiescent	quiescent
cg00003529	quiescent	quiescent
cg00003578	quiescent	quiescent
cg00003625	quiescent	quiescent
cg00003722	quiescent	quiescent
cg00003784	activetss	activetss
cg00003818	flankingactivetss	tss
cg00003858	quiescent	quiescent
cg00003900	quiescent	enhancer
cg00003965	quiescent	quiescent
cg00003994	polycomb	polycomb
cg00004055	flankingactivetss	activetss
cg00004061	quiescent	quiescent
cg00004067	quiescent	quiescent
cg00004072	activetss	activetss
cg00004073	quiescent	quiescent
cg00004082	flankingactivetss	tss
cg00004089	quiescent	quiescent
cg00004105	quiescent	enhancer
cg00004192	quiescent	quiescent
cg00004207	flankingactivetss	tss
cg00004209	quiescent	quiescent
cg00004219	quiescent	quiescent
cg00004257	polycomb	polycomb
cg00004421	enhancer	active
cg00004429	quiescent	quiescent
cg00004533	quiescent	quiescent
cg00004562	quiescent	quiescent
cg00004608	quiescent	quiescent
cg00004667	enhancer	activeenhancer
cg00004700	polycomb	polycomb
cg00004771	quiescent	quiescent
cg00004773	quiescent	quiescent
cg00004775	quiescent	quiescent
cg00004806	quiescent	quiescent
cg00004818	flankingactivetss	activetss
cg00004859	quiescent	quiescent
cg00004883	quiescent	quiescent
cg00004939	flankingactivetss	activetss
cg00004963	quiescent	quiescent
cg00004979	quiescent	enhancer
cg00004996	polycomb	polycomb
cg00005010	flankingactivetss	activetss
cg00005040	polycomb	polycomb
cg00005072	quiescent	quiescent
cg00005083	quiescent	quiescent
cg00005112	quiescent	quiescent
cg00005164	quiescent	quiescent
cg00005166	quiescent	quiescent
cg00005215	quiescent	quiescent
cg00005297	polycomb	bivalent
cg00005306	activetss	activetss
cg00005390	enhancer	enhancer
cg00005437	quiescent	quiescent
cg00005541	quiescent	quiescent
cg00005543	activetss	activetss
cg00005617	quiescent	quiescent
cg00005619	quiescent	activeenhancer
cg00005622	quiescent	quiescent
cg00005740	quiescent	quiescent
cg00005817	quiescent	quiescent
cg00005847	polycomb	polycomb
cg00005849	polycomb	polycomb
cg00005861	quiescent	quiescent
cg00006032	tss	activetss
cg00006081	bivalent	bivalent
cg00006090	activeenhancer	activeenhancer
cg00006122	tss	quiescent
cg00006198	polycomb	polycomb
cg00006243	flankingactivetss	flankingactivetss
cg00006397	quiescent	quiescent
cg00006414	flankingactivetss	tss
cg00006459	quiescent	quiescent
cg00006626	quiescent	enhancer
cg00006787	quiescent	quiescent
cg00006815	polycomb	polycomb
cg00006867	quiescent	quiescent
cg00006884	activetss	activetss
cg00006948	quiescent	polycomb
cg00007032	polycomb	polycomb
cg00007036	quiescent	quiescent
cg00007064	quiescent	polycomb
cg00007076	flankingactivetss	tss
cg00007215	flankingactivetss	enhancer
cg00007221	quiescent	polycomb
cg00007226	tss	activetss
cg00007239	quiescent	quiescent
cg00007269	tss	quiescent
cg00007300	flankingactivetss	tss
cg00007324	quiescent	quiescent
cg00007326	quiescent	quiescent
cg00007420	polycomb	polycomb
cg00007426	quiescent	quiescent
cg00007466	quiescent	quiescent
cg00007540	quiescent	quiescent
cg00007644	polycomb	polycomb
cg00007675	quiescent	quiescent
cg00007800	quiescent	quiescent
cg00007810	quiescent	quiescent
cg00007898	activetss	activetss
cg00007981	activetss	activetss
cg00007987	quiescent	enhancer
cg00008004	flankingactivetss	activetss
cg00008033	flankingactivetss	tss
cg00008036	polycomb	polycomb
cg00008188	activetss	activetss
cg00008345	quiescent	quiescent
cg00008387	quiescent	quiescent
cg00008446	polycomb	polycomb
cg00008452	quiescent	quiescent
cg00008488	polycomb	polycomb
cg00008493	quiescent	quiescent
cg00008544	polycomb	polycomb
cg00008564	quiescent	enhancer
cg00008612	quiescent	quiescent
cg00008621	quiescent	quiescent
cg00008629	flankingactivetss	activetss
cg00008647	bivalent	polycomb
cg00008665	quiescent	flankingactivetss
cg00008671	active	enhancer
cg00008695	quiescent	quiescent
cg00008713	tss	tss
cg00008737	quiescent	quiescent
cg00008800	quiescent	quiescent
cg00008810	quiescent	quiescent
cg00008819	quiescent	quiescent
cg00008823	activetss	activetss
cg00008839	tss	activetss
cg00008932	quiescent	quiescent
cg00008945	tss	quiescent
cg00008971	enhancer	enhancer
cg00009001	quiescent	quiescent
cg00009038	quiescent	quiescent
cg00009053	quiescent	quiescent
cg00009088	enhancer	activeenhancer
cg00009167	bivalent	bivalent
cg00009196	enhancer	activeenhancer
cg00009214	activetss	activetss
cg00009292	polycomb	polycomb
cg00009293	quiescent	quiescent
cg00009306	quiescent	enhancer
cg00009349	quiescent	quiescent
cg00009364	activetss	activetss
cg00009407	flankingactivetss	active
cg00009412	flankingactivetss	activetss
cg00009421	quiescent	quiescent
cg00009436	quiescent	quiescent
cg00009523	quiescent	quiescent
cg00009553	quiescent	quiescent
cg00009750	quiescent	quiescent
cg00009796	quiescent	quiescent
cg00009834	quiescent	quiescent
cg00009871	quiescent	quiescent
cg00009916	tss	tss
cg00009922	quiescent	quiescent
cg00009927	quiescent	quiescent
cg00009944	quiescent	quiescent
cg00009970	activetss	activetss
cg00010046	activetss	activetss
cg00010078	quiescent	enhancer
cg00010108	quiescent	quiescent
cg00010168	tss	quiescent
cg00010193	quiescent	polycomb
cg00010242	quiescent	quiescent
cg00010266	flankingactivetss	activetss
cg00010445	tss	enhancer
cg00010654	flankingactivetss	tss
cg00010659	flankingactivetss	quiescent
cg00010672	quiescent	quiescent
cg00010742	polycomb	bivalent
cg00010789	quiescent	quiescent
cg00010853	tss	activetss
cg00010890	quiescent	quiescent
cg00010932	flankingactivetss	tss
cg00010946	polycomb	polycomb
cg00010947	activetss	activetss
cg00010954	quiescent	quiescent
cg00010992	activetss	activetss
cg00011122	flankingactivetss	tss
cg00011200	tss	quiescent
cg00011203	polycomb	bivalent
cg00011225	polycomb	polycomb
cg00011239	quiescent	quiescent
cg00011247	activetss	active
cg00011284	activetss	activetss
cg00011346	NA	polycomb
cg00011350	quiescent	quiescent
cg00011459	enhancer	enhancer
cg00011460	quiescent	quiescent
cg00011482	polycomb	polycomb
cg00011513	quiescent	polycomb
cg00011564	quiescent	quiescent
cg00011578	flankingactivetss	activetss
cg00011605	quiescent	quiescent
cg00011616	quiescent	quiescent
cg00011717	quiescent	quiescent
cg00011740	polycomb	polycomb
cg00011754	quiescent	quiescent
cg00011856	polycomb	polycomb
cg00011861	quiescent	quiescent
cg00011891	tss	activetss
cg00011924	quiescent	polycomb
cg00011994	activetss	activetss
cg00012036	activetss	activetss
cg00012123	quiescent	quiescent
cg00012126	bivalent	bivalent
cg00012148	quiescent	quiescent
cg00012194	quiescent	quiescent
cg00012199	activetss	activetss
cg00012203	activetss	activetss
cg00012238	flankingactivetss	flankingactivetss
cg00012317	quiescent	quiescent
cg00012343	quiescent	quiescent
cg00012362	enhancer	enhancer
cg00012386	flankingactivetss	activetss
cg00012395	quiescent	quiescent
cg00012397	polycomb	bivalent
cg00012469	polycomb	polycomb
cg00012522	activetss	activetss
cg00012529	quiescent	quiescent
cg00012576	quiescent	quiescent
cg00012638	polycomb	polycomb
cg00012692	bivalent	bivalent
cg00012698	quiescent	quiescent
cg00012701	bivalent	bivalent
cg00012762	tss	quiescent
cg00012792	activetss	activetss
cg00012920	quiescent	quiescent
cg00012960	quiescent	quiescent
cg00012992	activetss	tss
cg00013006	quiescent	quiescent
cg00013015	quiescent	quiescent
cg00013196	quiescent	quiescent
cg00013301	quiescent	quiescent
cg00013349	quiescent	quiescent
cg00013369	quiescent	quiescent
cg00013374	quiescent	enhancer
cg00013409	polycomb	polycomb
cg00013410	activetss	activetss
cg00013441	tss	flankingactivetss
cg00013451	polycomb	polycomb
cg00013475	flankingactivetss	flankingactivetss
cg00013540	active	quiescent
cg00013543	quiescent	quiescent
cg00013569	quiescent	quiescent
cg00013618	quiescent	quiescent
cg00013655	quiescent	quiescent
cg00013660	quiescent	quiescent
cg00013733	quiescent	quiescent
cg00013804	quiescent	quiescent
cg00013809	quiescent	quiescent
cg00013899	quiescent	quiescent
cg00013993	quiescent	quiescent
cg00014085	activetss	activetss
cg00014104	flankingactivetss	flankingactivetss
cg00014112	tss	tss
cg00014118	polycomb	polycomb
cg00014152	enhancer	enhancer
cg00014168	quiescent	polycomb
cg00014194	polycomb	polycomb
cg00014203	enhancer	quiescent
cg00014260	quiescent	quiescent
cg00014272	flankingactivetss	tss
cg00014285	flankingactivetss	activetss
cg00014289	polycomb	bivalent
cg00014301	quiescent	quiescent
cg00014333	quiescent	polycomb
cg00014377	quiescent	quiescent
cg00014445	quiescent	quiescent
cg00014484	quiescent	quiescent
cg00014561	quiescent	enhancer
cg00014638	quiescent	quiescent
cg00014665	quiescent	quiescent
cg00014667	quiescent	polycomb
cg00014733	quiescent	quiescent
cg00014748	quiescent	quiescent
cg00014752	flankingactivetss	tss
cg00014754	quiescent	enhancer
cg00014786	quiescent	quiescent
cg00014806	flankingactivetss	activetss
cg00014830	polycomb	bivalent
cg00014837	quiescent	quiescent
cg00014900	quiescent	quiescent
cg00014986	activetss	activetss
cg00014996	tss	tss
cg00014998	polycomb	polycomb
cg00015024	activetss	tss
cg00015058	polycomb	polycomb
cg00015121	quiescent	enhancer
cg00015261	quiescent	quiescent
cg00015286	quiescent	quiescent
cg00015319	polycomb	polycomb
cg00015340	quiescent	quiescent
cg00015343	quiescent	quiescent
cg00015373	quiescent	quiescent
cg00015530	flankingactivetss	activeenhancer
cg00015572	quiescent	quiescent
cg00015603	quiescent	quiescent
cg00015639	quiescent	quiescent
cg00015699	quiescent	quiescent
cg00015770	polycomb	polycomb
cg00015930	quiescent	quiescent
cg00016066	activetss	activetss
cg00016127	quiescent	quiescent
cg00016156	activetss	activetss
cg00016223	activetss	activetss
cg00016238	quiescent	quiescent
cg00016255	enhancer	enhancer
cg00016324	quiescent	quiescent
cg00016360	polycomb	polycomb
cg00016406	quiescent	quiescent
cg00016439	polycomb	polycomb
cg00016481	quiescent	quiescent
cg00016498	tss	quiescent
cg00016522	tss	activetss
cg00016593	quiescent	quiescent
cg00016618	quiescent	quiescent
cg00016718	quiescent	quiescent
cg00016783	quiescent	quiescent
cg00016802	quiescent	quiescent
cg00016814	quiescent	quiescent
cg00016841	flankingactivetss	bivalent
cg00016892	quiescent	quiescent
cg00016913	activeenhancer	activeenhancer
cg00016934	activetss	quiescent
cg00016968	quiescent	enhancer
cg00016996	quiescent	quiescent
cg00017002	flankingactivetss	tss
cg00017033	activetss	activetss
cg00017059	quiescent	quiescent
cg00017062	enhancer	enhancer
cg00017121	quiescent	quiescent
cg00017157	quiescent	quiescent
cg00017188	activetss	activetss
cg00017203	quiescent	quiescent
cg00017221	quiescent	quiescent
cg00017271	quiescent	quiescent
cg00017362	quiescent	quiescent
cg00017363	quiescent	quiescent
cg00017429	quiescent	quiescent
cg00017437	bivalent	bivalent
cg00017441	flankingactivetss	activetss
cg00017461	flankingactivetss	enhancer
cg00017475	quiescent	quiescent
cg00017489	polycomb	polycomb
cg00017546	quiescent	quiescent
cg00017601	quiescent	quiescent
cg00017639	quiescent	quiescent
cg00017826	quiescent	quiescent
cg00017842	quiescent	quiescent
cg00017931	tss	quiescent
cg00017970	bivalent	polycomb
cg00018010	quiescent	enhancer
cg00018024	polycomb	bivalent
cg00018044	quiescent	quiescent
cg00018103	quiescent	quiescent
cg00018128	polycomb	polycomb
cg00018181	flankingactivetss	enhancer
cg00018184	enhancer	enhancer
cg00018198	enhancer	enhancer
cg00018204	quiescent	quiescent
cg00018229	flankingactivetss	tss
cg00018261	bivalent	polycomb
cg00018524	bivalent	activetss
cg00018539	quiescent	quiescent
cg00018557	activetss	activetss
cg00018606	flankingactivetss	bivalent
cg00018696	quiescent	quiescent
cg00018739	quiescent	quiescent
cg00018828	quiescent	quiescent
cg00018845	polycomb	bivalent
cg00018850	quiescent	quiescent
cg00018866	quiescent	quiescent
cg00018896	polycomb	polycomb
cg00019076	quiescent	quiescent
cg00019082	quiescent	quiescent
cg00019085	tss	quiescent
cg00019093	quiescent	quiescent
cg00019118	quiescent	quiescent
cg00019137	bivalent	bivalent
cg00019151	quiescent	quiescent
cg00019196	polycomb	polycomb
cg00019275	quiescent	quiescent
cg00019301	tss	tss
cg00019308	enhancer	quiescent
cg00019366	quiescent	quiescent
cg00019377	quiescent	quiescent
cg00019458	quiescent	quiescent
cg00019463	tss	tss
cg00019495	enhancer	enhancer
cg00019511	quiescent	quiescent
cg00019576	quiescent	quiescent
cg00019654	quiescent	polycomb
cg00019678	polycomb	polycomb
cg00019759	bivalent	bivalent
cg00019778	activetss	activetss
cg00019809	activetss	quiescent
cg00019826	quiescent	quiescent
cg00019838	quiescent	quiescent
cg00019841	quiescent	quiescent
cg00019877	quiescent	polycomb
cg00019880	quiescent	quiescent
cg00019997	quiescent	quiescent
cg00020052	flankingactivetss	tss
cg00020175	quiescent	quiescent
cg00020191	polycomb	polycomb
cg00020297	activetss	activetss
cg00020340	quiescent	quiescent
cg00020348	quiescent	quiescent
cg00020352	activetss	tss
cg00020390	quiescent	quiescent
cg00020405	flankingactivetss	flankingactivetss
cg00020419	quiescent	quiescent
cg00020446	quiescent	quiescent
cg00020474	quiescent	quiescent
cg00020533	quiescent	quiescent
cg00020622	bivalent	bivalent
cg00020649	bivalent	bivalent
cg00020720	activetss	activetss
cg00020778	quiescent	quiescent
cg00020794	quiescent	enhancer
cg00020799	quiescent	enhancer
cg00020991	flankingactivetss	tss
cg00021028	tss	activetss
cg00021030	enhancer	enhancer
cg00021044	quiescent	quiescent
cg00021108	activetss	activetss
cg00021123	quiescent	quiescent
cg00021128	tss	active
cg00021152	polycomb	polycomb
cg00021166	flankingactivetss	activetss
cg00021237	tss	activetss
cg00021242	quiescent	quiescent
cg00021256	polycomb	polycomb
cg00021275	quiescent	enhancer
cg00021325	flankingactivetss	flankingactivetss
cg00021476	quiescent	quiescent
cg00021513	quiescent	quiescent
cg00021527	tss	active
cg00021532	flankingactivetss	quiescent
cg00021539	flankingactivetss	quiescent
cg00021540	flankingactivetss	quiescent
cg00021550	polycomb	polycomb
cg00021558	flankingactivetss	enhancer
cg00021576	quiescent	active
cg00021600	polycomb	polycomb
cg00021762	quiescent	quiescent
cg00021783	activetss	activetss
cg00021786	quiescent	quiescent
cg00021855	enhancer	enhancer
cg00021933	polycomb	polycomb
cg00021944	tss	quiescent
cg00021945	flankingactivetss	activetss
cg00021978	quiescent	enhancer
cg00022024	flankingactivetss	flankingactivetss
cg00022054	polycomb	polycomb
cg00022076	quiescent	enhancer
cg00022101	quiescent	quiescent
cg00022138	flankingactivetss	activetss
cg00022145	quiescent	quiescent
cg00022235	enhancer	enhancer
cg00022259	quiescent	quiescent
cg00022262	quiescent	quiescent
cg00022308	tss	tss
cg00022492	flankingactivetss	enhancer
cg00022558	polycomb	polycomb
cg00022594	quiescent	quiescent
cg00022606	tss	activetss
cg00022633	flankingactivetss	quiescent
cg00022642	tss	activetss
cg00022688	flankingactivetss	activetss
cg00022858	polycomb	bivalent
cg00022866	flankingactivetss	enhancer
cg00022871	quiescent	quiescent
cg00022900	quiescent	quiescent
cg00022911	bivalent	bivalent
cg00022966	enhancer	quiescent
cg00022997	quiescent	quiescent
cg00023001	flankingactivetss	flankingactivetss
cg00023024	quiescent	quiescent
cg00023132	quiescent	active
cg00023154	bivalent	bivalent
cg00023168	tss	quiescent
cg00023174	quiescent	quiescent
cg00023185	bivalent	bivalent
cg00023233	flankingactivetss	flankingactivetss
cg00023288	activetss	active
cg00023321	quiescent	enhancer
cg00023351	quiescent	quiescent
cg00023411	quiescent	quiescent
cg00023415	quiescent	enhancer
cg00023464	flankingactivetss	quiescent
cg00023492	bivalent	NA
cg00023507	quiescent	quiescent
cg00023673	quiescent	quiescent
cg00023695	tss	quiescent
cg00023702	quiescent	quiescent
cg00023726	quiescent	quiescent
cg00023750	quiescent	quiescent
cg00023808	quiescent	quiescent
cg00023919	tss	quiescent
cg00024046	quiescent	quiescent
cg00024086	polycomb	polycomb
cg00024170	quiescent	quiescent
cg00024192	quiescent	quiescent
cg00024198	quiescent	quiescent
cg00024247	quiescent	quiescent
cg00024280	polycomb	bivalent
cg00024382	polycomb	NA
cg00024396	activetss	tss
cg00024404	flankingactivetss	activetss
cg00024416	quiescent	quiescent
cg00024443	quiescent	quiescent
cg00024471	enhancer	enhancer
cg00024472	bivalent	bivalent
cg00024494	bivalent	enhancer
cg00024516	enhancer	activeenhancer
cg00024722	tss	tss
cg00024790	tss	tss
cg00024812	activetss	activetss
cg00024967	polycomb	polycomb
cg00024989	quiescent	quiescent
cg00025044	enhancer	quiescent
cg00025138	bivalent	NA
cg00025155	quiescent	quiescent
cg00025185	quiescent	quiescent
cg00025211	quiescent	quiescent
cg00025331	quiescent	quiescent
cg00025347	quiescent	quiescent
cg00025357	enhancer	enhancer
cg00025405	quiescent	quiescent
cg00025436	flankingactivetss	tss
cg00025439	quiescent	quiescent
cg00025496	quiescent	enhancer
cg00025591	activeenhancer	enhancer
cg00025626	quiescent	quiescent
cg00025643	quiescent	quiescent
cg00025647	polycomb	polycomb
cg00025663	quiescent	enhancer
cg00025680	polycomb	polycomb
cg00025715	quiescent	quiescent
cg00025795	quiescent	quiescent
cg00025823	quiescent	quiescent
cg00025877	flankingactivetss	flankingactivetss
cg00025972	quiescent	quiescent
cg00025981	bivalent	active
cg00025991	polycomb	polycomb
cg00026030	activetss	tss
cg00026033	enhancer	activeenhancer
cg00026075	quiescent	quiescent
cg00026104	enhancer	quiescent
cg00026119	quiescent	quiescent
cg00026141	quiescent	quiescent
cg00026186	tss	quiescent
cg00026222	flankingactivetss	activeenhancer
cg00026230	flankingactivetss	tss
cg00026290	quiescent	quiescent
cg00026327	quiescent	quiescent
cg00026346	quiescent	quiescent
cg00026362	quiescent	polycomb
cg00026374	NA	NA
cg00026375	tss	tss
cg00026412	quiescent	quiescent
cg00026455	quiescent	quiescent
cg00026457	quiescent	quiescent
cg00026458	quiescent	quiescent
cg00026474	flankingactivetss	flankingactivetss
cg00026546	quiescent	polycomb
cg00026553	enhancer	activeenhancer
cg00026603	quiescent	quiescent
cg00026703	polycomb	bivalent
cg00026731	tss	tss
cg00026776	quiescent	quiescent
cg00026803	quiescent	quiescent
cg00026853	tss	tss
cg00026857	quiescent	quiescent
cg00026909	quiescent	quiescent
cg00026919	quiescent	quiescent
cg00026938	quiescent	quiescent
cg00026974	activetss	activetss
cg00027037	activetss	activetss
cg00027081	quiescent	quiescent
cg00027083	activetss	activetss
cg00027114	quiescent	quiescent
cg00027120	quiescent	quiescent
cg00027155	quiescent	quiescent
cg00027162	enhancer	enhancer
cg00027232	enhancer	enhancer
cg00027400	polycomb	polycomb
cg00027454	quiescent	quiescent
cg00027466	quiescent	quiescent
cg00027499	tss	quiescent
cg00027570	quiescent	quiescent
cg00027586	quiescent	quiescent
cg00027637	enhancer	enhancer
cg00027650	quiescent	enhancer
cg00027669	polycomb	bivalent
cg00027674	flankingactivetss	enhancer
cg00027729	quiescent	quiescent
cg00027745	quiescent	quiescent
cg00027990	quiescent	quiescent
cg00027995	quiescent	quiescent
cg00028013	polycomb	polycomb
cg00028014	quiescent	quiescent
cg00028022	quiescent	quiescent
cg00028034	quiescent	quiescent
cg00028056	polycomb	bivalent
cg00028135	quiescent	enhancer
cg00028184	flankingactivetss	activetss
cg00028211	polycomb	polycomb
cg00028232	quiescent	quiescent
cg00028251	quiescent	polycomb
cg00028299	quiescent	quiescent
cg00028308	bivalent	bivalent
cg00028318	quiescent	quiescent
cg00028336	quiescent	quiescent
cg00028338	quiescent	quiescent
cg00028429	quiescent	quiescent
cg00028431	quiescent	enhancer
cg00028455	tss	activetss
cg00028487	activetss	activetss
cg00028507	quiescent	quiescent
cg00028515	quiescent	quiescent
cg00028598	quiescent	quiescent
cg00028636	tss	activetss
cg00028677	quiescent	quiescent
cg00028678	quiescent	quiescent
cg00028749	bivalent	NA
cg00028757	quiescent	quiescent
cg00028829	flankingactivetss	quiescent
cg00028844	quiescent	quiescent
cg00028870	activetss	activetss
cg00028881	activetss	activetss
cg00028918	bivalent	flankingactivetss
cg00028929	quiescent	quiescent
cg00028935	polycomb	polycomb
cg00028993	enhancer	enhancer
cg00029052	flankingactivetss	quiescent
cg00029053	activetss	activetss
cg00029161	activetss	tss
cg00029233	flankingactivetss	activetss
cg00029246	quiescent	quiescent
cg00029282	quiescent	quiescent
cg00029284	quiescent	quiescent
cg00029353	NA	bivalent
cg00029397	activetss	activetss
cg00029521	quiescent	quiescent
cg00029583	quiescent	quiescent
cg00029619	quiescent	quiescent
cg00029640	quiescent	quiescent
cg00029678	quiescent	quiescent
cg00029821	quiescent	quiescent
cg00029822	activetss	activetss
cg00029825	quiescent	quiescent
cg00029826	flankingactivetss	tss
cg00029831	activetss	activetss
cg00029922	quiescent	enhancer
cg00029928	enhancer	enhancer
cg00029931	tss	quiescent
cg00029973	quiescent	quiescent
cg00029979	enhancer	activeenhancer
cg00030005	quiescent	quiescent
cg00030047	bivalent	bivalent
cg00030117	quiescent	quiescent
cg00030125	quiescent	quiescent
cg00030176	bivalent	NA
cg00030291	flankingactivetss	tss
cg00030296	flankingactivetss	flankingactivetss
cg00030420	quiescent	polycomb
cg00030422	flankingactivetss	enhancer
cg00030423	activetss	tss
cg00030427	quiescent	quiescent
cg00030432	enhancer	enhancer
cg00030466	quiescent	quiescent
cg00030476	quiescent	enhancer
cg00030501	quiescent	quiescent
cg00030508	polycomb	bivalent
cg00030523	quiescent	quiescent
cg00030588	quiescent	quiescent
cg00030604	quiescent	quiescent
cg00030627	quiescent	quiescent
cg00030682	quiescent	quiescent
cg00030774	quiescent	quiescent
cg00030795	tss	tss
cg00030807	quiescent	quiescent
cg00030816	activetss	quiescent
cg00030909	quiescent	quiescent
cg00031013	enhancer	quiescent
cg00031063	quiescent	quiescent
cg00031105	quiescent	enhancer
cg00031162	enhancer	enhancer
cg00031165	bivalent	bivalent
cg00031187	quiescent	enhancer
cg00031235	quiescent	quiescent
cg00031256	active	quiescent
cg00031277	quiescent	quiescent
cg00031303	tss	quiescent
cg00031340	quiescent	quiescent
cg00031346	quiescent	quiescent
cg00031402	activeenhancer	activeenhancer
cg00031443	flankingactivetss	tss
cg00031456	activetss	activetss
cg00031476	active	flankingactivetss
cg00031491	quiescent	quiescent
cg00031556	quiescent	quiescent
cg00031663	activetss	activetss
cg00031708	enhancer	enhancer
cg00031722	quiescent	quiescent
cg00031759	activetss	activetss
cg00031779	quiescent	quiescent
cg00031896	flankingactivetss	enhancer
cg00031967	activetss	tss
cg00031973	quiescent	quiescent
cg00032036	activetss	activetss
cg00032192	quiescent	quiescent
cg00032205	bivalent	NA
cg00032227	flankingactivetss	active
cg00032246	flankingactivetss	quiescent
cg00032308	quiescent	polycomb
cg00032366	quiescent	enhancer
cg00032419	tss	activetss
cg00032490	quiescent	quiescent
cg00032609	flankingactivetss	flankingactivetss
cg00032610	quiescent	quiescent
cg00032643	quiescent	quiescent
cg00032664	quiescent	quiescent
cg00032666	quiescent	enhancer
cg00032686	tss	activetss
cg00032701	quiescent	quiescent
cg00032756	polycomb	polycomb
cg00032789	flankingactivetss	activetss
cg00032805	polycomb	polycomb
cg00032852	quiescent	quiescent
cg00032879	quiescent	quiescent
cg00032884	flankingactivetss	activeenhancer
cg00032912	polycomb	polycomb
cg00032959	quiescent	polycomb
cg00033102	flankingactivetss	enhancer
cg00033127	NA	NA
cg00033155	quiescent	quiescent
cg00033165	quiescent	quiescent
cg00033209	enhancer	enhancer
cg00033213	quiescent	quiescent
cg00033220	activetss	activetss
cg00033304	quiescent	quiescent
cg00033334	enhancer	quiescent
cg00033371	quiescent	quiescent
cg00033457	activetss	activetss
cg00033490	quiescent	quiescent
cg00033516	activetss	tss
cg00033533	tss	quiescent
cg00033551	quiescent	quiescent
cg00033584	quiescent	quiescent
cg00033643	tss	quiescent
cg00033666	polycomb	polycomb
cg00033668	tss	activetss
cg00033703	quiescent	enhancer
cg00033773	activeenhancer	flankingactivetss
cg00033806	quiescent	quiescent
cg00033834	quiescent	quiescent
cg00033877	quiescent	quiescent
cg00033909	quiescent	quiescent
cg00033915	quiescent	quiescent
cg00034003	quiescent	quiescent
cg00034019	flankingactivetss	activetss
cg00034039	tss	quiescent
cg00034076	polycomb	polycomb
cg00034101	quiescent	quiescent
cg00034130	activetss	active
cg00034154	quiescent	quiescent
cg00034336	activeenhancer	activeenhancer
cg00034376	activetss	activetss
cg00034407	quiescent	quiescent
cg00034416	activetss	activetss
cg00034433	bivalent	activetss
cg00034468	polycomb	bivalent
cg00034555	tss	activetss
cg00034556	quiescent	quiescent
cg00034559	polycomb	polycomb
cg00034574	quiescent	quiescent
cg00034604	polycomb	activeenhancer
cg00034611	quiescent	quiescent
cg00034639	quiescent	quiescent
cg00034650	quiescent	quiescent
cg00034731	polycomb	quiescent
cg00034755	polycomb	quiescent
cg00034769	quiescent	quiescent
cg00034852	activetss	activetss
cg00035000	flankingactivetss	tss
cg00035074	quiescent	quiescent
cg00035197	quiescent	quiescent
cg00035220	quiescent	quiescent
cg00035237	activetss	activetss
cg00035249	activetss	activetss
cg00035268	polycomb	polycomb
cg00035316	polycomb	polycomb
cg00035326	flankingactivetss	activetss
cg00035347	enhancer	enhancer
cg00035398	activetss	activetss
cg00035449	quiescent	quiescent
cg00035452	quiescent	activeenhancer
cg00035453	activetss	activetss
cg00035608	tss	activetss
cg00035623	flankingactivetss	activetss
cg00035630	quiescent	quiescent
cg00035636	tss	quiescent
cg00035673	enhancer	enhancer
cg00035812	tss	tss
cg00035847	flankingactivetss	tss
cg00035864	quiescent	quiescent
cg00035889	quiescent	quiescent
cg00035923	quiescent	polycomb
cg00035937	enhancer	flankingactivetss
cg00035945	bivalent	bivalent
cg00035969	enhancer	enhancer
cg00035980	quiescent	quiescent
cg00036011	flankingactivetss	enhancer
cg00036110	polycomb	polycomb
cg00036115	tss	tss
cg00036119	quiescent	quiescent
cg00036137	quiescent	quiescent
cg00036258	quiescent	quiescent
cg00036263	quiescent	quiescent
cg00036299	polycomb	polycomb
cg00036324	quiescent	quiescent
cg00036328	activetss	activetss
cg00036347	bivalent	bivalent
cg00036369	quiescent	quiescent
cg00036386	activetss	activetss
cg00036408	flankingactivetss	tss
cg00036440	activetss	activetss
cg00036570	quiescent	quiescent
cg00036585	quiescent	quiescent
cg00036588	quiescent	quiescent
cg00036599	quiescent	quiescent
cg00036614	quiescent	quiescent
cg00036664	polycomb	polycomb
cg00036723	quiescent	enhancer
cg00036732	quiescent	quiescent
cg00036788	bivalent	enhancer
cg00036871	polycomb	polycomb
cg00036976	flankingactivetss	enhancer
cg00037013	polycomb	polycomb
cg00037056	quiescent	quiescent
cg00037058	flankingactivetss	activetss
cg00037072	activetss	activetss
cg00037117	enhancer	quiescent
cg00037153	flankingactivetss	bivalent
cg00037186	bivalent	bivalent
cg00037223	enhancer	enhancer
cg00037314	quiescent	quiescent
cg00037388	bivalent	tss
cg00037400	polycomb	polycomb
cg00037406	quiescent	quiescent
cg00037441	polycomb	polycomb
cg00037450	quiescent	quiescent
cg00037457	polycomb	bivalent
cg00037681	flankingactivetss	enhancer
cg00037763	polycomb	polycomb
cg00037856	bivalent	polycomb
cg00037930	quiescent	quiescent
cg00037940	quiescent	quiescent
cg00037952	enhancer	enhancer
cg00038020	quiescent	quiescent
cg00038131	quiescent	quiescent
cg00038167	enhancer	enhancer
cg00038233	quiescent	quiescent
cg00038239	quiescent	quiescent
cg00038298	quiescent	quiescent
cg00038342	quiescent	quiescent
cg00038436	tss	activetss
cg00038446	quiescent	quiescent
cg00038584	quiescent	quiescent
cg00038665	quiescent	quiescent
cg00038675	quiescent	quiescent
cg00038711	bivalent	bivalent
cg00038736	bivalent	enhancer
cg00038857	enhancer	enhancer
cg00038877	quiescent	quiescent
cg00039016	activeenhancer	activeenhancer
cg00039044	activetss	activetss
cg00039057	flankingactivetss	activetss
cg00039070	quiescent	quiescent
cg00039129	quiescent	quiescent
cg00039147	quiescent	polycomb
cg00039176	polycomb	polycomb
cg00039177	flankingactivetss	tss
cg00039326	flankingactivetss	activeenhancer
cg00039385	enhancer	enhancer
cg00039441	polycomb	bivalent
cg00039463	enhancer	flankingactivetss
cg00039478	quiescent	quiescent
cg00039480	quiescent	quiescent
cg00039489	quiescent	quiescent
cg00039505	enhancer	quiescent
cg00039564	flankingactivetss	tss
cg00039627	tss	activetss
cg00039793	activetss	activetss
cg00039794	activetss	activetss
cg00039801	bivalent	bivalent
cg00039864	quiescent	quiescent
cg00039936	quiescent	quiescent
cg00039960	tss	quiescent
cg00040007	bivalent	bivalent
cg00040008	activetss	activetss
cg00040013	quiescent	quiescent
cg00040016	quiescent	quiescent
cg00040027	quiescent	quiescent
cg00040047	enhancer	enhancer
cg00040067	polycomb	polycomb
cg00040103	quiescent	quiescent
cg00040268	quiescent	quiescent
cg00040312	polycomb	polycomb
cg00040322	quiescent	quiescent
cg00040367	activetss	activetss
cg00040380	quiescent	active
cg00040411	quiescent	quiescent
cg00040419	flankingactivetss	quiescent
cg00040423	activetss	activetss
cg00040426	quiescent	quiescent
cg00040427	quiescent	quiescent
cg00040446	tss	activetss
cg00040455	polycomb	polycomb
cg00040466	quiescent	quiescent
cg00040486	quiescent	quiescent
cg00040530	quiescent	quiescent
cg00040566	quiescent	quiescent
cg00040569	flankingactivetss	tss
cg00040575	polycomb	polycomb
cg00040588	polycomb	bivalent
cg00040590	quiescent	quiescent
cg00040646	tss	quiescent
cg00040708	quiescent	quiescent
cg00040749	quiescent	quiescent
cg00040837	activeenhancer	activeenhancer
cg00040861	activetss	activetss
cg00040862	quiescent	quiescent
cg00040873	flankingactivetss	enhancer
cg00040923	quiescent	quiescent
cg00040945	tss	active
cg00040986	quiescent	quiescent
cg00041014	enhancer	flankingactivetss
cg00041047	quiescent	quiescent
cg00041084	tss	activetss
cg00041270	quiescent	quiescent
cg00041311	quiescent	enhancer
cg00041328	tss	quiescent
cg00041368	enhancer	enhancer
cg00041401	flankingactivetss	activeenhancer
cg00041467	activetss	activetss
cg00041564	quiescent	quiescent
cg00041575	activetss	activetss
cg00041599	polycomb	polycomb
cg00041636	quiescent	quiescent
cg00041641	quiescent	quiescent
cg00041666	quiescent	quiescent
cg00041759	bivalent	bivalent
cg00041865	quiescent	quiescent
cg00041872	flankingactivetss	tss
cg00041873	quiescent	quiescent
cg00041898	quiescent	quiescent
cg00041901	activetss	activetss
cg00041989	enhancer	enhancer
cg00042059	quiescent	quiescent
cg00042081	quiescent	quiescent
cg00042144	enhancer	quiescent
cg00042156	polycomb	polycomb
cg00042186	flankingactivetss	polycomb
cg00042208	enhancer	activeenhancer
cg00042246	tss	activetss
cg00042254	quiescent	enhancer
cg00042263	quiescent	quiescent
cg00042325	quiescent	enhancer
cg00042335	tss	tss
cg00042341	activetss	activetss
cg00042356	activetss	activetss
cg00042409	enhancer	enhancer
cg00042478	quiescent	quiescent
cg00042568	flankingactivetss	tss
cg00042611	quiescent	quiescent
cg00042657	quiescent	enhancer
cg00042683	quiescent	quiescent
cg00042837	flankingactivetss	flankingactivetss
cg00042874	flankingactivetss	flankingactivetss
cg00042882	quiescent	enhancer
cg00042914	polycomb	polycomb
cg00043004	polycomb	polycomb
cg00043005	quiescent	quiescent
cg00043043	quiescent	quiescent
cg00043076	enhancer	enhancer
cg00043080	enhancer	enhancer
cg00043095	bivalent	bivalent
cg00043284	quiescent	quiescent
cg00043324	quiescent	quiescent
cg00043364	quiescent	quiescent
cg00043371	tss	activetss
cg00043379	polycomb	polycomb
cg00043444	quiescent	quiescent
cg00043510	bivalent	bivalent
cg00043524	quiescent	quiescent
cg00043564	polycomb	polycomb
cg00043591	quiescent	quiescent
cg00043599	flankingactivetss	activeenhancer
cg00043788	polycomb	polycomb
cg00043790	quiescent	enhancer
cg00043792	quiescent	quiescent
cg00043800	quiescent	quiescent
cg00043819	polycomb	polycomb
cg00043949	quiescent	quiescent
cg00044050	flankingactivetss	tss
cg00044097	quiescent	quiescent
cg00044107	polycomb	polycomb
cg00044170	tss	activetss
cg00044245	bivalent	bivalent
cg00044289	flankingactivetss	tss
cg00044299	quiescent	quiescent
cg00044318	quiescent	quiescent
cg00044354	flankingactivetss	flankingactivetss
cg00044372	enhancer	enhancer
cg00044463	flankingactivetss	polycomb
cg00044466	quiescent	enhancer
cg00044501	quiescent	quiescent
cg00044505	activetss	activetss
cg00044665	enhancer	enhancer
cg00044729	quiescent	quiescent
cg00044796	polycomb	bivalent
cg00044871	polycomb	polycomb
cg00044950	quiescent	quiescent
cg00044995	polycomb	polycomb
cg00045061	activetss	activetss
cg00045070	polycomb	polycomb
cg00045114	quiescent	quiescent
cg00045118	quiescent	quiescent
cg00045190	flankingactivetss	flankingactivetss
cg00045227	quiescent	quiescent
cg00045275	flankingactivetss	tss
cg00045303	activetss	activetss
cg00045439	activetss	activetss
cg00045515	enhancer	enhancer
cg00045532	quiescent	quiescent
cg00045607	activetss	active
cg00045689	enhancer	enhancer
cg00045690	quiescent	quiescent
cg00045748	quiescent	quiescent
cg00045753	flankingactivetss	activeenhancer
cg00045762	quiescent	quiescent
cg00045787	quiescent	quiescent
cg00045900	quiescent	quiescent
cg00045902	enhancer	activeenhancer
cg00045910	polycomb	polycomb
cg00046018	activetss	activetss
cg00046021	quiescent	quiescent
cg00046026	quiescent	quiescent
cg00046041	activetss	tss
cg00046099	activetss	active
cg00046105	quiescent	quiescent
cg00046156	quiescent	quiescent
cg00046336	quiescent	polycomb
cg00046410	quiescent	quiescent
cg00046499	NA	polycomb
cg00046537	flankingactivetss	tss
cg00046560	activetss	activetss
cg00046623	quiescent	quiescent
cg00046625	bivalent	bivalent
cg00046744	polycomb	polycomb
cg00046802	quiescent	quiescent
cg00046815	tss	tss
cg00046899	enhancer	enhancer
cg00046913	activetss	activetss
cg00046991	quiescent	quiescent
cg00047050	flankingactivetss	quiescent
cg00047052	quiescent	quiescent
cg00047079	quiescent	quiescent
cg00047147	enhancer	enhancer
cg00047162	quiescent	quiescent
cg00047185	quiescent	quiescent
cg00047287	quiescent	enhancer
cg00047338	quiescent	quiescent
cg00047469	activetss	activetss
cg00047501	quiescent	quiescent
cg00047532	quiescent	quiescent
cg00047553	quiescent	quiescent
cg00047683	quiescent	enhancer
cg00047694	polycomb	polycomb
cg00047753	quiescent	quiescent
cg00047815	quiescent	quiescent
cg00047843	quiescent	quiescent
cg00047844	bivalent	bivalent
cg00048178	flankingactivetss	activetss
cg00048370	quiescent	quiescent
cg00048381	quiescent	quiescent
cg00048436	bivalent	polycomb
cg00048697	quiescent	quiescent
cg00048705	quiescent	quiescent
cg00048743	polycomb	polycomb
cg00048746	activetss	activetss
cg00048759	enhancer	enhancer
cg00048832	polycomb	polycomb
cg00048838	activetss	activetss
cg00049033	polycomb	polycomb
cg00049047	polycomb	bivalent
cg00049102	quiescent	quiescent
cg00049156	flankingactivetss	flankingactivetss
cg00049253	activetss	activetss
cg00049286	flankingactivetss	tss
cg00049323	flankingactivetss	flankingactivetss
cg00049330	tss	tss
cg00049380	quiescent	enhancer
cg00049382	quiescent	quiescent
cg00049400	quiescent	quiescent
cg00049411	activetss	tss
cg00049440	flankingactivetss	activetss
cg00049475	enhancer	enhancer
cg00049502	flankingactivetss	activetss
cg00049595	flankingactivetss	enhancer
cg00049616	quiescent	enhancer
cg00049664	bivalent	bivalent
cg00049691	quiescent	quiescent
cg00049709	quiescent	quiescent
cg00049718	activetss	activetss
cg00049729	enhancer	enhancer
cg00049868	quiescent	quiescent
cg00049883	quiescent	quiescent
cg00049892	quiescent	quiescent
cg00049894	quiescent	quiescent
cg00049947	activetss	tss
cg00049973	activetss	activetss
cg00049986	activetss	activetss
cg00050133	quiescent	quiescent
cg00050152	NA	bivalent
cg00050224	quiescent	quiescent
cg00050247	flankingactivetss	flankingactivetss
cg00050250	quiescent	quiescent
cg00050271	quiescent	enhancer
cg00050289	quiescent	quiescent
cg00050294	quiescent	quiescent
cg00050312	tss	activetss
cg00050336	enhancer	enhancer
cg00050375	quiescent	quiescent
cg00050402	polycomb	quiescent
cg00050482	quiescent	quiescent
cg00050496	quiescent	quiescent
cg00050555	activetss	activetss
cg00050590	activetss	activetss
cg00050618	enhancer	enhancer
cg00050654	quiescent	quiescent
cg00050692	enhancer	enhancer
cg00050792	quiescent	quiescent
cg00050872	quiescent	enhancer
cg00050873	quiescent	quiescent
cg00050938	quiescent	quiescent
cg00050984	bivalent	tss
cg00051068	flankingactivetss	tss
cg00051154	polycomb	polycomb
cg00051179	polycomb	polycomb
cg00051307	quiescent	polycomb
cg00051371	enhancer	quiescent
cg00051483	tss	tss
cg00051510	polycomb	polycomb
cg00051546	polycomb	bivalent
cg00051590	quiescent	enhancer
cg00051595	flankingactivetss	activetss
cg00051623	enhancer	enhancer
cg00051662	quiescent	quiescent
cg00051704	quiescent	quiescent
cg00051782	bivalent	bivalent
cg00051818	quiescent	quiescent
cg00051952	quiescent	quiescent
cg00051979	activetss	activetss
cg00052046	quiescent	quiescent
cg00052246	quiescent	quiescent
cg00052290	tss	tss
cg00052385	enhancer	enhancer
cg00052422	activetss	activetss
cg00052433	quiescent	quiescent
cg00052482	quiescent	quiescent
cg00052550	activetss	quiescent
cg00052561	activetss	activetss
cg00052578	quiescent	quiescent
cg00052588	quiescent	quiescent
cg00052626	quiescent	quiescent
cg00052665	enhancer	enhancer
cg00052684	enhancer	enhancer
cg00052772	flankingactivetss	activetss
cg00052853	quiescent	enhancer
cg00052903	quiescent	quiescent
cg00052932	flankingactivetss	activetss
cg00052964	enhancer	activeenhancer
cg00053010	flankingactivetss	enhancer
cg00053063	quiescent	quiescent
cg00053073	polycomb	polycomb
cg00053086	quiescent	quiescent
cg00053135	quiescent	quiescent
cg00053261	quiescent	quiescent
cg00053292	flankingactivetss	activetss
cg00053361	quiescent	quiescent
cg00053373	bivalent	bivalent
cg00053393	polycomb	bivalent
cg00053507	tss	activetss
cg00053536	quiescent	quiescent
cg00053647	activetss	tss
cg00053661	activetss	active
cg00053728	quiescent	quiescent
cg00053755	quiescent	quiescent
cg00053769	quiescent	quiescent
cg00053851	enhancer	enhancer
cg00053870	quiescent	quiescent
cg00053916	enhancer	quiescent
cg00053927	quiescent	quiescent
cg00054173	quiescent	quiescent
cg00054197	quiescent	quiescent
cg00054210	flankingactivetss	enhancer
cg00054243	quiescent	quiescent
cg00054248	quiescent	quiescent
cg00054301	quiescent	quiescent
cg00054352	quiescent	enhancer
cg00054408	tss	tss
cg00054409	quiescent	quiescent
cg00054472	flankingactivetss	tss
cg00054496	enhancer	enhancer
cg00054511	quiescent	quiescent
cg00054525	activetss	quiescent
cg00054572	quiescent	quiescent
cg00054639	quiescent	quiescent
cg00054692	flankingactivetss	active
cg00054702	polycomb	bivalent
cg00054706	flankingactivetss	activetss
cg00054741	quiescent	quiescent
cg00054771	bivalent	bivalent
cg00054774	flankingactivetss	flankingactivetss
cg00054791	flankingactivetss	activetss
cg00054890	quiescent	quiescent
cg00054971	enhancer	enhancer
cg00055052	quiescent	quiescent
cg00055073	enhancer	enhancer
cg00055233	quiescent	quiescent
cg00055292	quiescent	polycomb
cg00055341	quiescent	quiescent
cg00055359	quiescent	polycomb
cg00055434	quiescent	quiescent
cg00055462	quiescent	quiescent
cg00055510	quiescent	quiescent
cg00055529	enhancer	quiescent
cg00055555	polycomb	polycomb
cg00055557	polycomb	polycomb
cg00055603	quiescent	quiescent
cg00055617	bivalent	bivalent
cg00055679	bivalent	bivalent
cg00055726	quiescent	quiescent
cg00055764	quiescent	quiescent
cg00055771	quiescent	quiescent
cg00055811	quiescent	quiescent
cg00055848	activetss	activetss
cg00055881	quiescent	enhancer
cg00055981	quiescent	quiescent
cg00055986	quiescent	quiescent
cg00056002	quiescent	quiescent
cg00056066	flankingactivetss	enhancer
cg00056074	flankingactivetss	bivalent
cg00056202	polycomb	polycomb
cg00056257	quiescent	quiescent
cg00056268	quiescent	quiescent
cg00056433	bivalent	quiescent
cg00056489	quiescent	quiescent
cg00056497	quiescent	quiescent
cg00056541	quiescent	quiescent
cg00056578	polycomb	polycomb
cg00056624	flankingactivetss	activeenhancer
cg00056628	tss	activetss
cg00056676	flankingactivetss	tss
cg00056719	quiescent	active
cg00056754	quiescent	quiescent
cg00056767	flankingactivetss	activetss
cg00056985	polycomb	polycomb
cg00057092	quiescent	quiescent
cg00057114	quiescent	quiescent
cg00057208	enhancer	enhancer
cg00057231	polycomb	bivalent
cg00057240	flankingactivetss	enhancer
cg00057272	enhancer	enhancer
cg00057317	activetss	activetss
cg00057324	quiescent	quiescent
cg00057393	polycomb	bivalent
cg00057434	tss	bivalent
cg00057476	quiescent	enhancer
cg00057517	quiescent	quiescent
cg00057569	activetss	tss
cg00057593	quiescent	quiescent
cg00057603	quiescent	quiescent
cg00057661	activetss	tss
cg00057663	flankingactivetss	tss
cg00057667	quiescent	quiescent
cg00057676	flankingactivetss	activetss
cg00057700	tss	tss
cg00057722	polycomb	polycomb
cg00057791	quiescent	quiescent
cg00057900	quiescent	quiescent
cg00057966	activetss	activetss
cg00058009	polycomb	quiescent
cg00058026	quiescent	quiescent
cg00058113	activetss	activetss
cg00058163	polycomb	polycomb
cg00058291	activeenhancer	enhancer
cg00058296	quiescent	quiescent
cg00058299	flankingactivetss	activetss
cg00058329	polycomb	polycomb
cg00058413	quiescent	quiescent
cg00058449	enhancer	enhancer
cg00058515	polycomb	polycomb
cg00058644	quiescent	enhancer
cg00058708	flankingactivetss	tss
cg00058771	flankingactivetss	activetss
cg00058786	bivalent	bivalent
cg00058799	quiescent	quiescent
cg00058857	quiescent	quiescent
cg00058879	polycomb	polycomb
cg00058887	enhancer	enhancer
cg00058923	quiescent	quiescent
cg00058938	polycomb	polycomb
cg00059015	quiescent	quiescent
cg00059024	flankingactivetss	tss
cg00059034	bivalent	NA
cg00059053	polycomb	polycomb
cg00059089	quiescent	enhancer
cg00059161	quiescent	quiescent
cg00059165	quiescent	quiescent
cg00059225	quiescent	polycomb
cg00059240	quiescent	quiescent
cg00059246	polycomb	polycomb
cg00059309	quiescent	quiescent
cg00059374	quiescent	quiescent
cg00059399	quiescent	quiescent
cg00059424	activeenhancer	quiescent
cg00059459	quiescent	activeenhancer
cg00059643	quiescent	quiescent
cg00059652	enhancer	enhancer
cg00059662	quiescent	quiescent
cg00059699	quiescent	quiescent
cg00059707	quiescent	quiescent
cg00059737	quiescent	quiescent
cg00059740	activetss	active
cg00059782	flankingactivetss	tss
cg00059854	quiescent	quiescent
cg00059879	quiescent	quiescent
cg00059911	polycomb	polycomb
cg00059930	flankingactivetss	quiescent
cg00060061	quiescent	quiescent
cg00060287	flankingactivetss	bivalent
cg00060304	polycomb	bivalent
cg00060320	bivalent	bivalent
cg00060374	quiescent	polycomb
cg00060403	flankingactivetss	quiescent
cg00060484	flankingactivetss	enhancer
cg00060500	flankingactivetss	tss
cg00060605	quiescent	quiescent
cg00060606	flankingactivetss	active
cg00060627	quiescent	quiescent
cg00060641	quiescent	quiescent
cg00060649	quiescent	quiescent
cg00060715	quiescent	quiescent
cg00060762	activetss	activetss
cg00060800	enhancer	enhancer
cg00060836	quiescent	quiescent
cg00060880	activetss	activetss
cg00060882	activetss	active
cg00060933	flankingactivetss	flankingactivetss
cg00060956	quiescent	quiescent
cg00060975	activetss	activetss
cg00061031	quiescent	quiescent
cg00061039	quiescent	polycomb
cg00061059	flankingactivetss	activetss
cg00061086	flankingactivetss	activetss
cg00061150	quiescent	quiescent
cg00061185	quiescent	quiescent
cg00061264	flankingactivetss	flankingactivetss
cg00061306	quiescent	quiescent
cg00061413	flankingactivetss	activeenhancer
cg00061520	quiescent	quiescent
cg00061551	quiescent	quiescent
cg00061629	polycomb	polycomb
cg00061635	quiescent	quiescent
cg00061678	quiescent	quiescent
cg00061679	quiescent	quiescent
cg00061695	quiescent	quiescent
cg00061764	quiescent	quiescent
cg00061769	activetss	activetss
cg00061792	quiescent	quiescent
cg00061805	quiescent	quiescent
cg00061811	quiescent	quiescent
cg00061860	quiescent	quiescent
cg00061989	activetss	activetss
cg00062020	quiescent	quiescent
cg00062070	quiescent	quiescent
cg00062072	quiescent	quiescent
cg00062119	bivalent	bivalent
cg00062245	enhancer	polycomb
cg00062282	activeenhancer	activeenhancer
cg00062285	quiescent	quiescent
cg00062312	activetss	activetss
cg00062356	quiescent	quiescent
cg00062367	polycomb	polycomb
cg00062437	quiescent	quiescent
cg00062592	activetss	activetss
cg00062736	enhancer	enhancer
cg00062776	quiescent	enhancer
cg00062873	quiescent	quiescent
cg00063006	polycomb	bivalent
cg00063040	quiescent	quiescent
cg00063066	flankingactivetss	tss
cg00063077	activetss	activetss
cg00063111	flankingactivetss	tss
cg00063144	quiescent	quiescent
cg00063174	NA	polycomb
cg00063246	quiescent	quiescent
cg00063291	quiescent	quiescent
cg00063346	quiescent	quiescent
cg00063357	quiescent	quiescent
cg00063369	quiescent	quiescent
cg00063456	quiescent	quiescent
cg00063471	bivalent	flankingactivetss
cg00063477	quiescent	quiescent
cg00063503	quiescent	quiescent
cg00063535	quiescent	quiescent
cg00063567	activetss	activetss
cg00063649	activetss	activetss
cg00063699	quiescent	quiescent
cg00063703	flankingactivetss	tss
cg00063734	enhancer	enhancer
cg00063744	enhancer	enhancer
cg00063748	quiescent	quiescent
cg00063773	enhancer	quiescent
cg00063828	quiescent	quiescent
cg00063909	enhancer	enhancer
cg00063945	activetss	activetss
cg00063979	polycomb	enhancer
cg00063982	quiescent	quiescent
cg00064020	enhancer	enhancer
cg00064051	activetss	activetss
cg00064080	quiescent	quiescent
cg00064235	polycomb	polycomb
cg00064255	flankingactivetss	enhancer
cg00064261	polycomb	polycomb
cg00064284	bivalent	bivalent
cg00064296	quiescent	quiescent
cg00064336	quiescent	quiescent
cg00064347	activetss	activetss
cg00064415	quiescent	quiescent
cg00064531	quiescent	quiescent
cg00064589	quiescent	quiescent
cg00064778	flankingactivetss	activeenhancer
cg00064840	activeenhancer	activeenhancer
cg00064950	flankingactivetss	flankingactivetss
cg00065048	flankingactivetss	active
cg00065071	activetss	activetss
cg00065088	quiescent	quiescent
cg00065215	polycomb	polycomb
cg00065226	quiescent	quiescent
cg00065302	quiescent	quiescent
cg00065368	quiescent	quiescent
cg00065385	quiescent	quiescent
cg00065396	enhancer	quiescent
cg00065408	bivalent	bivalent
cg00065569	quiescent	quiescent
cg00065570	quiescent	quiescent
cg00065726	activetss	flankingactivetss
cg00065905	bivalent	bivalent
cg00065919	activetss	activetss
cg00065921	activetss	tss
cg00065935	polycomb	bivalent
cg00065957	bivalent	polycomb
cg00065998	quiescent	quiescent
cg00066153	quiescent	quiescent
cg00066184	quiescent	quiescent
cg00066198	activetss	activetss
cg00066239	quiescent	quiescent
cg00066270	quiescent	quiescent
cg00066351	enhancer	enhancer
cg00066360	quiescent	polycomb
cg00066449	flankingactivetss	activetss
cg00066468	flankingactivetss	tss
cg00066499	flankingactivetss	tss
cg00066508	quiescent	quiescent
cg00066512	quiescent	quiescent
cg00066554	quiescent	quiescent
cg00066627	quiescent	quiescent
cg00066663	enhancer	enhancer
cg00066668	quiescent	quiescent
cg00066671	polycomb	polycomb
cg00066722	quiescent	quiescent
cg00066729	bivalent	quiescent
cg00066748	polycomb	polycomb
cg00066750	quiescent	polycomb
cg00066805	quiescent	quiescent
cg00066816	enhancer	enhancer
cg00066817	quiescent	quiescent
cg00066828	quiescent	quiescent
cg00066854	enhancer	polycomb
cg00066919	quiescent	polycomb
cg00066925	quiescent	quiescent
cg00066942	flankingactivetss	flankingactivetss
cg00067018	polycomb	polycomb
cg00067032	quiescent	quiescent
cg00067058	quiescent	quiescent
cg00067102	activetss	activetss
cg00067124	quiescent	quiescent
cg00067126	flankingactivetss	tss
cg00067141	quiescent	quiescent
cg00067196	quiescent	quiescent
cg00067274	quiescent	quiescent
cg00067365	tss	tss
cg00067414	flankingactivetss	tss
cg00067471	flankingactivetss	flankingactivetss
cg00067518	polycomb	polycomb
cg00067528	quiescent	polycomb
cg00067538	quiescent	quiescent
cg00067574	activetss	activetss
cg00067576	flankingactivetss	flankingactivetss
cg00067588	quiescent	quiescent
cg00067600	quiescent	quiescent
cg00067606	bivalent	bivalent
cg00067720	enhancer	enhancer
cg00067742	quiescent	quiescent
cg00067758	enhancer	quiescent
cg00067768	quiescent	quiescent
cg00067814	tss	quiescent
cg00067824	polycomb	polycomb
cg00067884	quiescent	quiescent
cg00068038	quiescent	quiescent
cg00068102	quiescent	quiescent
cg00068153	quiescent	quiescent
cg00068155	polycomb	polycomb
cg00068160	polycomb	bivalent
cg00068305	tss	quiescent
cg00068316	quiescent	quiescent
cg00068377	quiescent	quiescent
cg00068408	polycomb	polycomb
cg00068412	quiescent	quiescent
cg00068428	quiescent	quiescent
cg00068433	quiescent	quiescent
cg00068503	bivalent	bivalent
cg00068621	activetss	activetss
cg00068622	activetss	activetss
cg00068684	quiescent	quiescent
cg00068750	enhancer	enhancer
cg00068779	quiescent	quiescent
cg00068810	polycomb	polycomb
cg00068909	quiescent	quiescent
cg00069002	bivalent	bivalent
cg00069003	quiescent	quiescent
cg00069014	quiescent	quiescent
cg00069017	tss	tss
cg00069059	quiescent	quiescent
cg00069242	bivalent	polycomb
cg00069261	flankingactivetss	tss
cg00069309	activeenhancer	activeenhancer
cg00069314	activetss	activetss
cg00069391	quiescent	quiescent
cg00069417	quiescent	quiescent
cg00069432	enhancer	enhancer
cg00069642	flankingactivetss	activeenhancer
cg00069771	quiescent	quiescent
cg00069815	quiescent	quiescent
cg00069860	flankingactivetss	bivalent
cg00069967	quiescent	quiescent
cg00069969	quiescent	enhancer
cg00070042	polycomb	bivalent
cg00070052	flankingactivetss	flankingactivetss
cg00070162	quiescent	quiescent
cg00070181	quiescent	quiescent
cg00070235	quiescent	quiescent
cg00070242	bivalent	bivalent
cg00070318	polycomb	polycomb
cg00070370	quiescent	quiescent
cg00070383	bivalent	bivalent
cg00070460	quiescent	quiescent
cg00070529	quiescent	quiescent
cg00070542	quiescent	quiescent
cg00070680	polycomb	bivalent
cg00070715	enhancer	quiescent
cg00070814	activetss	tss
cg00070870	quiescent	enhancer
cg00070899	quiescent	quiescent
cg00070908	quiescent	quiescent
cg00070912	quiescent	quiescent
cg00071012	quiescent	quiescent
cg00071026	quiescent	quiescent
cg00071045	tss	activetss
cg00071051	quiescent	quiescent
cg00071137	flankingactivetss	activetss
cg00071161	quiescent	quiescent
cg00071210	quiescent	enhancer
cg00071241	quiescent	quiescent
cg00071250	quiescent	quiescent
cg00071265	flankingactivetss	activetss
cg00071274	quiescent	quiescent
cg00071360	polycomb	polycomb
cg00071381	quiescent	quiescent
cg00071391	quiescent	quiescent
cg00071408	quiescent	quiescent
cg00071442	tss	tss
cg00071446	quiescent	quiescent
cg00071565	activetss	activetss
cg00071575	quiescent	quiescent
cg00071618	quiescent	quiescent
cg00071658	quiescent	quiescent
cg00071727	quiescent	quiescent
cg00071751	activetss	quiescent
cg00071869	quiescent	enhancer
cg00071887	polycomb	polycomb
cg00071950	flankingactivetss	activetss
cg00071984	quiescent	quiescent
cg00071998	activetss	activetss
cg00072099	quiescent	quiescent
cg00072216	activetss	activetss
cg00072288	tss	quiescent
cg00072369	tss	activetss
cg00072407	enhancer	enhancer
cg00072426	quiescent	quiescent
cg00072587	quiescent	quiescent
cg00072675	polycomb	activeenhancer
cg00072689	polycomb	polycomb
cg00072711	flankingactivetss	flankingactivetss
cg00072720	bivalent	flankingactivetss
cg00072799	quiescent	quiescent
cg00072839	polycomb	quiescent
cg00072957	quiescent	quiescent
cg00073003	polycomb	polycomb
cg00073010	bivalent	bivalent
cg00073090	enhancer	enhancer
cg00073244	quiescent	polycomb
cg00073380	flankingactivetss	activetss
cg00073384	quiescent	quiescent
cg00073460	flankingactivetss	activeenhancer
cg00073543	polycomb	polycomb
cg00073549	quiescent	quiescent
cg00073650	activeenhancer	flankingactivetss
cg00073713	quiescent	quiescent
cg00073716	flankingactivetss	activetss
cg00073771	tss	tss
cg00073780	bivalent	NA
cg00073794	quiescent	quiescent
cg00073837	polycomb	bivalent
cg00074086	polycomb	polycomb
cg00074145	polycomb	polycomb
cg00074184	activetss	activetss
cg00074244	tss	flankingactivetss
cg00074313	quiescent	quiescent
cg00074348	quiescent	quiescent
cg00074365	quiescent	quiescent
cg00074379	activetss	activetss
cg00074415	quiescent	quiescent
cg00074471	quiescent	quiescent
cg00074638	quiescent	quiescent
cg00074746	quiescent	quiescent
cg00074771	enhancer	enhancer
cg00074818	enhancer	bivalent
cg00074851	quiescent	quiescent
cg00075011	activetss	activetss
cg00075103	quiescent	quiescent
cg00075123	polycomb	polycomb
cg00075192	tss	tss
cg00075204	tss	tss
cg00075467	flankingactivetss	tss
cg00075507	polycomb	bivalent
cg00075589	tss	tss
cg00075608	quiescent	quiescent
cg00075615	quiescent	quiescent
cg00075620	quiescent	quiescent
cg00075634	polycomb	polycomb
cg00075698	quiescent	quiescent
cg00075768	tss	quiescent
cg00075844	quiescent	quiescent
cg00075920	flankingactivetss	enhancer
cg00075956	quiescent	quiescent
cg00075967	quiescent	quiescent
cg00075975	quiescent	quiescent
cg00076056	tss	activetss
cg00076195	flankingactivetss	flankingactivetss
cg00076216	quiescent	quiescent
cg00076307	NA	polycomb
cg00076313	quiescent	polycomb
cg00076325	bivalent	polycomb
cg00076353	activetss	activetss
cg00076487	quiescent	quiescent
cg00076497	polycomb	bivalent
cg00076538	polycomb	polycomb
cg00076543	quiescent	quiescent
cg00076555	quiescent	quiescent
cg00076645	tss	activetss
cg00076653	quiescent	quiescent
cg00076774	quiescent	quiescent
cg00076797	quiescent	quiescent
cg00076854	activetss	activetss
cg00076880	quiescent	quiescent
cg00076936	quiescent	quiescent
cg00076998	activetss	activetss
cg00077017	flankingactivetss	activetss
cg00077281	quiescent	quiescent
cg00077285	quiescent	quiescent
cg00077297	quiescent	quiescent
cg00077299	flankingactivetss	activetss
cg00077312	quiescent	quiescent
cg00077426	quiescent	enhancer
cg00077450	quiescent	quiescent
cg00077457	enhancer	quiescent
cg00077477	quiescent	quiescent
cg00077547	quiescent	quiescent
cg00077566	quiescent	quiescent
cg00077567	quiescent	quiescent
cg00077586	polycomb	bivalent
cg00077606	tss	tss
cg00077738	quiescent	quiescent
cg00077838	enhancer	enhancer
cg00077877	quiescent	quiescent
cg00077898	quiescent	quiescent
cg00077904	quiescent	quiescent
cg00078025	flankingactivetss	activetss
cg00078085	polycomb	bivalent
cg00078194	bivalent	flankingactivetss
cg00078221	flankingactivetss	activetss
cg00078245	quiescent	quiescent
cg00078259	quiescent	quiescent
cg00078270	quiescent	quiescent
cg00078299	enhancer	enhancer
cg00078318	polycomb	polycomb
cg00078334	bivalent	bivalent
cg00078348	quiescent	quiescent
cg00078456	quiescent	polycomb
cg00078513	quiescent	quiescent
cg00078746	quiescent	enhancer
cg00078759	quiescent	quiescent
cg00078857	quiescent	quiescent
cg00078861	quiescent	quiescent
cg00078867	activetss	activetss
cg00078911	quiescent	quiescent
cg00078940	activetss	activetss
cg00078968	polycomb	polycomb
cg00078996	quiescent	quiescent
cg00079023	bivalent	bivalent
cg00079056	quiescent	quiescent
cg00079169	quiescent	quiescent
cg00079216	activetss	activetss
cg00079219	polycomb	polycomb
cg00079224	quiescent	quiescent
cg00079302	quiescent	enhancer
cg00079375	quiescent	quiescent
cg00079388	quiescent	enhancer
cg00079477	quiescent	quiescent
cg00079485	quiescent	quiescent
cg00079551	quiescent	quiescent
cg00079563	activetss	activetss
cg00079598	quiescent	quiescent
cg00079638	activetss	quiescent
cg00079764	quiescent	enhancer
cg00079785	activeenhancer	quiescent
cg00079891	NA	tss
cg00079898	quiescent	quiescent
cg00080012	activetss	activetss
cg00080059	activetss	activetss
cg00080060	quiescent	quiescent
cg00080068	quiescent	quiescent
cg00080081	flankingactivetss	activetss
cg00080118	tss	quiescent
cg00080123	quiescent	quiescent
cg00080125	polycomb	polycomb
cg00080148	quiescent	quiescent
cg00080188	quiescent	quiescent
cg00080252	polycomb	quiescent
cg00080312	flankingactivetss	flankingactivetss
cg00080333	quiescent	quiescent
cg00080418	quiescent	quiescent
cg00080423	quiescent	quiescent
cg00080682	quiescent	quiescent
cg00080706	polycomb	polycomb
cg00080972	flankingactivetss	activetss
cg00080987	quiescent	quiescent
cg00081019	activeenhancer	enhancer
cg00081046	quiescent	quiescent
cg00081084	quiescent	quiescent
cg00081087	quiescent	quiescent
cg00081105	quiescent	quiescent
cg00081141	quiescent	quiescent
cg00081251	flankingactivetss	tss
cg00081324	quiescent	quiescent
cg00081347	enhancer	enhancer
cg00081404	quiescent	quiescent
cg00081417	quiescent	enhancer
cg00081439	quiescent	quiescent
cg00081445	flankingactivetss	tss
cg00081465	quiescent	quiescent
cg00081574	bivalent	bivalent
cg00081602	polycomb	polycomb
cg00081666	tss	quiescent
cg00081714	quiescent	quiescent
cg00081729	quiescent	quiescent
cg00081799	quiescent	quiescent
cg00081827	quiescent	quiescent
cg00081835	quiescent	enhancer
cg00081852	quiescent	quiescent
cg00081919	quiescent	quiescent
cg00081935	NA	NA
cg00081975	bivalent	activetss
cg00082140	quiescent	quiescent
cg00082178	quiescent	quiescent
cg00082182	flankingactivetss	tss
cg00082219	polycomb	bivalent
cg00082235	tss	activetss
cg00082285	quiescent	quiescent
cg00082310	flankingactivetss	activetss
cg00082384	quiescent	quiescent
cg00082411	quiescent	quiescent
cg00082426	tss	tss
cg00082491	activetss	activetss
cg00082497	flankingactivetss	enhancer
cg00082540	quiescent	quiescent
cg00082656	quiescent	quiescent
cg00082664	bivalent	bivalent
cg00082713	bivalent	bivalent
cg00082729	quiescent	quiescent
cg00082770	polycomb	polycomb
cg00082787	quiescent	quiescent
cg00082833	quiescent	quiescent
cg00082874	polycomb	polycomb
cg00082897	flankingactivetss	flankingactivetss
cg00082912	quiescent	quiescent
cg00082939	polycomb	bivalent
cg00082954	quiescent	quiescent
cg00082981	activetss	tss
cg00083018	polycomb	polycomb
cg00083042	quiescent	quiescent
cg00083046	bivalent	bivalent
cg00083059	NA	polycomb
cg00083072	quiescent	quiescent
cg00083139	tss	quiescent
cg00083188	enhancer	enhancer
cg00083193	quiescent	enhancer
cg00083194	activetss	activetss
cg00083206	flankingactivetss	activeenhancer
cg00083223	quiescent	quiescent
cg00083262	enhancer	enhancer
cg00083265	quiescent	quiescent
cg00083359	quiescent	quiescent
cg00083399	quiescent	quiescent
cg00083401	quiescent	quiescent
cg00083535	quiescent	quiescent
cg00083596	quiescent	quiescent
cg00083616	quiescent	quiescent
cg00083652	enhancer	quiescent
cg00083659	quiescent	quiescent
cg00083685	quiescent	quiescent
cg00083720	activetss	activetss
cg00083765	tss	quiescent
cg00083790	quiescent	quiescent
cg00083801	quiescent	quiescent
cg00083833	polycomb	polycomb
cg00083937	polycomb	polycomb
cg00083959	quiescent	quiescent
cg00083993	quiescent	quiescent
cg00084019	quiescent	quiescent
cg00084094	enhancer	enhancer
cg00084131	quiescent	quiescent
cg00084184	quiescent	quiescent
cg00084202	quiescent	quiescent
cg00084271	quiescent	quiescent
cg00084338	polycomb	polycomb
cg00084347	quiescent	quiescent
cg00084398	quiescent	polycomb
cg00084432	quiescent	quiescent
cg00084435	quiescent	quiescent
cg00084577	quiescent	quiescent
cg00084604	quiescent	quiescent
cg00084643	enhancer	activeenhancer
cg00084687	activetss	activetss
cg00084720	quiescent	quiescent
cg00084770	bivalent	NA
cg00084798	quiescent	quiescent
cg00084958	quiescent	quiescent
cg00085013	quiescent	quiescent
cg00085029	bivalent	flankingactivetss
cg00085061	quiescent	quiescent
cg00085122	polycomb	polycomb
cg00085123	enhancer	enhancer
cg00085199	quiescent	quiescent
cg00085256	quiescent	quiescent
cg00085281	quiescent	quiescent
cg00085370	polycomb	polycomb
cg00085403	tss	quiescent
cg00085416	enhancer	enhancer
cg00085430	quiescent	quiescent
cg00085434	flankingactivetss	quiescent
cg00085438	enhancer	enhancer
cg00085448	activetss	activetss
cg00085486	quiescent	quiescent
cg00085493	enhancer	enhancer
cg00085619	polycomb	polycomb
cg00085732	quiescent	polycomb
cg00085747	quiescent	quiescent
cg00085790	quiescent	quiescent
cg00085830	tss	flankingactivetss
cg00085889	quiescent	quiescent
cg00086113	quiescent	quiescent
cg00086171	quiescent	quiescent
cg00086243	polycomb	enhancer
cg00086266	tss	activetss
cg00086283	quiescent	quiescent
cg00086297	activetss	activetss
cg00086334	quiescent	quiescent
cg00086346	quiescent	quiescent
cg00086426	quiescent	quiescent
cg00086429	quiescent	activeenhancer
cg00086488	quiescent	quiescent
cg00086493	quiescent	quiescent
cg00086577	enhancer	bivalent
cg00086670	polycomb	polycomb
cg00086710	enhancer	enhancer
cg00086730	quiescent	quiescent
cg00086809	activetss	activetss
cg00086871	activetss	activetss
[truncated: 485,011 more rows]
